# Supplementary material for: Giving an Enzyme Scissors: Serotonin Derivatives as Potent Organocatalytic Switches for DNA Repair Enzyme OGG1
Source: J Med Chem. 2025 Oct 15;68(21):22455–83. doi: 10.1021/acs.jmedchem.5c01454 (PMC12621200; doi:10.1021/acs.jmedchem.5c01454)
Supplement: Supplementary file 2 [file jm5c01454_si_002.csv]

Compound	SMILES	AC50 (uM)
8-BrG	BrC1=NC2=C(N1)N=C(N)NC2=O	21
8-Me-6-TG	S=C1C2=C(NC(C)=N2)N=C(N)N1	0.32
TH10785	C1(C2CC2)=NC(NC3CCCCC3)=C4C(C=CC=C4)=N1	0.87
1	NCCC1=C(C2=CN=CC=C2)NC3=CC=CC=C31	4.1
2	NCCC1=C(C2=CN=CC=C2)NC3=CC=C(C)C=C31	-
3	NCCC1=C(C2=CN=CC=C2)NC3=CC=C(OC)C=C31	-
4	NCCC1=C(C2=CN=CC=C2)NC3=CC=C(Cl)C=C31	-
5	NCCC1=C(C2=CN=CC=C2)NC3=C(C)C=CC=C31	-
6	NC(C(O)=O)CC1=C(C2=CN=CC=C2)NC3=CC=CC=C31	-
7	NCCC1=C(C2=CC=CC=C2)NC3=CC=CC=C31	-
8	NCCC1=C(C2=CC=CC=C2)NC3=CC=C(O)C=C31	4
9	NCCC1=C(C2=CC=CC=C2)NC3=CC(F)=CC=C31	-
10	C12=CC=CC=C1C=C(C3=CN=CC=C3)N2	1.7
11	CC1=CC=C(NC(C2=CN=CC=C2)=C3)C3=C1	5.7
12	FC1=CC=C(NC(C2=CN=CC=C2)=C3)C3=C1	1.9
13	BrC1=CC=C(NC(C2=CN=CC=C2)=C3)C3=C1	1
14	COC1=CC=C(NC(C2=CN=CC=C2)=C3)C3=C1	13
15	OC1=CC=C(NC(C2=CN=CC=C2)=C3)C3=C1	6
16	FC1=CC(C2=CC3=CC=CC=C3N2)=CN=C1	1.4
17	FC(C=C1)=NC=C1C2=CC3=CC=CC=C3N2	-
18	NC1=CC(C2=CC3=CC=CC=C3N2)=CN=C1	>100
19	NC(C=C1)=NC=C1C2=CC3=CC=CC=C3N2	9.3
20	OC1=CC(C2=CC3=CC=CC=C3N2)=CN=C1	2.8
21	OC(C=C1)=NC=C1C2=CC3=CC=CC=C3N2	-
22	ClC(C=C1)=NC=C1C2=CC3=CC=CC=C3N2	-
23	CC(C=C1)=NC=C1C2=CC3=CC=CC=C3N2	14
24	C12=CC=CC=C1C=C(C3=CC=NC=C3)N2	-
25	C12=CC=CC=C1C=C(C3=CN=CN=C3)N2	-
26	C12=CC=CC=C1C=C(C3=CN=C(NC=C4)C4=C3)N2	1.4
27	C12=CC=CC=C1C=C(C3=CN=C(C=CC=C4)C4=C3)N2	-
28	C12=CC=CC=C1C=C(C3=CN=CC=C3)O2	4.1
30	OC1=CC=C(NC(C2=CN=CC=C2)=C3CCN)C3=C1	0.58
31	OC1=CC=C2C(NC(C3=CN=CC=C3)=C2CCN)=C1	-
32	NCCC1=C(C2=CN=CC=C2)NC3=C(O)C=CC=C31	-
33	NCCC1=C(C2=CN=CC=C2)NC3=CC=CC(O)=C31	-
34	NCCC1=C(C2=CN=CC=C2)NC3=CC=C(F)C=C31	6.4
35	NCCC1=C(C2=CN=CC=C2)NC3=CC(F)=CC=C31	5.3
36	NC1=CC=C(NC(C2=CN=CC=C2)=C3CCN)C3=C1	-
37	NCCC1=C(C2=CN=CC=C2)NC3=CC=C(C(O)=O)C=C31	-
38	OC1=C(F)C=C(NC(C2=CN=CC=C2)=C3CCN)C3=C1	0.04
39	OC1=CC=C(NC(C2=CN=CC=C2)=C3CN)C3=C1	-
40	OC1=CC=C(NC(C2=CN=CC=C2)=C3CCCN)C3=C1	-
41	OC1=CC=C(NC(C2=CN=CC(F)=C2)=C3CCN)C3=C1	0.74
42	OC1=CC=C(NC(C2=NC=CC=C2)=C3CCN)C3=C1	-
43	OC1=CC=C(NC(C2=CC=NC=C2)=C3CCN)C3=C1	-
44	NCCC1=C(C2=CN=CN=C2)NC3=CC=C(O)C=C31	0.25
45	NCCC1=C(C2=CN=CS2)NC3=CC=C(O)C=C31	0.4
46	OC1=CC=C(NC(C2=CN=CC=C2)=C3CCNC)C3=C1	0.29
47	OC1=CC=C(NC(C2=CN=CC=C2)=C3CCO)C3=C1	8.7
48	NCCC1=C(C2=CN=CC=C2)N(C)C3=CC=C(O)C=C31	-
49	NCCC1=CC(C2=CC3=CC(O)=CC=C3N2)=CN=C1	-
50	NCCC1=C(C2=CN=CC=C2)C3=CC=CC=C3N1	28
51	OC1=CC=C(NC(CCN)=C2C3=CN=CC=C3)C2=C1	-
52	OC1=C(F)C=C(NC(CCN)=C2C3=CN=CC=C3)C2=C1	8.5
53	NCCC1=C(C2=CN=CN=C2)C3=CC(O)=CC=C3N1	12
