# Supplementary material for: Giving an Enzyme Scissors: Serotonin Derivatives as Potent Organocatalytic Switches for DNA Repair Enzyme OGG1
Source: J Med Chem. 2025 Oct 15;68(21):22455–83. doi: 10.1021/acs.jmedchem.5c01454 (PMC12621200; doi:10.1021/acs.jmedchem.5c01454)
Supplement: Supplementary file 4 [file jm5c01454_si_004.pdb]

TITLE     all_indols_90126.maegz:258
REMARK   4      COMPLIES WITH FORMAT V. 3.0, 1-DEC-2006
REMARK 888
REMARK 888 WRITTEN BY MAESTRO (A PRODUCT OF SCHRODINGER, LLC)
HETATM    1  C1  UNK   900       2.805  13.306  27.533  1.00  0.00           C  
HETATM    2  C2  UNK   900       2.764  14.687  27.250  1.00  0.00           C  
HETATM    3  C3  UNK   900       3.462  15.601  28.061  1.00  0.00           C  
HETATM    4  C4  UNK   900       4.204  15.135  29.162  1.00  0.00           C  
HETATM    5  C5  UNK   900       4.238  13.755  29.437  1.00  0.00           C  
HETATM    6  C6  UNK   900       3.543  12.805  28.632  1.00  0.00           C  
HETATM    7  N1  UNK   900       4.860  13.018  30.425  1.00  0.00           N  
HETATM    8  C7  UNK   900       4.593  11.668  30.272  1.00  0.00           C  
HETATM    9  C8  UNK   900       3.778  11.492  29.178  1.00  0.00           C  
HETATM   10  C9  UNK   900       5.155  10.700  31.206  1.00  0.00           C  
HETATM   11  C10 UNK   900       4.451   9.526  31.555  1.00  0.00           C  
HETATM   12  N2  UNK   900       4.928   8.591  32.403  1.00  0.00           N  
HETATM   13  C11 UNK   900       6.139   8.798  32.959  1.00  0.00           C  
HETATM   14  C12 UNK   900       6.924   9.934  32.689  1.00  0.00           C  
HETATM   15  C13 UNK   900       6.419  10.901  31.799  1.00  0.00           C  
HETATM   16  C14 UNK   900       3.218  10.196  28.668  1.00  0.00           C  
HETATM   17  C15 UNK   900       4.153   9.530  27.648  1.00  0.00           C  
HETATM   18  N3  UNK   900       3.591   8.263  27.147  1.00  0.00           N1+
HETATM   19  O1  UNK   900       4.881  16.020  29.951  1.00  0.00           O  
HETATM   20  H1  UNK   900       2.263  12.624  26.896  1.00  0.00           H  
HETATM   21  H2  UNK   900       2.195  15.048  26.405  1.00  0.00           H  
HETATM   22  H3  UNK   900       3.427  16.658  27.838  1.00  0.00           H  
HETATM   23  H4  UNK   900       5.446  13.388  31.159  1.00  0.00           H  
HETATM   24  H5  UNK   900       3.479   9.324  31.130  1.00  0.00           H  
HETATM   25  H6  UNK   900       6.492   8.036  33.638  1.00  0.00           H  
HETATM   26  H7  UNK   900       7.887  10.063  33.161  1.00  0.00           H  
HETATM   27  H8  UNK   900       6.996  11.788  31.582  1.00  0.00           H  
HETATM   28  H9  UNK   900       3.045   9.515  29.502  1.00  0.00           H  
HETATM   29  H10 UNK   900       2.239  10.364  28.219  1.00  0.00           H  
HETATM   30  H11 UNK   900       4.326  10.193  26.799  1.00  0.00           H  
HETATM   31  H12 UNK   900       5.124   9.329  28.101  1.00  0.00           H  
HETATM   32  H13 UNK   900       4.230   7.852  26.481  1.00  0.00           H  
HETATM   33  H14 UNK   900       3.455   7.624  27.918  1.00  0.00           H  
HETATM   34  H15 UNK   900       5.276  15.625  30.713  1.00  0.00           H  
HETATM   35  H16 UNK   900       2.706   8.440  26.695  1.00  0.00           H  
CONECT    1    2    6   20
CONECT    1    2
CONECT    2    1    3   21
CONECT    2    1
CONECT    3    2    4   22
CONECT    3    4
CONECT    4    3    5   19
CONECT    4    3
CONECT    5    4    6    7
CONECT    5    6
CONECT    6    1    5    9
CONECT    6    5
CONECT    7    5    8   23
CONECT    8    7    9   10
CONECT    8    9
CONECT    9    6    8   16
CONECT    9    8
CONECT   10    8   11   15
CONECT   10   15
CONECT   11   10   12   24
CONECT   11   12
CONECT   12   11   13
CONECT   12   11
CONECT   13   12   14   25
CONECT   13   14
CONECT   14   13   15   26
CONECT   14   13
CONECT   15   10   14   27
CONECT   15   10
CONECT   16    9   17   28   29
CONECT   17   16   18   30   31
CONECT   18   17   32   33   35
CONECT   19    4   34
CONECT   20    1
CONECT   21    2
CONECT   22    3
CONECT   23    7
CONECT   24   11
CONECT   25   13
CONECT   26   14
CONECT   27   15
CONECT   28   16
CONECT   29   16
CONECT   30   17
CONECT   31   17
CONECT   32   18
CONECT   33   18
CONECT   34   19
CONECT   35   18
END   
