# Supplementary material for: Giving an Enzyme Scissors: Serotonin Derivatives as Potent Organocatalytic Switches for DNA Repair Enzyme OGG1
Source: J Med Chem. 2025 Oct 15;68(21):22455–83. doi: 10.1021/acs.jmedchem.5c01454 (PMC12621200; doi:10.1021/acs.jmedchem.5c01454)
Supplement: Supplementary file 5 [file jm5c01454_si_005.pdb]

TITLE     all_indols_90126.maegz:144
REMARK   4      COMPLIES WITH FORMAT V. 3.0, 1-DEC-2006
REMARK 888
REMARK 888 WRITTEN BY MAESTRO (A PRODUCT OF SCHRODINGER, LLC)
HETATM    1  C1  UNK   900       4.508  15.197  29.258  1.00  0.00           C  
HETATM    2  C2  UNK   900       3.887  15.710  28.106  1.00  0.00           C  
HETATM    3  C3  UNK   900       3.086  14.872  27.308  1.00  0.00           C  
HETATM    4  C4  UNK   900       2.933  13.510  27.638  1.00  0.00           C  
HETATM    5  C5  UNK   900       3.587  12.953  28.765  1.00  0.00           C  
HETATM    6  C6  UNK   900       4.366  13.834  29.567  1.00  0.00           C  
HETATM    7  C7  UNK   900       3.679  11.629  29.323  1.00  0.00           C  
HETATM    8  C8  UNK   900       4.526  11.721  30.409  1.00  0.00           C  
HETATM    9  N1  UNK   900       4.883  13.053  30.576  1.00  0.00           N  
HETATM   10  C9  UNK   900       3.030  10.409  28.736  1.00  0.00           C  
HETATM   11  C10 UNK   900       3.925   9.723  27.697  1.00  0.00           C  
HETATM   12  N2  UNK   900       3.284   8.509  27.166  1.00  0.00           N1+
HETATM   13  C11 UNK   900       5.103  10.706  31.294  1.00  0.00           C  
HETATM   14  C12 UNK   900       6.466  10.775  31.664  1.00  0.00           C  
HETATM   15  C13 UNK   900       7.019   9.768  32.476  1.00  0.00           C  
HETATM   16  C14 UNK   900       6.188   8.718  32.902  1.00  0.00           C  
HETATM   17  N3  UNK   900       4.883   8.638  32.574  1.00  0.00           N  
HETATM   18  C15 UNK   900       4.360   9.614  31.799  1.00  0.00           C  
HETATM   19  F1  UNK   900       4.083  16.998  27.748  1.00  0.00           F  
HETATM   20  H1  UNK   900       5.117  15.837  29.879  1.00  0.00           H  
HETATM   21  H2  UNK   900       2.603  15.277  26.429  1.00  0.00           H  
HETATM   22  H3  UNK   900       2.333  12.876  27.002  1.00  0.00           H  
HETATM   23  H4  UNK   900       5.470  13.389  31.332  1.00  0.00           H  
HETATM   24  H5  UNK   900       2.756   9.702  29.514  1.00  0.00           H  
HETATM   25  H6  UNK   900       2.087  10.685  28.264  1.00  0.00           H  
HETATM   26  H7  UNK   900       4.146  10.401  26.872  1.00  0.00           H  
HETATM   27  H8  UNK   900       4.880   9.444  28.145  1.00  0.00           H  
HETATM   28  H9  UNK   900       3.902   8.066  26.497  1.00  0.00           H  
HETATM   29  H10 UNK   900       3.128   7.878  27.942  1.00  0.00           H  
HETATM   30  H11 UNK   900       7.094  11.582  31.313  1.00  0.00           H  
HETATM   31  H12 UNK   900       8.062   9.798  32.758  1.00  0.00           H  
HETATM   32  H13 UNK   900       6.575   7.926  33.526  1.00  0.00           H  
HETATM   33  H14 UNK   900       3.307   9.517  31.586  1.00  0.00           H  
HETATM   34  H15 UNK   900       2.386   8.716  26.721  1.00  0.00           H  
CONECT    1    2    6   20
CONECT    1    2
CONECT    2    1    3   19
CONECT    2    1
CONECT    3    2    4   21
CONECT    3    4
CONECT    4    3    5   22
CONECT    4    3
CONECT    5    4    6    7
CONECT    5    6
CONECT    6    1    5    9
CONECT    6    5
CONECT    7    5    8   10
CONECT    7    8
CONECT    8    7    9   13
CONECT    8    7
CONECT    9    6    8   23
CONECT   10    7   11   24   25
CONECT   11   10   12   26   27
CONECT   12   11   28   29   34
CONECT   13    8   14   18
CONECT   13   18
CONECT   14   13   15   30
CONECT   14   15
CONECT   15   14   16   31
CONECT   15   14
CONECT   16   15   17   32
CONECT   16   17
CONECT   17   16   18
CONECT   17   16
CONECT   18   13   17   33
CONECT   18   13
CONECT   19    2
CONECT   20    1
CONECT   21    3
CONECT   22    4
CONECT   23    9
CONECT   24   10
CONECT   25   10
CONECT   26   11
CONECT   27   11
CONECT   28   12
CONECT   29   12
CONECT   30   14
CONECT   31   15
CONECT   32   16
CONECT   33   18
CONECT   34   12
END   
