# Supplementary material for: Giving an Enzyme Scissors: Serotonin Derivatives as Potent Organocatalytic Switches for DNA Repair Enzyme OGG1
Source: J Med Chem. 2025 Oct 15;68(21):22455–83. doi: 10.1021/acs.jmedchem.5c01454 (PMC12621200; doi:10.1021/acs.jmedchem.5c01454)
Supplement: Supplementary file 6 [file jm5c01454_si_006.pdb]

HEADER    HYDROLASE/DNA                           03-JAN-01   1HU0              
TITLE     CRYSTAL STRUCTURE OF AN HOGG1-DNA BOROHYDRIDE TRAPPED INTERMEDIATE    
TITLE    2 COMPLEX                                                              
COMPND    MOL_ID: 1;                                                            
COMPND   2 MOLECULE: 5'-D(*GP*GP*TP*AP*GP*AP*CP*CP*TP*GP*GP*AP*CP*GP*C)-3';     
COMPND   3 CHAIN: D;                                                            
COMPND   4 ENGINEERED: YES;                                                     
COMPND   5 MOL_ID: 2;                                                           
COMPND   6 MOLECULE: 5'-D(*GP*CP*GP*TP*CP*CP*AP*(PED)P*GP*TP*CP*TP*AP*CP*C)-3'; 
COMPND   7 CHAIN: E;                                                            
COMPND   8 ENGINEERED: YES;                                                     
COMPND   9 MOL_ID: 3;                                                           
COMPND  10 MOLECULE: 8-OXOGUANINE DNA GLYCOSYLASE 1;                            
COMPND  11 CHAIN: A;                                                            
COMPND  12 FRAGMENT: CORE FRAGMENT (RESIDUES 12 TO 327);                        
COMPND  13 EC: 3.2.2.-;                                                         
COMPND  14 ENGINEERED: YES                                                      
SOURCE    MOL_ID: 1;                                                            
SOURCE   2 SYNTHETIC: YES;                                                      
SOURCE   3 MOL_ID: 2;                                                           
SOURCE   4 SYNTHETIC: YES;                                                      
SOURCE   5 MOL_ID: 3;                                                           
SOURCE   6 ORGANISM_SCIENTIFIC: HOMO SAPIENS;                                   
SOURCE   7 ORGANISM_COMMON: HUMAN;                                              
SOURCE   8 ORGANISM_TAXID: 9606;                                                
SOURCE   9 GENE: OGG1;                                                          
SOURCE  10 EXPRESSION_SYSTEM: ESCHERICHIA COLI;                                 
SOURCE  11 EXPRESSION_SYSTEM_TAXID: 562;                                        
SOURCE  12 EXPRESSION_SYSTEM_VECTOR_TYPE: PLASMID;                              
SOURCE  13 EXPRESSION_SYSTEM_PLASMID: PET30A-HOGG1                              
KEYWDS    DNA REPAIR, DNA GLYCOSYLASE, PROTEIN/DNA, BOROHYDRIDE, COVALENT       
KEYWDS   2 TRAPPING, PRODUCT-ASSISTED CATALYSIS, REACTION INTERMEDIATE,         
KEYWDS   3 HYDROLASE-DNA COMPLEX                                                
EXPDTA    X-RAY DIFFRACTION                                                     
AUTHOR    J.C.FROMME,S.D.BRUNER,W.YANG,M.KARPLUS,G.L.VERDINE                    
REVDAT   5   09-AUG-23 1HU0    1       REMARK SEQADV LINK                       
REVDAT   4   24-FEB-09 1HU0    1       VERSN                                    
REVDAT   3   11-MAR-03 1HU0    1       JRNL                                     
REVDAT   2   04-MAR-03 1HU0    1       JRNL                                     
REVDAT   1   25-FEB-03 1HU0    0                                                
JRNL        AUTH   J.C.FROMME,S.D.BRUNER,W.YANG,M.KARPLUS,G.L.VERDINE           
JRNL        TITL   PRODUCT-ASSISTED CATALYSIS IN BASE-EXCISION DNA REPAIR       
JRNL        REF    NAT.STRUCT.BIOL.              V.  10   204 2003              
JRNL        REFN                   ISSN 1072-8368                               
JRNL        PMID   12592398                                                     
JRNL        DOI    10.1038/NSB902                                               
REMARK   2                                                                      
REMARK   2 RESOLUTION.    2.35 ANGSTROMS.                                       
REMARK   3                                                                      
REMARK   3 REFINEMENT.                                                          
REMARK   3   PROGRAM     : CNS                                                  
REMARK   3   AUTHORS     : BRUNGER,ADAMS,CLORE,DELANO,GROS,GROSSE-              
REMARK   3               : KUNSTLEVE,JIANG,KUSZEWSKI,NILGES,PANNU,              
REMARK   3               : READ,RICE,SIMONSON,WARREN                            
REMARK   3                                                                      
REMARK   3  REFINEMENT TARGET : CNS (BRUNGER, A.T.)                             
REMARK   3                                                                      
REMARK   3  DATA USED IN REFINEMENT.                                            
REMARK   3   RESOLUTION RANGE HIGH (ANGSTROMS) : 2.35                           
REMARK   3   RESOLUTION RANGE LOW  (ANGSTROMS) : 42.14                          
REMARK   3   DATA CUTOFF            (SIGMA(F)) : 2.000                          
REMARK   3   DATA CUTOFF HIGH         (ABS(F)) : 290291.820                     
REMARK   3   DATA CUTOFF LOW          (ABS(F)) : 0.0000                         
REMARK   3   COMPLETENESS (WORKING+TEST)   (%) : 81.5                           
REMARK   3   NUMBER OF REFLECTIONS             : 18696                          
REMARK   3                                                                      
REMARK   3  FIT TO DATA USED IN REFINEMENT.                                     
REMARK   3   CROSS-VALIDATION METHOD          : THROUGHOUT                      
REMARK   3   FREE R VALUE TEST SET SELECTION  : RANDOM                          
REMARK   3   R VALUE            (WORKING SET) : 0.210                           
REMARK   3   FREE R VALUE                     : 0.245                           
REMARK   3   FREE R VALUE TEST SET SIZE   (%) : 9.900                           
REMARK   3   FREE R VALUE TEST SET COUNT      : 1860                            
REMARK   3   ESTIMATED ERROR OF FREE R VALUE  : 0.006                           
REMARK   3                                                                      
REMARK   3  FIT IN THE HIGHEST RESOLUTION BIN.                                  
REMARK   3   TOTAL NUMBER OF BINS USED           : 6                            
REMARK   3   BIN RESOLUTION RANGE HIGH       (A) : 2.35                         
REMARK   3   BIN RESOLUTION RANGE LOW        (A) : 2.50                         
REMARK   3   BIN COMPLETENESS (WORKING+TEST) (%) : 56.20                        
REMARK   3   REFLECTIONS IN BIN    (WORKING SET) : 1857                         
REMARK   3   BIN R VALUE           (WORKING SET) : 0.2390                       
REMARK   3   BIN FREE R VALUE                    : 0.2950                       
REMARK   3   BIN FREE R VALUE TEST SET SIZE  (%) : 10.80                        
REMARK   3   BIN FREE R VALUE TEST SET COUNT     : 226                          
REMARK   3   ESTIMATED ERROR OF BIN FREE R VALUE : 0.020                        
REMARK   3                                                                      
REMARK   3  NUMBER OF NON-HYDROGEN ATOMS USED IN REFINEMENT.                    
REMARK   3   PROTEIN ATOMS            : 2491                                    
REMARK   3   NUCLEIC ACID ATOMS       : 598                                     
REMARK   3   HETEROGEN ATOMS          : 13                                      
REMARK   3   SOLVENT ATOMS            : 98                                      
REMARK   3                                                                      
REMARK   3  B VALUES.                                                           
REMARK   3   FROM WILSON PLOT           (A**2) : 24.00                          
REMARK   3   MEAN B VALUE      (OVERALL, A**2) : 44.30                          
REMARK   3   OVERALL ANISOTROPIC B VALUE.                                       
REMARK   3    B11 (A**2) : 2.23000                                              
REMARK   3    B22 (A**2) : 2.23000                                              
REMARK   3    B33 (A**2) : -4.45000                                             
REMARK   3    B12 (A**2) : -0.51000                                             
REMARK   3    B13 (A**2) : 0.00000                                              
REMARK   3    B23 (A**2) : 0.00000                                              
REMARK   3                                                                      
REMARK   3  ESTIMATED COORDINATE ERROR.                                         
REMARK   3   ESD FROM LUZZATI PLOT        (A) : 0.28                            
REMARK   3   ESD FROM SIGMAA              (A) : 0.22                            
REMARK   3   LOW RESOLUTION CUTOFF        (A) : 5.00                            
REMARK   3                                                                      
REMARK   3  CROSS-VALIDATED ESTIMATED COORDINATE ERROR.                         
REMARK   3   ESD FROM C-V LUZZATI PLOT    (A) : 0.34                            
REMARK   3   ESD FROM C-V SIGMAA          (A) : 0.27                            
REMARK   3                                                                      
REMARK   3  RMS DEVIATIONS FROM IDEAL VALUES.                                   
REMARK   3   BOND LENGTHS                 (A) : 0.006                           
REMARK   3   BOND ANGLES            (DEGREES) : 1.200                           
REMARK   3   DIHEDRAL ANGLES        (DEGREES) : 21.00                           
REMARK   3   IMPROPER ANGLES        (DEGREES) : 0.940                           
REMARK   3                                                                      
REMARK   3  ISOTROPIC THERMAL MODEL : RESTRAINED                                
REMARK   3                                                                      
REMARK   3  ISOTROPIC THERMAL FACTOR RESTRAINTS.    RMS    SIGMA                
REMARK   3   MAIN-CHAIN BOND              (A**2) : NULL  ; NULL                 
REMARK   3   MAIN-CHAIN ANGLE             (A**2) : NULL  ; NULL                 
REMARK   3   SIDE-CHAIN BOND              (A**2) : NULL  ; NULL                 
REMARK   3   SIDE-CHAIN ANGLE             (A**2) : NULL  ; NULL                 
REMARK   3                                                                      
REMARK   3  BULK SOLVENT MODELING.                                              
REMARK   3   METHOD USED : FLAT MODEL                                           
REMARK   3   KSOL        : 0.35                                                 
REMARK   3   BSOL        : 33.15                                                
REMARK   3                                                                      
REMARK   3  NCS MODEL : NULL                                                    
REMARK   3                                                                      
REMARK   3  NCS RESTRAINTS.                         RMS   SIGMA/WEIGHT          
REMARK   3   GROUP  1  POSITIONAL            (A) : NULL  ; NULL                 
REMARK   3   GROUP  1  B-FACTOR           (A**2) : NULL  ; NULL                 
REMARK   3                                                                      
REMARK   3  PARAMETER FILE  1  : PROTEIN_REP.PARAM                              
REMARK   3  PARAMETER FILE  2  : DNA-RNA_REP.PARAM                              
REMARK   3  PARAMETER FILE  3  : WATER_REP.PARAM                                
REMARK   3  PARAMETER FILE  4  : ION.PARAM                                      
REMARK   3  PARAMETER FILE  5  : GUX_PAR.TXT                                    
REMARK   3  PARAMETER FILE  6  : NULL                                           
REMARK   3  TOPOLOGY FILE  1   : PROTEIN.TOP                                    
REMARK   3  TOPOLOGY FILE  2   : DNA-RNA.TOP                                    
REMARK   3  TOPOLOGY FILE  3   : WATER.TOP                                      
REMARK   3  TOPOLOGY FILE  4   : ION.TOP                                        
REMARK   3  TOPOLOGY FILE  5   : GUX_TOP.TXT                                    
REMARK   3  TOPOLOGY FILE  6   : NULL                                           
REMARK   3                                                                      
REMARK   3  OTHER REFINEMENT REMARKS: NULL                                      
REMARK   4                                                                      
REMARK   4 1HU0 COMPLIES WITH FORMAT V. 3.30, 13-JUL-11                         
REMARK 100                                                                      
REMARK 100 THIS ENTRY HAS BEEN PROCESSED BY RCSB ON 09-JAN-01.                  
REMARK 100 THE DEPOSITION ID IS D_1000012585.                                   
REMARK 200                                                                      
REMARK 200 EXPERIMENTAL DETAILS                                                 
REMARK 200  EXPERIMENT TYPE                : X-RAY DIFFRACTION                  
REMARK 200  DATE OF DATA COLLECTION        : 12-AUG-01                          
REMARK 200  TEMPERATURE           (KELVIN) : 100.0                              
REMARK 200  PH                             : 6.50                               
REMARK 200  NUMBER OF CRYSTALS USED        : 1                                  
REMARK 200                                                                      
REMARK 200  SYNCHROTRON              (Y/N) : Y                                  
REMARK 200  RADIATION SOURCE               : APS                                
REMARK 200  BEAMLINE                       : 19-ID                              
REMARK 200  X-RAY GENERATOR MODEL          : NULL                               
REMARK 200  MONOCHROMATIC OR LAUE    (M/L) : M                                  
REMARK 200  WAVELENGTH OR RANGE        (A) : 1.0332                             
REMARK 200  MONOCHROMATOR                  : GRAPHITE                           
REMARK 200  OPTICS                         : NULL                               
REMARK 200                                                                      
REMARK 200  DETECTOR TYPE                  : CCD                                
REMARK 200  DETECTOR MANUFACTURER          : CUSTOM-MADE                        
REMARK 200  INTENSITY-INTEGRATION SOFTWARE : DENZO                              
REMARK 200  DATA SCALING SOFTWARE          : SCALEPACK                          
REMARK 200                                                                      
REMARK 200  NUMBER OF UNIQUE REFLECTIONS   : 22928                              
REMARK 200  RESOLUTION RANGE HIGH      (A) : 2.350                              
REMARK 200  RESOLUTION RANGE LOW       (A) : 50.000                             
REMARK 200  REJECTION CRITERIA  (SIGMA(I)) : 0.000                              
REMARK 200                                                                      
REMARK 200 OVERALL.                                                             
REMARK 200  COMPLETENESS FOR RANGE     (%) : 99.8                               
REMARK 200  DATA REDUNDANCY                : 5.200                              
REMARK 200  R MERGE                    (I) : NULL                               
REMARK 200  R SYM                      (I) : 0.09000                            
REMARK 200  <I/SIGMA(I)> FOR THE DATA SET  : 18.4000                            
REMARK 200                                                                      
REMARK 200 IN THE HIGHEST RESOLUTION SHELL.                                     
REMARK 200  HIGHEST RESOLUTION SHELL, RANGE HIGH (A) : 2.35                     
REMARK 200  HIGHEST RESOLUTION SHELL, RANGE LOW  (A) : 2.43                     
REMARK 200  COMPLETENESS FOR SHELL     (%) : 99.7                               
REMARK 200  DATA REDUNDANCY IN SHELL       : 5.20                               
REMARK 200  R MERGE FOR SHELL          (I) : NULL                               
REMARK 200  R SYM FOR SHELL            (I) : 0.58000                            
REMARK 200  <I/SIGMA(I)> FOR SHELL         : 2.320                              
REMARK 200                                                                      
REMARK 200 DIFFRACTION PROTOCOL: SINGLE WAVELENGTH                              
REMARK 200 METHOD USED TO DETERMINE THE STRUCTURE: MOLECULAR REPLACEMENT        
REMARK 200 SOFTWARE USED: CNS                                                   
REMARK 200 STARTING MODEL: 1EBM                                                 
REMARK 200                                                                      
REMARK 200 REMARK: NULL                                                         
REMARK 280                                                                      
REMARK 280 CRYSTAL                                                              
REMARK 280 SOLVENT CONTENT, VS   (%): 56.38                                     
REMARK 280 MATTHEWS COEFFICIENT, VM (ANGSTROMS**3/DA): 2.82                     
REMARK 280                                                                      
REMARK 280 CRYSTALLIZATION CONDITIONS: PEG 8000, CALCIUM ACETATE, SODIUM        
REMARK 280  CACODYLATE, PH 6.50, VAPOR DIFFUSION, HANGING DROP, TEMPERATURE     
REMARK 280  277K                                                                
REMARK 290                                                                      
REMARK 290 CRYSTALLOGRAPHIC SYMMETRY                                            
REMARK 290 SYMMETRY OPERATORS FOR SPACE GROUP: P 65 2 2                         
REMARK 290                                                                      
REMARK 290      SYMOP   SYMMETRY                                                
REMARK 290     NNNMMM   OPERATOR                                                
REMARK 290       1555   X,Y,Z                                                   
REMARK 290       2555   -Y,X-Y,Z+2/3                                            
REMARK 290       3555   -X+Y,-X,Z+1/3                                           
REMARK 290       4555   -X,-Y,Z+1/2                                             
REMARK 290       5555   Y,-X+Y,Z+1/6                                            
REMARK 290       6555   X-Y,X,Z+5/6                                             
REMARK 290       7555   Y,X,-Z+2/3                                              
REMARK 290       8555   X-Y,-Y,-Z                                               
REMARK 290       9555   -X,-X+Y,-Z+1/3                                          
REMARK 290      10555   -Y,-X,-Z+1/6                                            
REMARK 290      11555   -X+Y,Y,-Z+1/2                                           
REMARK 290      12555   X,X-Y,-Z+5/6                                            
REMARK 290                                                                      
REMARK 290     WHERE NNN -> OPERATOR NUMBER                                     
REMARK 290           MMM -> TRANSLATION VECTOR                                  
REMARK 290                                                                      
REMARK 290 CRYSTALLOGRAPHIC SYMMETRY TRANSFORMATIONS                            
REMARK 290 THE FOLLOWING TRANSFORMATIONS OPERATE ON THE ATOM/HETATM             
REMARK 290 RECORDS IN THIS ENTRY TO PRODUCE CRYSTALLOGRAPHICALLY                
REMARK 290 RELATED MOLECULES.                                                   
REMARK 290   SMTRY1   1  1.000000  0.000000  0.000000        0.00000            
REMARK 290   SMTRY2   1  0.000000  1.000000  0.000000        0.00000            
REMARK 290   SMTRY3   1  0.000000  0.000000  1.000000        0.00000            
REMARK 290   SMTRY1   2 -0.500000 -0.866025  0.000000        0.00000            
REMARK 290   SMTRY2   2  0.866025 -0.500000  0.000000        0.00000            
REMARK 290   SMTRY3   2  0.000000  0.000000  1.000000      141.07667            
REMARK 290   SMTRY1   3 -0.500000  0.866025  0.000000        0.00000            
REMARK 290   SMTRY2   3 -0.866025 -0.500000  0.000000        0.00000            
REMARK 290   SMTRY3   3  0.000000  0.000000  1.000000       70.53833            
REMARK 290   SMTRY1   4 -1.000000  0.000000  0.000000        0.00000            
REMARK 290   SMTRY2   4  0.000000 -1.000000  0.000000        0.00000            
REMARK 290   SMTRY3   4  0.000000  0.000000  1.000000      105.80750            
REMARK 290   SMTRY1   5  0.500000  0.866025  0.000000        0.00000            
REMARK 290   SMTRY2   5 -0.866025  0.500000  0.000000        0.00000            
REMARK 290   SMTRY3   5  0.000000  0.000000  1.000000       35.26917            
REMARK 290   SMTRY1   6  0.500000 -0.866025  0.000000        0.00000            
REMARK 290   SMTRY2   6  0.866025  0.500000  0.000000        0.00000            
REMARK 290   SMTRY3   6  0.000000  0.000000  1.000000      176.34583            
REMARK 290   SMTRY1   7 -0.500000  0.866025  0.000000        0.00000            
REMARK 290   SMTRY2   7  0.866025  0.500000  0.000000        0.00000            
REMARK 290   SMTRY3   7  0.000000  0.000000 -1.000000      141.07667            
REMARK 290   SMTRY1   8  1.000000  0.000000  0.000000        0.00000            
REMARK 290   SMTRY2   8  0.000000 -1.000000  0.000000        0.00000            
REMARK 290   SMTRY3   8  0.000000  0.000000 -1.000000        0.00000            
REMARK 290   SMTRY1   9 -0.500000 -0.866025  0.000000        0.00000            
REMARK 290   SMTRY2   9 -0.866025  0.500000  0.000000        0.00000            
REMARK 290   SMTRY3   9  0.000000  0.000000 -1.000000       70.53833            
REMARK 290   SMTRY1  10  0.500000 -0.866025  0.000000        0.00000            
REMARK 290   SMTRY2  10 -0.866025 -0.500000  0.000000        0.00000            
REMARK 290   SMTRY3  10  0.000000  0.000000 -1.000000       35.26917            
REMARK 290   SMTRY1  11 -1.000000  0.000000  0.000000        0.00000            
REMARK 290   SMTRY2  11  0.000000  1.000000  0.000000        0.00000            
REMARK 290   SMTRY3  11  0.000000  0.000000 -1.000000      105.80750            
REMARK 290   SMTRY1  12  0.500000  0.866025  0.000000        0.00000            
REMARK 290   SMTRY2  12  0.866025 -0.500000  0.000000        0.00000            
REMARK 290   SMTRY3  12  0.000000  0.000000 -1.000000      176.34583            
REMARK 290                                                                      
REMARK 290 REMARK: NULL                                                         
REMARK 300                                                                      
REMARK 300 BIOMOLECULE: 1                                                       
REMARK 300 SEE REMARK 350 FOR THE AUTHOR PROVIDED AND/OR PROGRAM                
REMARK 300 GENERATED ASSEMBLY INFORMATION FOR THE STRUCTURE IN                  
REMARK 300 THIS ENTRY. THE REMARK MAY ALSO PROVIDE INFORMATION ON               
REMARK 300 BURIED SURFACE AREA.                                                 
REMARK 350                                                                      
REMARK 350 COORDINATES FOR A COMPLETE MULTIMER REPRESENTING THE KNOWN           
REMARK 350 BIOLOGICALLY SIGNIFICANT OLIGOMERIZATION STATE OF THE                
REMARK 350 MOLECULE CAN BE GENERATED BY APPLYING BIOMT TRANSFORMATIONS          
REMARK 350 GIVEN BELOW.  BOTH NON-CRYSTALLOGRAPHIC AND                          
REMARK 350 CRYSTALLOGRAPHIC OPERATIONS ARE GIVEN.                               
REMARK 350                                                                      
REMARK 350 BIOMOLECULE: 1                                                       
REMARK 350 AUTHOR DETERMINED BIOLOGICAL UNIT: TRIMERIC                          
REMARK 350 APPLY THE FOLLOWING TO CHAINS: D, E, A                               
REMARK 350   BIOMT1   1  1.000000  0.000000  0.000000        0.00000            
REMARK 350   BIOMT2   1  0.000000  1.000000  0.000000        0.00000            
REMARK 350   BIOMT3   1  0.000000  0.000000  1.000000        0.00000            
REMARK 465                                                                      
REMARK 465 MISSING RESIDUES                                                     
REMARK 465 THE FOLLOWING RESIDUES WERE NOT LOCATED IN THE                       
REMARK 465 EXPERIMENT. (M=MODEL NUMBER; RES=RESIDUE NAME; C=CHAIN               
REMARK 465 IDENTIFIER; SSSEQ=SEQUENCE NUMBER; I=INSERTION CODE.)                
REMARK 465                                                                      
REMARK 465   M RES C SSSEQI                                                     
REMARK 465     ALA A     4                                                      
REMARK 465     MET A     5                                                      
REMARK 465     ALA A     6                                                      
REMARK 465     ASP A     7                                                      
REMARK 465     ILE A     8                                                      
REMARK 465     GLY A    80                                                      
REMARK 465     ASP A    81                                                      
REMARK 465     LYS A    82                                                      
REMARK 465     SER A   326                                                      
REMARK 465     ARG A   327                                                      
REMARK 500                                                                      
REMARK 500 GEOMETRY AND STEREOCHEMISTRY                                         
REMARK 500 SUBTOPIC: CLOSE CONTACTS                                             
REMARK 500                                                                      
REMARK 500 THE FOLLOWING ATOMS THAT ARE RELATED BY CRYSTALLOGRAPHIC             
REMARK 500 SYMMETRY ARE IN CLOSE CONTACT.  AN ATOM LOCATED WITHIN 0.15          
REMARK 500 ANGSTROMS OF A SYMMETRY RELATED ATOM IS ASSUMED TO BE ON A           
REMARK 500 SPECIAL POSITION AND IS, THEREFORE, LISTED IN REMARK 375             
REMARK 500 INSTEAD OF REMARK 500.  ATOMS WITH NON-BLANK ALTERNATE               
REMARK 500 LOCATION INDICATORS ARE NOT INCLUDED IN THE CALCULATIONS.            
REMARK 500                                                                      
REMARK 500 DISTANCE CUTOFF:                                                     
REMARK 500 2.2 ANGSTROMS FOR CONTACTS NOT INVOLVING HYDROGEN ATOMS              
REMARK 500 1.6 ANGSTROMS FOR CONTACTS INVOLVING HYDROGEN ATOMS                  
REMARK 500                                                                      
REMARK 500  ATM1  RES C  SSEQI   ATM2  RES C  SSEQI  SSYMOP   DISTANCE          
REMARK 500   O3'   DC D    15     O3'   DC D    15    11655     0.81            
REMARK 500   NH1  ARG A   213     OE2  GLU A   217    11555     1.88            
REMARK 500                                                                      
REMARK 500 REMARK: NULL                                                         
REMARK 500                                                                      
REMARK 500 GEOMETRY AND STEREOCHEMISTRY                                         
REMARK 500 SUBTOPIC: TORSION ANGLES                                             
REMARK 500                                                                      
REMARK 500 TORSION ANGLES OUTSIDE THE EXPECTED RAMACHANDRAN REGIONS:            
REMARK 500 (M=MODEL NUMBER; RES=RESIDUE NAME; C=CHAIN IDENTIFIER;               
REMARK 500 SSEQ=SEQUENCE NUMBER; I=INSERTION CODE).                             
REMARK 500                                                                      
REMARK 500 STANDARD TABLE:                                                      
REMARK 500 FORMAT:(10X,I3,1X,A3,1X,A1,I4,A1,4X,F7.2,3X,F7.2)                    
REMARK 500                                                                      
REMARK 500 EXPECTED VALUES: GJ KLEYWEGT AND TA JONES (1996). PHI/PSI-           
REMARK 500 CHOLOGY: RAMACHANDRAN REVISITED. STRUCTURE 4, 1395 - 1400            
REMARK 500                                                                      
REMARK 500  M RES CSSEQI        PSI       PHI                                   
REMARK 500    LEU A  22       41.25   -107.98                                   
REMARK 500    CYS A  28      104.14   -167.79                                   
REMARK 500    SER A  86     -165.79   -129.65                                   
REMARK 500    GLN A 101       52.63     39.43                                   
REMARK 500    LEU A 170      -78.51    -99.37                                   
REMARK 500    ASP A 174     -126.89     55.01                                   
REMARK 500    LYS A 261       75.91   -104.64                                   
REMARK 500    ASP A 268     -168.52   -120.84                                   
REMARK 500                                                                      
REMARK 500 REMARK: NULL                                                         
REMARK 800                                                                      
REMARK 800 SITE                                                                 
REMARK 800 SITE_IDENTIFIER: AC1                                                 
REMARK 800 EVIDENCE_CODE: SOFTWARE                                              
REMARK 800 SITE_DESCRIPTION: BINDING SITE FOR RESIDUE CA E 100                  
REMARK 800                                                                      
REMARK 800 SITE_IDENTIFIER: AC2                                                 
REMARK 800 EVIDENCE_CODE: SOFTWARE                                              
REMARK 800 SITE_DESCRIPTION: BINDING SITE FOR RESIDUE OXG A 328                 
REMARK 900                                                                      
REMARK 900 RELATED ENTRIES                                                      
REMARK 900 RELATED ID: 1EBM   RELATED DB: PDB                                   
REMARK 900 1EBM IS AN HOGG1 RECOGNITION COMPLEX                                 
REMARK 900 RELATED ID: 1FN7   RELATED DB: PDB                                   
REMARK 900 1FN7 IS AN HOGG1 RECOGNITION COMPLEX WITH IMPLICATIONS FOR CATALYSIS 
DBREF  1HU0 A   12   327  UNP    O15527   OGG1_HUMAN      12    327             
DBREF  1HU0 D    1    15  PDB    1HU0     1HU0             1     15             
DBREF  1HU0 E   16    30  PDB    1HU0     1HU0            16     30             
SEQADV 1HU0 ALA A    4  UNP  O15527              CLONING ARTIFACT               
SEQADV 1HU0 MET A    5  UNP  O15527              CLONING ARTIFACT               
SEQADV 1HU0 ALA A    6  UNP  O15527              CLONING ARTIFACT               
SEQADV 1HU0 ASP A    7  UNP  O15527              CLONING ARTIFACT               
SEQADV 1HU0 ILE A    8  UNP  O15527              CLONING ARTIFACT               
SEQADV 1HU0 GLY A    9  UNP  O15527              CLONING ARTIFACT               
SEQADV 1HU0 SER A   10  UNP  O15527              CLONING ARTIFACT               
SEQADV 1HU0 GLU A   11  UNP  O15527              CLONING ARTIFACT               
SEQRES   1 D   15   DG  DG  DT  DA  DG  DA  DC  DC  DT  DG  DG  DA  DC          
SEQRES   2 D   15   DG  DC                                                      
SEQRES   1 E   15   DG  DC  DG  DT  DC  DC  DA PED  DG  DT  DC  DT  DA          
SEQRES   2 E   15   DC  DC                                                      
SEQRES   1 A  324  ALA MET ALA ASP ILE GLY SER GLU GLY HIS ARG THR LEU          
SEQRES   2 A  324  ALA SER THR PRO ALA LEU TRP ALA SER ILE PRO CYS PRO          
SEQRES   3 A  324  ARG SER GLU LEU ARG LEU ASP LEU VAL LEU PRO SER GLY          
SEQRES   4 A  324  GLN SER PHE ARG TRP ARG GLU GLN SER PRO ALA HIS TRP          
SEQRES   5 A  324  SER GLY VAL LEU ALA ASP GLN VAL TRP THR LEU THR GLN          
SEQRES   6 A  324  THR GLU GLU GLN LEU HIS CYS THR VAL TYR ARG GLY ASP          
SEQRES   7 A  324  LYS SER GLN ALA SER ARG PRO THR PRO ASP GLU LEU GLU          
SEQRES   8 A  324  ALA VAL ARG LYS TYR PHE GLN LEU ASP VAL THR LEU ALA          
SEQRES   9 A  324  GLN LEU TYR HIS HIS TRP GLY SER VAL ASP SER HIS PHE          
SEQRES  10 A  324  GLN GLU VAL ALA GLN LYS PHE GLN GLY VAL ARG LEU LEU          
SEQRES  11 A  324  ARG GLN ASP PRO ILE GLU CYS LEU PHE SER PHE ILE CYS          
SEQRES  12 A  324  SER SER ASN ASN ASN ILE ALA ARG ILE THR GLY MET VAL          
SEQRES  13 A  324  GLU ARG LEU CYS GLN ALA PHE GLY PRO ARG LEU ILE GLN          
SEQRES  14 A  324  LEU ASP ASP VAL THR TYR HIS GLY PHE PRO SER LEU GLN          
SEQRES  15 A  324  ALA LEU ALA GLY PRO GLU VAL GLU ALA HIS LEU ARG LYS          
SEQRES  16 A  324  LEU GLY LEU GLY TYR ARG ALA ARG TYR VAL SER ALA SER          
SEQRES  17 A  324  ALA ARG ALA ILE LEU GLU GLU GLN GLY GLY LEU ALA TRP          
SEQRES  18 A  324  LEU GLN GLN LEU ARG GLU SER SER TYR GLU GLU ALA HIS          
SEQRES  19 A  324  LYS ALA LEU CYS ILE LEU PRO GLY VAL GLY THR LYS VAL          
SEQRES  20 A  324  ALA ASP CYS ILE CYS LEU MET ALA LEU ASP LYS PRO GLN          
SEQRES  21 A  324  ALA VAL PRO VAL ASP VAL HIS MET TRP HIS ILE ALA GLN          
SEQRES  22 A  324  ARG ASP TYR SER TRP HIS PRO THR THR SER GLN ALA LYS          
SEQRES  23 A  324  GLY PRO SER PRO GLN THR ASN LYS GLU LEU GLY ASN PHE          
SEQRES  24 A  324  PHE ARG SER LEU TRP GLY PRO TYR ALA GLY TRP ALA GLN          
SEQRES  25 A  324  ALA VAL LEU PHE SER ALA ASP LEU ARG GLN SER ARG              
HET    PED  E  23      11                                                       
HET     CA  E 100       1                                                       
HET    OXG  A 328      12                                                       
HETNAM     PED PENTANE-3,4-DIOL-5-PHOSPHATE                                     
HETNAM      CA CALCIUM ION                                                      
HETNAM     OXG 8-OXOGUANINE                                                     
HETSYN     PED OPEN FORM OF 1'-2'-DIDEOXYRIBOFURANOSE-5'-PHOSPHATE              
FORMUL   2  PED    C5 H13 O6 P                                                  
FORMUL   4   CA    CA 2+                                                        
FORMUL   5  OXG    C5 H3 N5 O2                                                  
FORMUL   6  HOH   *98(H2 O)                                                     
HELIX    1   1 PRO A   20  LEU A   22  1                                   3
HELIX    2   2 LEU A   35  VAL A   38  1                                   4
HELIX    3   3 PRO A   90  TYR A   99  1                                  10
HELIX    4   4 LEU A  106  VAL A  116  1                                  11
HELIX    5   5 SER A  118  ALA A  124  1                                   7
HELIX    6   6 PRO A  137  SER A  147  1                                  11
HELIX    7   7 ILE A  152  PHE A  166  1                                  15
HELIX    8   8 LEU A  184  LEU A  187  1                                   4
HELIX    9   9 VAL A  192  LYS A  198  1                                   7
HELIX   10  10 GLY A  202  GLN A  219  1                                  18
HELIX   11  11 GLY A  221  ARG A  229  1                                   9
HELIX   12  12 TYR A  233  ILE A  242  1                                  10
HELIX   13  13 THR A  248  THR A  248  1                                   1
HELIX   14  14 VAL A  250  ALA A  258  1                                   9
HELIX   15  15 VAL A  269  TYR A  279  1                                  11
HELIX   16  16 PRO A  293  TRP A  307  1                                  15
HELIX   17  17 ALA A  311  LEU A  323  1                                  13
SHEET    1   1 1 ALA A  24  PRO A  27  0
SHEET    2   2 1 TRP A  55  LEU A  59  0
SHEET    3   3 1 GLN A  62  GLN A  68  0
SHEET    4   4 1 GLN A  72  TYR A  78  0
LINK         O3'  DA E  22                 P   PED E  23     1555   1555  1.60  
LINK         O3' PED E  23                 P    DG E  24     1555   1555  1.61  
LINK         C1' PED E  23                 NZ  LYS A 249     1555   1555  1.46  
LINK         O   HOH E   6                CA    CA E 100     1555   1555  2.79  
SITE     1 AC1  1 HOH E   6                                                     
SITE     1 AC2  9 GLY A  42  PHE A  45  PHE A 144  LYS A 249                    
SITE     2 AC2  9 PRO A 266  ASP A 268  GLN A 315  PHE A 319                    
SITE     3 AC2  9 PED E  23                                                     
CRYST1   91.988   91.988  211.615  90.00  90.00 120.00 P 65 2 2     12          
ORIGX1      1.000000  0.000000  0.000000        0.00000                         
ORIGX2      0.000000  1.000000  0.000000        0.00000                         
ORIGX3      0.000000  0.000000  1.000000        0.00000                         
SCALE1      0.010871  0.006276  0.000000        0.00000                         
SCALE2      0.000000  0.012553  0.000000        0.00000                         
SCALE3      0.000000  0.000000  0.004726        0.00000                         
MODEL        1
ATOM      1  O5' DG  D   1       9.133  -0.612  66.419  1.00115.33           O
ATOM      2  C5' DG  D   1       9.288   0.573  67.209  1.00115.57           C
ATOM      3  C4' DG  D   1       8.784   1.816  66.512  1.00115.58           C
ATOM      4  O4' DG  D   1       7.343   1.743  66.380  1.00115.60           O
ATOM      5  C3' DG  D   1       9.070   3.119  67.260  1.00115.65           C
ATOM      6  O3' DG  D   1       9.387   4.170  66.338  1.00115.34           O
ATOM      7  C2' DG  D   1       7.767   3.407  67.982  1.00115.51           C
ATOM      8  C1' DG  D   1       6.726   2.846  67.031  1.00115.24           C
ATOM      9  N9  DG  D   1       5.526   2.355  67.701  1.00115.29           N
ATOM     10  C8  DG  D   1       5.423   1.240  68.499  1.00115.09           C
ATOM     11  N7  DG  D   1       4.215   1.047  68.956  1.00115.10           N
ATOM     12  C5  DG  D   1       3.474   2.097  68.430  1.00115.29           C
ATOM     13  C6  DG  D   1       2.095   2.416  68.575  1.00115.10           C
ATOM     14  O6  DG  D   1       1.226   1.812  69.217  1.00114.11           O
ATOM     15  N1  DG  D   1       1.762   3.571  67.873  1.00115.50           N
ATOM     16  C2  DG  D   1       2.639   4.325  67.125  1.00115.88           C
ATOM     17  N2  DG  D   1       2.123   5.410  66.524  1.00115.72           N
ATOM     18  N3  DG  D   1       3.924   4.035  66.979  1.00115.82           N
ATOM     19  C4  DG  D   1       4.270   2.916  67.654  1.00115.56           C
ATOM     20  P   DG  D   2      10.029   5.542  66.883  1.00114.67           P
ATOM     21  OP1 DG  D   2      10.801   6.150  65.766  1.00114.47           O
ATOM     22  OP2 DG  D   2      10.709   5.267  68.178  1.00114.46           O
ATOM     23  O5' DG  D   2       8.763   6.470  67.160  1.00112.23           O
ATOM     24  C5' DG  D   2       7.992   6.984  66.077  1.00108.05           C
ATOM     25  C4' DG  D   2       6.862   7.849  66.589  1.00105.77           C
ATOM     26  O4' DG  D   2       5.858   7.036  67.246  1.00105.02           O
ATOM     27  C3' DG  D   2       7.252   8.937  67.593  1.00104.52           C
ATOM     28  O3' DG  D   2       6.505  10.122  67.304  1.00102.85           O
ATOM     29  C2' DG  D   2       6.805   8.357  68.922  1.00104.43           C
ATOM     30  C1' DG  D   2       5.559   7.596  68.517  1.00104.08           C
ATOM     31  N9  DG  D   2       5.191   6.506  69.414  1.00103.38           N
ATOM     32  C8  DG  D   2       6.011   5.517  69.904  1.00102.66           C
ATOM     33  N7  DG  D   2       5.385   4.669  70.673  1.00102.31           N
ATOM     34  C5  DG  D   2       4.075   5.126  70.694  1.00102.36           C
ATOM     35  C6  DG  D   2       2.931   4.610  71.355  1.00102.33           C
ATOM     36  O6  DG  D   2       2.844   3.606  72.070  1.00103.00           O
ATOM     37  N1  DG  D   2       1.803   5.388  71.114  1.00101.91           N
ATOM     38  C2  DG  D   2       1.775   6.517  70.333  1.00101.95           C
ATOM     39  N2  DG  D   2       0.588   7.134  70.226  1.00101.57           N
ATOM     40  N3  DG  D   2       2.833   7.006  69.704  1.00102.27           N
ATOM     41  C4  DG  D   2       3.940   6.264  69.928  1.00102.69           C
ATOM     42  P   DT  D   3       6.707  11.445  68.194  1.00101.15           P
ATOM     43  OP1 DT  D   3       7.597  12.369  67.448  1.00101.12           O
ATOM     44  OP2 DT  D   3       7.043  11.072  69.594  1.00101.00           O
ATOM     45  O5' DT  D   3       5.253  12.087  68.193  1.00 99.42           O
ATOM     46  C5' DT  D   3       4.801  12.864  69.290  1.00 96.84           C
ATOM     47  C4' DT  D   3       3.318  12.664  69.491  1.00 94.13           C
ATOM     48  O4' DT  D   3       3.048  11.284  69.845  1.00 93.89           O
ATOM     49  C3' DT  D   3       2.763  13.507  70.632  1.00 92.57           C
ATOM     50  O3' DT  D   3       1.488  14.021  70.288  1.00 90.71           O
ATOM     51  C2' DT  D   3       2.654  12.533  71.785  1.00 92.54           C
ATOM     52  C1' DT  D   3       2.359  11.228  71.087  1.00 93.16           C
ATOM     53  N1  DT  D   3       2.861  10.068  71.841  1.00 93.54           N
ATOM     54  C2  DT  D   3       1.949   9.314  72.542  1.00 93.45           C
ATOM     55  O2  DT  D   3       0.753   9.554  72.550  1.00 93.53           O
ATOM     56  N3  DT  D   3       2.492   8.262  73.241  1.00 93.32           N
ATOM     57  C4  DT  D   3       3.826   7.900  73.304  1.00 93.14           C
ATOM     58  O4  DT  D   3       4.165   6.928  73.976  1.00 92.13           O
ATOM     59  C5  DT  D   3       4.729   8.737  72.540  1.00 93.27           C
ATOM     60  C7  DT  D   3       6.193   8.426  72.552  1.00 92.70           C
ATOM     61  C6  DT  D   3       4.206   9.762  71.851  1.00 93.50           C
ATOM     62  P   DA  D   4       1.258  15.604  70.311  1.00 90.65           P
ATOM     63  OP1 DA  D   4       1.532  16.108  68.942  1.00 91.12           O
ATOM     64  OP2 DA  D   4       2.018  16.151  71.466  1.00 90.12           O
ATOM     65  O5' DA  D   4      -0.294  15.762  70.611  1.00 89.52           O
ATOM     66  C5' DA  D   4      -0.736  16.313  71.844  1.00 87.01           C
ATOM     67  C4' DA  D   4      -1.757  15.405  72.487  1.00 85.68           C
ATOM     68  O4' DA  D   4      -1.163  14.112  72.772  1.00 84.52           O
ATOM     69  C3' DA  D   4      -2.256  15.943  73.823  1.00 85.48           C
ATOM     70  O3' DA  D   4      -3.660  15.736  73.967  1.00 86.05           O
ATOM     71  C2' DA  D   4      -1.468  15.152  74.851  1.00 84.39           C
ATOM     72  C1' DA  D   4      -1.257  13.821  74.161  1.00 83.51           C
ATOM     73  N9  DA  D   4      -0.024  13.144  74.566  1.00 81.94           N
ATOM     74  C8  DA  D   4       1.266  13.575  74.391  1.00 81.51           C
ATOM     75  N7  DA  D   4       2.168  12.743  74.850  1.00 80.97           N
ATOM     76  C5  DA  D   4       1.422  11.695  75.369  1.00 79.88           C
ATOM     77  C6  DA  D   4       1.788  10.491  76.000  1.00 79.08           C
ATOM     78  N6  DA  D   4       3.052  10.116  76.211  1.00 77.99           N
ATOM     79  N1  DA  D   4       0.797   9.672  76.409  1.00 78.78           N
ATOM     80  C2  DA  D   4      -0.470  10.039  76.186  1.00 78.54           C
ATOM     81  N3  DA  D   4      -0.939  11.134  75.597  1.00 79.47           N
ATOM     82  C4  DA  D   4       0.070  11.932  75.207  1.00 80.54           C
ATOM     83  P   DG  D   5      -4.499  16.737  74.894  1.00 87.45           P
ATOM     84  OP1 DG  D   5      -5.692  15.998  75.382  1.00 87.87           O
ATOM     85  OP2 DG  D   5      -4.673  18.022  74.166  1.00 87.82           O
ATOM     86  O5' DG  D   5      -3.502  16.988  76.111  1.00 86.73           O
ATOM     87  C5' DG  D   5      -3.981  17.236  77.427  1.00 85.00           C
ATOM     88  C4' DG  D   5      -4.436  15.946  78.069  1.00 83.54           C
ATOM     89  O4' DG  D   5      -3.513  14.865  77.779  1.00 81.78           O
ATOM     90  C3' DG  D   5      -4.541  16.024  79.588  1.00 83.26           C
ATOM     91  O3' DG  D   5      -5.700  15.318  80.039  1.00 84.22           O
ATOM     92  C2' DG  D   5      -3.255  15.372  80.066  1.00 81.47           C
ATOM     93  C1' DG  D   5      -2.952  14.348  78.981  1.00 79.73           C
ATOM     94  N9  DG  D   5      -1.525  14.141  78.743  1.00 76.54           N
ATOM     95  C8  DG  D   5      -0.678  14.990  78.074  1.00 75.52           C
ATOM     96  N7  DG  D   5       0.544  14.540  77.992  1.00 74.41           N
ATOM     97  C5  DG  D   5       0.506  13.321  78.654  1.00 73.46           C
ATOM     98  C6  DG  D   5       1.533  12.374  78.886  1.00 71.79           C
ATOM     99  O6  DG  D   5       2.714  12.422  78.536  1.00 70.40           O
ATOM    100  N1  DG  D   5       1.068  11.278  79.602  1.00 71.70           N
ATOM    101  C2  DG  D   5      -0.223  11.109  80.035  1.00 72.75           C
ATOM    102  N2  DG  D   5      -0.473   9.977  80.708  1.00 72.53           N
ATOM    103  N3  DG  D   5      -1.195  11.984  79.822  1.00 73.99           N
ATOM    104  C4  DG  D   5      -0.762  13.060  79.129  1.00 74.70           C
ATOM    105  P   DA  D   6      -6.171  15.464  81.567  1.00 84.81           P
ATOM    106  OP1 DA  D   6      -7.615  15.112  81.637  1.00 84.12           O
ATOM    107  OP2 DA  D   6      -5.710  16.783  82.079  1.00 84.54           O
ATOM    108  O5' DA  D   6      -5.340  14.323  82.298  1.00 82.11           O
ATOM    109  C5' DA  D   6      -5.694  12.951  82.151  1.00 78.46           C
ATOM    110  C4' DA  D   6      -5.122  12.163  83.303  1.00 76.50           C
ATOM    111  O4' DA  D   6      -3.714  11.914  83.074  1.00 75.85           O
ATOM    112  C3' DA  D   6      -5.207  12.959  84.603  1.00 76.27           C
ATOM    113  O3' DA  D   6      -5.515  12.119  85.712  1.00 75.87           O
ATOM    114  C2' DA  D   6      -3.826  13.575  84.739  1.00 75.35           C
ATOM    115  C1' DA  D   6      -2.925  12.544  84.080  1.00 73.91           C
ATOM    116  N9  DA  D   6      -1.749  13.126  83.431  1.00 70.82           N
ATOM    117  C8  DA  D   6      -1.679  14.305  82.730  1.00 69.09           C
ATOM    118  N7  DA  D   6      -0.487  14.567  82.253  1.00 68.24           N
ATOM    119  C5  DA  D   6       0.284  13.490  82.668  1.00 67.95           C
ATOM    120  C6  DA  D   6       1.639  13.169  82.482  1.00 66.93           C
ATOM    121  N6  DA  D   6       2.496  13.932  81.795  1.00 65.53           N
ATOM    122  N1  DA  D   6       2.093  12.021  83.031  1.00 66.88           N
ATOM    123  C2  DA  D   6       1.235  11.254  83.717  1.00 67.29           C
ATOM    124  N3  DA  D   6      -0.060  11.447  83.959  1.00 68.03           N
ATOM    125  C4  DA  D   6      -0.480  12.595  83.399  1.00 69.23           C
ATOM    126  P   DC  D   7      -5.557  12.750  87.188  1.00 76.25           P
ATOM    127  OP1 DC  D   7      -6.532  11.954  87.981  1.00 75.19           O
ATOM    128  OP2 DC  D   7      -5.732  14.224  87.059  1.00 75.08           O
ATOM    129  O5' DC  D   7      -4.090  12.452  87.737  1.00 73.87           O
ATOM    130  C5' DC  D   7      -3.545  11.136  87.641  1.00 69.33           C
ATOM    131  C4' DC  D   7      -2.201  11.065  88.327  1.00 65.55           C
ATOM    132  O4' DC  D   7      -1.140  11.583  87.486  1.00 64.40           O
ATOM    133  C3' DC  D   7      -2.122  11.838  89.639  1.00 62.55           C
ATOM    134  O3' DC  D   7      -1.414  11.049  90.589  1.00 59.58           O
ATOM    135  C2' DC  D   7      -1.341  13.087  89.269  1.00 61.33           C
ATOM    136  C1' DC  D   7      -0.398  12.558  88.200  1.00 60.79           C
ATOM    137  N1  DC  D   7       0.090  13.550  87.225  1.00 57.46           N
ATOM    138  C2  DC  D   7       1.332  13.330  86.606  1.00 54.61           C
ATOM    139  O2  DC  D   7       1.987  12.323  86.911  1.00 52.25           O
ATOM    140  N3  DC  D   7       1.784  14.217  85.696  1.00 52.77           N
ATOM    141  C4  DC  D   7       1.053  15.294  85.395  1.00 53.74           C
ATOM    142  N4  DC  D   7       1.537  16.141  84.480  1.00 52.41           N
ATOM    143  C5  DC  D   7      -0.208  15.549  86.016  1.00 54.26           C
ATOM    144  C6  DC  D   7      -0.647  14.659  86.916  1.00 55.50           C
ATOM    145  P   DC  D   8      -1.789  11.165  92.139  1.00 58.84           P
ATOM    146  OP1 DC  D   8      -1.353   9.912  92.818  1.00 58.87           O
ATOM    147  OP2 DC  D   8      -3.201  11.617  92.247  1.00 58.91           O
ATOM    148  O5' DC  D   8      -0.865  12.349  92.647  1.00 54.96           O
ATOM    149  C5' DC  D   8      -1.395  13.384  93.452  1.00 49.35           C
ATOM    150  C4' DC  D   8      -0.371  13.782  94.484  1.00 45.92           C
ATOM    151  O4' DC  D   8       0.891  14.033  93.823  1.00 43.70           O
ATOM    152  C3' DC  D   8      -0.709  15.056  95.247  1.00 44.09           C
ATOM    153  O3' DC  D   8      -0.248  14.916  96.585  1.00 43.39           O
ATOM    154  C2' DC  D   8       0.092  16.118  94.516  1.00 43.76           C
ATOM    155  C1' DC  D   8       1.335  15.343  94.121  1.00 41.53           C
ATOM    156  N1  DC  D   8       2.044  15.866  92.946  1.00 40.98           N
ATOM    157  C2  DC  D   8       3.431  16.016  93.019  1.00 41.28           C
ATOM    158  O2  DC  D   8       4.018  15.663  94.056  1.00 42.95           O
ATOM    159  N3  DC  D   8       4.098  16.541  91.965  1.00 39.65           N
ATOM    160  C4  DC  D   8       3.427  16.904  90.867  1.00 40.16           C
ATOM    161  N4  DC  D   8       4.123  17.446  89.859  1.00 37.72           N
ATOM    162  C5  DC  D   8       2.013  16.737  90.756  1.00 38.76           C
ATOM    163  C6  DC  D   8       1.369  16.218  91.808  1.00 40.12           C
ATOM    164  P   DT  D   9      -0.462  16.112  97.620  1.00 45.23           P
ATOM    165  OP1 DT  D   9      -0.128  15.615  98.985  1.00 46.15           O
ATOM    166  OP2 DT  D   9      -1.798  16.700  97.352  1.00 46.06           O
ATOM    167  O5' DT  D   9       0.661  17.156  97.203  1.00 45.87           O
ATOM    168  C5' DT  D   9       2.027  16.857  97.436  1.00 46.48           C
ATOM    169  C4' DT  D   9       2.860  18.106  97.311  1.00 47.13           C
ATOM    170  O4' DT  D   9       3.199  18.368  95.930  1.00 46.20           O
ATOM    171  C3' DT  D   9       2.196  19.375  97.843  1.00 49.07           C
ATOM    172  O3' DT  D   9       3.149  20.104  98.607  1.00 51.43           O
ATOM    173  C2' DT  D   9       1.851  20.146  96.579  1.00 47.57           C
ATOM    174  C1' DT  D   9       2.993  19.741  95.666  1.00 46.37           C
ATOM    175  N1  DT  D   9       2.776  19.895  94.215  1.00 44.47           N
ATOM    176  C2  DT  D   9       3.870  20.225  93.443  1.00 43.84           C
ATOM    177  O2  DT  D   9       4.980  20.437  93.912  1.00 42.13           O
ATOM    178  N3  DT  D   9       3.616  20.303  92.095  1.00 42.10           N
ATOM    179  C4  DT  D   9       2.407  20.106  91.462  1.00 42.18           C
ATOM    180  O4  DT  D   9       2.341  20.186  90.235  1.00 42.84           O
ATOM    181  C5  DT  D   9       1.292  19.802  92.339  1.00 41.80           C
ATOM    182  C7  DT  D   9      -0.072  19.621  91.749  1.00 39.57           C
ATOM    183  C6  DT  D   9       1.533  19.705  93.651  1.00 42.79           C
ATOM    184  P   DG  D  10       2.666  20.989  99.854  1.00 54.67           P
ATOM    185  OP1 DG  D  10       3.364  20.470 101.059  1.00 54.01           O
ATOM    186  OP2 DG  D  10       1.179  21.079  99.847  1.00 52.50           O
ATOM    187  O5' DG  D  10       3.289  22.415  99.516  1.00 55.09           O
ATOM    188  C5' DG  D  10       4.691  22.547  99.288  1.00 55.65           C
ATOM    189  C4' DG  D  10       4.967  23.707  98.362  1.00 56.47           C
ATOM    190  O4' DG  D  10       4.569  23.403  97.000  1.00 55.66           O
ATOM    191  C3' DG  D  10       4.241  25.002  98.729  1.00 58.21           C
ATOM    192  O3' DG  D  10       5.107  26.094  98.434  1.00 62.06           O
ATOM    193  C2' DG  D  10       3.090  25.033  97.739  1.00 55.32           C
ATOM    194  C1' DG  D  10       3.798  24.490  96.519  1.00 52.13           C
ATOM    195  N9  DG  D  10       2.965  24.032  95.411  1.00 47.73           N
ATOM    196  C8  DG  D  10       1.663  23.592  95.452  1.00 45.18           C
ATOM    197  N7  DG  D  10       1.186  23.301  94.271  1.00 43.65           N
ATOM    198  C5  DG  D  10       2.241  23.552  93.401  1.00 43.46           C
ATOM    199  C6  DG  D  10       2.323  23.432  91.986  1.00 44.03           C
ATOM    200  O6  DG  D  10       1.444  23.078  91.186  1.00 47.76           O
ATOM    201  N1  DG  D  10       3.582  23.784  91.516  1.00 42.15           N
ATOM    202  C2  DG  D  10       4.627  24.207  92.296  1.00 43.45           C
ATOM    203  N2  DG  D  10       5.769  24.506  91.655  1.00 41.80           N
ATOM    204  N3  DG  D  10       4.562  24.332  93.609  1.00 43.99           N
ATOM    205  C4  DG  D  10       3.347  23.990  94.091  1.00 44.69           C
ATOM    206  P   DG  D  11       5.601  27.061  99.609  1.00 65.54           P
ATOM    207  OP1 DG  D  11       6.420  26.245 100.546  1.00 64.54           O
ATOM    208  OP2 DG  D  11       4.426  27.817 100.120  1.00 64.16           O
ATOM    209  O5' DG  D  11       6.578  28.062  98.849  1.00 65.43           O
ATOM    210  C5' DG  D  11       7.853  27.619  98.387  1.00 65.46           C
ATOM    211  C4' DG  D  11       8.211  28.309  97.092  1.00 65.39           C
ATOM    212  O4' DG  D  11       7.413  27.784  96.003  1.00 62.96           O
ATOM    213  C3' DG  D  11       7.991  29.822  97.093  1.00 67.06           C
ATOM    214  O3' DG  D  11       9.096  30.466  96.445  1.00 70.52           O
ATOM    215  C2' DG  D  11       6.691  29.995  96.321  1.00 64.14           C
ATOM    216  C1' DG  D  11       6.729  28.834  95.337  1.00 60.44           C
ATOM    217  N9  DG  D  11       5.422  28.321  94.931  1.00 55.88           N
ATOM    218  C8  DG  D  11       4.382  27.954  95.753  1.00 54.55           C
ATOM    219  N7  DG  D  11       3.348  27.491  95.099  1.00 51.62           N
ATOM    220  C5  DG  D  11       3.723  27.561  93.763  1.00 50.76           C
ATOM    221  C6  DG  D  11       3.017  27.182  92.582  1.00 49.30           C
ATOM    222  O6  DG  D  11       1.885  26.687  92.480  1.00 46.40           O
ATOM    223  N1  DG  D  11       3.771  27.429  91.436  1.00 48.60           N
ATOM    224  C2  DG  D  11       5.039  27.966  91.425  1.00 50.15           C
ATOM    225  N2  DG  D  11       5.599  28.131  90.215  1.00 50.54           N
ATOM    226  N3  DG  D  11       5.708  28.315  92.515  1.00 50.82           N
ATOM    227  C4  DG  D  11       4.996  28.086  93.641  1.00 52.87           C
ATOM    228  P   DA  D  12       9.014  32.027  96.084  1.00 72.53           P
ATOM    229  OP1 DA  D  12      10.407  32.534  95.983  1.00 72.35           O
ATOM    230  OP2 DA  D  12       8.051  32.693  97.001  1.00 72.39           O
ATOM    231  O5' DA  D  12       8.396  32.016  94.619  1.00 74.34           O
ATOM    232  C5' DA  D  12       9.069  31.340  93.558  1.00 77.21           C
ATOM    233  C4' DA  D  12       8.497  31.769  92.229  1.00 78.93           C
ATOM    234  O4' DA  D  12       7.204  31.150  92.024  1.00 77.70           O
ATOM    235  C3' DA  D  12       8.269  33.276  92.136  1.00 80.96           C
ATOM    236  O3' DA  D  12       8.624  33.765  90.841  1.00 85.28           O
ATOM    237  C2' DA  D  12       6.781  33.429  92.397  1.00 78.83           C
ATOM    238  C1' DA  D  12       6.209  32.142  91.827  1.00 75.97           C
ATOM    239  N9  DA  D  12       4.992  31.689  92.495  1.00 71.87           N
ATOM    240  C8  DA  D  12       4.738  31.641  93.845  1.00 71.39           C
ATOM    241  N7  DA  D  12       3.543  31.192  94.144  1.00 69.49           N
ATOM    242  C5  DA  D  12       2.971  30.924  92.908  1.00 68.63           C
ATOM    243  C6  DA  D  12       1.710  30.425  92.539  1.00 67.47           C
ATOM    244  N6  DA  D  12       0.757  30.103  93.419  1.00 66.51           N
ATOM    245  N1  DA  D  12       1.456  30.268  91.216  1.00 66.28           N
ATOM    246  C2  DA  D  12       2.412  30.600  90.337  1.00 66.20           C
ATOM    247  N3  DA  D  12       3.634  31.083  90.563  1.00 68.06           N
ATOM    248  C4  DA  D  12       3.853  31.223  91.883  1.00 69.49           C
ATOM    249  P   DC  D  13       8.768  35.346  90.612  1.00 87.77           P
ATOM    250  OP1 DC  D  13       8.991  35.564  89.156  1.00 87.41           O
ATOM    251  OP2 DC  D  13       9.750  35.878  91.595  1.00 87.11           O
ATOM    252  O5' DC  D  13       7.324  35.890  91.001  1.00 88.05           O
ATOM    253  C5' DC  D  13       6.644  36.823  90.172  1.00 89.45           C
ATOM    254  C4' DC  D  13       6.100  36.128  88.946  1.00 89.79           C
ATOM    255  O4' DC  D  13       5.304  34.981  89.333  1.00 88.43           O
ATOM    256  C3' DC  D  13       5.187  37.017  88.106  1.00 91.28           C
ATOM    257  O3' DC  D  13       5.411  36.804  86.714  1.00 94.68           O
ATOM    258  C2' DC  D  13       3.792  36.581  88.509  1.00 89.06           C
ATOM    259  C1' DC  D  13       3.973  35.113  88.851  1.00 86.51           C
ATOM    260  N1  DC  D  13       3.064  34.656  89.913  1.00 83.80           N
ATOM    261  C2  DC  D  13       1.872  34.016  89.556  1.00 82.26           C
ATOM    262  O2  DC  D  13       1.623  33.836  88.353  1.00 81.96           O
ATOM    263  N3  DC  D  13       1.022  33.610  90.529  1.00 81.56           N
ATOM    264  C4  DC  D  13       1.329  33.820  91.813  1.00 81.53           C
ATOM    265  N4  DC  D  13       0.460  33.406  92.743  1.00 80.51           N
ATOM    266  C5  DC  D  13       2.540  34.462  92.203  1.00 81.70           C
ATOM    267  C6  DC  D  13       3.370  34.860  91.229  1.00 83.01           C
ATOM    268  P   DG  D  14       4.967  37.937  85.665  1.00 97.22           P
ATOM    269  OP1 DG  D  14       5.435  37.494  84.321  1.00 96.35           O
ATOM    270  OP2 DG  D  14       5.388  39.263  86.192  1.00 96.03           O
ATOM    271  O5' DG  D  14       3.376  37.867  85.699  1.00 96.84           O
ATOM    272  C5' DG  D  14       2.670  36.893  84.928  1.00 97.28           C
ATOM    273  C4' DG  D  14       1.184  37.150  85.000  1.00 97.40           C
ATOM    274  O4' DG  D  14       0.659  36.703  86.275  1.00 96.52           O
ATOM    275  C3' DG  D  14       0.802  38.627  84.879  1.00 98.62           C
ATOM    276  O3' DG  D  14      -0.405  38.758  84.124  1.00101.38           O
ATOM    277  C2' DG  D  14       0.559  39.037  86.320  1.00 97.22           C
ATOM    278  C1' DG  D  14      -0.049  37.770  86.890  1.00 95.29           C
ATOM    279  N9  DG  D  14       0.066  37.620  88.337  1.00 92.79           N
ATOM    280  C8  DG  D  14       1.058  38.110  89.154  1.00 91.87           C
ATOM    281  N7  DG  D  14       0.878  37.813  90.413  1.00 90.72           N
ATOM    282  C5  DG  D  14      -0.304  37.083  90.429  1.00 90.30           C
ATOM    283  C6  DG  D  14      -1.009  36.493  91.514  1.00 89.76           C
ATOM    284  O6  DG  D  14      -0.720  36.500  92.717  1.00 89.92           O
ATOM    285  N1  DG  D  14      -2.164  35.848  91.082  1.00 88.87           N
ATOM    286  C2  DG  D  14      -2.593  35.781  89.778  1.00 88.97           C
ATOM    287  N2  DG  D  14      -3.739  35.118  89.564  1.00 87.66           N
ATOM    288  N3  DG  D  14      -1.946  36.324  88.759  1.00 89.78           N
ATOM    289  C4  DG  D  14      -0.817  36.956  89.156  1.00 91.11           C
ATOM    290  P   DC  D  15      -0.918  40.218  83.686  1.00103.31           P
ATOM    291  OP1 DC  D  15      -0.919  40.253  82.200  1.00103.42           O
ATOM    292  OP2 DC  D  15      -0.153  41.246  84.443  1.00103.21           O
ATOM    293  O5' DC  D  15      -2.430  40.240  84.188  1.00102.74           O
ATOM    294  C5' DC  D  15      -3.307  39.151  83.905  1.00101.94           C
ATOM    295  C4' DC  D  15      -4.480  39.161  84.856  1.00101.86           C
ATOM    296  O4' DC  D  15      -4.006  38.907  86.203  1.00101.54           O
ATOM    297  C3' DC  D  15      -5.236  40.489  84.924  1.00101.70           C
ATOM    298  O3' DC  D  15      -6.604  40.259  85.277  1.00101.25           O
ATOM    299  C2' DC  D  15      -4.602  41.174  86.119  1.00101.62           C
ATOM    300  C1' DC  D  15      -4.348  39.996  87.048  1.00101.08           C
ATOM    301  N1  DC  D  15      -3.251  40.188  88.015  1.00100.43           N
ATOM    302  C2  DC  D  15      -3.397  39.671  89.310  1.00 99.84           C
ATOM    303  O2  DC  D  15      -4.435  39.056  89.599  1.00100.16           O
ATOM    304  N3  DC  D  15      -2.402  39.853  90.210  1.00 99.29           N
ATOM    305  C4  DC  D  15      -1.298  40.515  89.860  1.00 99.02           C
ATOM    306  N4  DC  D  15      -0.343  40.669  90.781  1.00 98.13           N
ATOM    307  C5  DC  D  15      -1.121  41.048  88.549  1.00 99.48           C
ATOM    308  C6  DC  D  15      -2.113  40.863  87.667  1.00100.11           C
TER     309      DC  D  15
ATOM    310  O5' DG  E  16      -5.836  36.769 101.487  1.00115.88           O
ATOM    311  C5' DG  E  16      -6.022  35.717 100.537  1.00116.51           C
ATOM    312  C4' DG  E  16      -6.998  36.099  99.448  1.00116.87           C
ATOM    313  O4' DG  E  16      -6.416  37.136  98.619  1.00116.77           O
ATOM    314  C3' DG  E  16      -7.364  34.959  98.495  1.00117.29           C
ATOM    315  O3' DG  E  16      -8.741  35.061  98.120  1.00118.04           O
ATOM    316  C2' DG  E  16      -6.471  35.205  97.293  1.00116.58           C
ATOM    317  C1' DG  E  16      -6.401  36.719  97.262  1.00115.62           C
ATOM    318  N9  DG  E  16      -5.201  37.265  96.634  1.00114.38           N
ATOM    319  C8  DG  E  16      -4.073  37.742  97.263  1.00113.64           C
ATOM    320  N7  DG  E  16      -3.174  38.194  96.431  1.00113.01           N
ATOM    321  C5  DG  E  16      -3.737  37.997  95.175  1.00112.79           C
ATOM    322  C6  DG  E  16      -3.233  38.298  93.881  1.00112.01           C
ATOM    323  O6  DG  E  16      -2.155  38.820  93.576  1.00111.41           O
ATOM    324  N1  DG  E  16      -4.132  37.928  92.884  1.00111.31           N
ATOM    325  C2  DG  E  16      -5.357  37.347  93.099  1.00111.39           C
ATOM    326  N2  DG  E  16      -6.077  37.062  92.005  1.00110.69           N
ATOM    327  N3  DG  E  16      -5.842  37.066  94.298  1.00112.07           N
ATOM    328  C4  DG  E  16      -4.985  37.416  95.283  1.00113.27           C
ATOM    329  P   DC  E  17      -9.623  33.727  97.953  1.00118.75           P
ATOM    330  OP1 DC  E  17     -11.017  34.066  98.339  1.00118.85           O
ATOM    331  OP2 DC  E  17      -8.922  32.606  98.635  1.00118.72           O
ATOM    332  O5' DC  E  17      -9.601  33.445  96.385  1.00117.22           O
ATOM    333  C5' DC  E  17      -9.476  32.118  95.886  1.00115.60           C
ATOM    334  C4' DC  E  17      -9.512  32.126  94.377  1.00114.64           C
ATOM    335  O4' DC  E  17      -8.555  33.093  93.880  1.00114.13           O
ATOM    336  C3' DC  E  17      -9.128  30.789  93.745  1.00114.25           C
ATOM    337  O3' DC  E  17      -9.901  30.551  92.569  1.00113.62           O
ATOM    338  C2' DC  E  17      -7.665  30.973  93.395  1.00113.77           C
ATOM    339  C1' DC  E  17      -7.583  32.453  93.067  1.00113.45           C
ATOM    340  N1  DC  E  17      -6.276  33.045  93.383  1.00112.68           N
ATOM    341  C2  DC  E  17      -5.557  33.666  92.363  1.00112.57           C
ATOM    342  O2  DC  E  17      -6.053  33.714  91.226  1.00112.47           O
ATOM    343  N3  DC  E  17      -4.343  34.199  92.640  1.00112.08           N
ATOM    344  C4  DC  E  17      -3.849  34.128  93.879  1.00111.48           C
ATOM    345  N4  DC  E  17      -2.646  34.659  94.107  1.00110.63           N
ATOM    346  C5  DC  E  17      -4.567  33.505  94.939  1.00111.55           C
ATOM    347  C6  DC  E  17      -5.766  32.982  94.651  1.00112.11           C
ATOM    348  P   DG  E  18      -9.760  29.149  91.799  1.00113.31           P
ATOM    349  OP1 DG  E  18     -11.113  28.756  91.331  1.00113.66           O
ATOM    350  OP2 DG  E  18      -8.976  28.213  92.648  1.00112.66           O
ATOM    351  O5' DG  E  18      -8.899  29.522  90.516  1.00111.34           O
ATOM    352  C5' DG  E  18      -9.407  30.429  89.544  1.00108.31           C
ATOM    353  C4' DG  E  18      -8.447  30.537  88.385  1.00106.37           C
ATOM    354  O4' DG  E  18      -7.241  31.215  88.818  1.00105.58           O
ATOM    355  C3' DG  E  18      -7.996  29.189  87.828  1.00105.59           C
ATOM    356  O3' DG  E  18      -7.895  29.261  86.402  1.00105.28           O
ATOM    357  C2' DG  E  18      -6.639  28.974  88.477  1.00104.67           C
ATOM    358  C1' DG  E  18      -6.104  30.390  88.605  1.00103.64           C
ATOM    359  N9  DG  E  18      -5.194  30.593  89.729  1.00101.40           N
ATOM    360  C8  DG  E  18      -5.395  30.210  91.033  1.00100.98           C
ATOM    361  N7  DG  E  18      -4.413  30.548  91.825  1.00 99.99           N
ATOM    362  C5  DG  E  18      -3.506  31.191  90.994  1.00 99.10           C
ATOM    363  C6  DG  E  18      -2.252  31.783  91.289  1.00 97.88           C
ATOM    364  O6  DG  E  18      -1.678  31.866  92.380  1.00 96.87           O
ATOM    365  N1  DG  E  18      -1.659  32.317  90.150  1.00 97.12           N
ATOM    366  C2  DG  E  18      -2.202  32.290  88.889  1.00 97.74           C
ATOM    367  N2  DG  E  18      -1.470  32.853  87.915  1.00 97.50           N
ATOM    368  N3  DG  E  18      -3.376  31.747  88.601  1.00 98.78           N
ATOM    369  C4  DG  E  18      -3.969  31.220  89.694  1.00100.03           C
ATOM    370  P   DT  E  19      -7.164  28.080  85.595  1.00105.09           P
ATOM    371  OP1 DT  E  19      -7.401  28.294  84.140  1.00104.73           O
ATOM    372  OP2 DT  E  19      -7.532  26.779  86.218  1.00105.16           O
ATOM    373  O5' DT  E  19      -5.624  28.348  85.887  1.00102.08           O
ATOM    374  C5' DT  E  19      -4.618  27.616  85.207  1.00 97.01           C
ATOM    375  C4' DT  E  19      -3.627  28.565  84.581  1.00 92.80           C
ATOM    376  O4' DT  E  19      -3.096  29.446  85.597  1.00 90.68           O
ATOM    377  C3' DT  E  19      -2.429  27.855  83.967  1.00 90.90           C
ATOM    378  O3' DT  E  19      -2.020  28.506  82.771  1.00 89.86           O
ATOM    379  C2' DT  E  19      -1.371  27.929  85.051  1.00 89.55           C
ATOM    380  C1' DT  E  19      -1.712  29.202  85.809  1.00 88.84           C
ATOM    381  N1  DT  E  19      -1.505  29.079  87.266  1.00 86.90           N
ATOM    382  C2  DT  E  19      -0.445  29.740  87.847  1.00 85.57           C
ATOM    383  O2  DT  E  19       0.344  30.426  87.216  1.00 85.07           O
ATOM    384  N3  DT  E  19      -0.340  29.565  89.207  1.00 84.28           N
ATOM    385  C4  DT  E  19      -1.170  28.814  90.021  1.00 84.01           C
ATOM    386  O4  DT  E  19      -0.951  28.750  91.230  1.00 83.03           O
ATOM    387  C5  DT  E  19      -2.260  28.148  89.344  1.00 83.96           C
ATOM    388  C7  DT  E  19      -3.213  27.315  90.142  1.00 83.14           C
ATOM    389  C6  DT  E  19      -2.371  28.312  88.020  1.00 85.09           C
ATOM    390  P   DC  E  20      -0.986  27.771  81.792  1.00 90.14           P
ATOM    391  OP1 DC  E  20      -0.927  28.540  80.521  1.00 89.68           O
ATOM    392  OP2 DC  E  20      -1.321  26.323  81.762  1.00 89.58           O
ATOM    393  O5' DC  E  20       0.397  27.954  82.558  1.00 88.16           O
ATOM    394  C5' DC  E  20       0.934  29.257  82.777  1.00 84.57           C
ATOM    395  C4' DC  E  20       2.337  29.153  83.326  1.00 81.37           C
ATOM    396  O4' DC  E  20       2.325  29.070  84.773  1.00 79.90           O
ATOM    397  C3' DC  E  20       3.092  27.924  82.826  1.00 79.52           C
ATOM    398  O3' DC  E  20       4.414  28.288  82.440  1.00 77.99           O
ATOM    399  C2' DC  E  20       3.100  26.990  84.027  1.00 78.28           C
ATOM    400  C1' DC  E  20       3.093  27.957  85.200  1.00 77.41           C
ATOM    401  N1  DC  E  20       2.482  27.437  86.437  1.00 75.50           N
ATOM    402  C2  DC  E  20       3.155  27.627  87.650  1.00 74.05           C
ATOM    403  O2  DC  E  20       4.250  28.210  87.642  1.00 73.35           O
ATOM    404  N3  DC  E  20       2.597  27.167  88.798  1.00 72.91           N
ATOM    405  C4  DC  E  20       1.415  26.541  88.763  1.00 72.58           C
ATOM    406  N4  DC  E  20       0.898  26.112  89.917  1.00 71.76           N
ATOM    407  C5  DC  E  20       0.712  26.329  87.540  1.00 72.93           C
ATOM    408  C6  DC  E  20       1.277  26.788  86.412  1.00 74.85           C
ATOM    409  P   DC  E  21       5.364  27.197  81.753  1.00 77.20           P
ATOM    410  OP1 DC  E  21       6.306  27.917  80.856  1.00 77.64           O
ATOM    411  OP2 DC  E  21       4.525  26.097  81.209  1.00 77.87           O
ATOM    412  O5' DC  E  21       6.194  26.646  82.988  1.00 74.50           O
ATOM    413  C5' DC  E  21       6.892  27.550  83.834  1.00 69.20           C
ATOM    414  C4' DC  E  21       7.566  26.797  84.952  1.00 64.94           C
ATOM    415  O4' DC  E  21       6.613  26.449  85.984  1.00 62.80           O
ATOM    416  C3' DC  E  21       8.217  25.486  84.511  1.00 62.62           C
ATOM    417  O3' DC  E  21       9.484  25.368  85.144  1.00 58.87           O
ATOM    418  C2' DC  E  21       7.268  24.426  85.040  1.00 61.29           C
ATOM    419  C1' DC  E  21       6.782  25.084  86.315  1.00 61.43           C
ATOM    420  N1  DC  E  21       5.512  24.586  86.862  1.00 59.56           N
ATOM    421  C2  DC  E  21       5.406  24.414  88.248  1.00 59.17           C
ATOM    422  O2  DC  E  21       6.389  24.685  88.963  1.00 58.58           O
ATOM    423  N3  DC  E  21       4.245  23.959  88.772  1.00 59.14           N
ATOM    424  C4  DC  E  21       3.216  23.676  87.968  1.00 59.16           C
ATOM    425  N4  DC  E  21       2.085  23.232  88.530  1.00 56.95           N
ATOM    426  C5  DC  E  21       3.298  23.840  86.551  1.00 58.62           C
ATOM    427  C6  DC  E  21       4.453  24.294  86.047  1.00 58.67           C
ATOM    428  P   DA  E  22      10.645  24.507  84.454  1.00 55.95           P
ATOM    429  OP1 DA  E  22      11.543  25.439  83.725  1.00 56.22           O
ATOM    430  OP2 DA  E  22      10.034  23.363  83.725  1.00 57.55           O
ATOM    431  O5' DA  E  22      11.425  23.970  85.729  1.00 54.19           O
ATOM    432  C5' DA  E  22      11.664  24.840  86.836  1.00 50.56           C
ATOM    433  C4' DA  E  22      11.719  24.053  88.126  1.00 48.32           C
ATOM    434  O4' DA  E  22      10.398  23.626  88.540  1.00 46.45           O
ATOM    435  C3' DA  E  22      12.569  22.788  88.044  1.00 46.65           C
ATOM    436  O3' DA  E  22      13.272  22.630  89.271  1.00 45.45           O
ATOM    437  C2' DA  E  22      11.537  21.690  87.870  1.00 45.56           C
ATOM    438  C1' DA  E  22      10.379  22.215  88.704  1.00 44.37           C
ATOM    439  N9  DA  E  22       9.055  21.735  88.306  1.00 42.64           N
ATOM    440  C8  DA  E  22       8.618  21.365  87.057  1.00 41.45           C
ATOM    441  N7  DA  E  22       7.356  21.009  87.023  1.00 41.34           N
ATOM    442  C5  DA  E  22       6.932  21.146  88.340  1.00 40.21           C
ATOM    443  C6  DA  E  22       5.682  20.928  88.972  1.00 38.94           C
ATOM    444  N6  DA  E  22       4.579  20.526  88.336  1.00 36.84           N
ATOM    445  N1  DA  E  22       5.606  21.150  90.301  1.00 39.78           N
ATOM    446  C2  DA  E  22       6.707  21.562  90.947  1.00 41.16           C
ATOM    447  N3  DA  E  22       7.930  21.807  90.467  1.00 42.18           N
ATOM    448  C4  DA  E  22       7.973  21.579  89.142  1.00 40.97           C
HETATM  449  P1  PED E  23      14.870  22.702  89.276  1.00 46.11           P
HETATM  450  O8  PED E  23      15.332  22.306  90.638  1.00 47.41           O
HETATM  451  O7  PED E  23      15.270  24.021  88.722  1.00 46.61           O
HETATM  452  O2  PED E  23      15.305  21.583  88.231  1.00 45.02           O
HETATM  453  C3  PED E  23      14.478  17.200  87.790  1.00 44.74           C
HETATM  454  C8  PED E  23      15.004  20.209  88.461  1.00 44.68           C
HETATM  455  C1  PED E  23      15.019  19.452  87.155  1.00 44.98           C
HETATM  456  O3  PED E  23      16.291  18.781  86.993  1.00 45.10           O
HETATM  457  C2  PED E  23      13.938  18.379  86.994  1.00 44.92           C
HETATM  458  C4  PED E  23      15.005  16.259  86.712  1.00 41.90           C
HETATM  459  O1  PED E  23      13.787  18.049  85.610  1.00 44.45           O
ATOM    460  P   DG  E  24      12.319  17.978  84.957  1.00 47.81           P
ATOM    461  OP1 DG  E  24      12.493  18.155  83.480  1.00 47.36           O
ATOM    462  OP2 DG  E  24      11.399  18.886  85.705  1.00 47.82           O
ATOM    463  O5' DG  E  24      11.854  16.472  85.204  1.00 43.17           O
ATOM    464  C5' DG  E  24      12.163  15.446  84.264  1.00 38.17           C
ATOM    465  C4' DG  E  24      11.757  14.103  84.820  1.00 36.85           C
ATOM    466  O4' DG  E  24      10.379  14.149  85.237  1.00 36.16           O
ATOM    467  C3' DG  E  24      11.847  12.938  83.849  1.00 35.91           C
ATOM    468  O3' DG  E  24      12.163  11.773  84.608  1.00 37.14           O
ATOM    469  C2' DG  E  24      10.453  12.882  83.250  1.00 34.33           C
ATOM    470  C1' DG  E  24       9.565  13.358  84.386  1.00 35.34           C
ATOM    471  N9  DG  E  24       8.460  14.212  83.974  1.00 37.29           N
ATOM    472  C8  DG  E  24       8.552  15.368  83.236  1.00 38.68           C
ATOM    473  N7  DG  E  24       7.409  15.978  83.096  1.00 39.58           N
ATOM    474  C5  DG  E  24       6.502  15.168  83.765  1.00 38.68           C
ATOM    475  C6  DG  E  24       5.110  15.327  83.969  1.00 39.50           C
ATOM    476  O6  DG  E  24       4.382  16.256  83.609  1.00 40.42           O
ATOM    477  N1  DG  E  24       4.574  14.263  84.686  1.00 39.28           N
ATOM    478  C2  DG  E  24       5.284  13.189  85.152  1.00 39.04           C
ATOM    479  N2  DG  E  24       4.576  12.256  85.800  1.00 41.18           N
ATOM    480  N3  DG  E  24       6.590  13.038  84.989  1.00 38.94           N
ATOM    481  C4  DG  E  24       7.131  14.059  84.289  1.00 38.01           C
ATOM    482  P   DT  E  25      12.334  10.357  83.878  1.00 37.23           P
ATOM    483  OP1 DT  E  25      13.478   9.689  84.555  1.00 34.73           O
ATOM    484  OP2 DT  E  25      12.380  10.576  82.407  1.00 37.97           O
ATOM    485  O5' DT  E  25      10.968   9.616  84.235  1.00 37.54           O
ATOM    486  C5' DT  E  25      10.505   9.552  85.586  1.00 39.59           C
ATOM    487  C4' DT  E  25       9.246   8.719  85.679  1.00 41.21           C
ATOM    488  O4' DT  E  25       8.084   9.506  85.325  1.00 41.44           O
ATOM    489  C3' DT  E  25       9.222   7.493  84.767  1.00 43.23           C
ATOM    490  O3' DT  E  25       8.697   6.357  85.461  1.00 46.91           O
ATOM    491  C2' DT  E  25       8.305   7.914  83.631  1.00 40.20           C
ATOM    492  C1' DT  E  25       7.329   8.846  84.319  1.00 38.90           C
ATOM    493  N1  DT  E  25       6.743   9.887  83.450  1.00 39.71           N
ATOM    494  C2  DT  E  25       5.390  10.134  83.538  1.00 39.34           C
ATOM    495  O2  DT  E  25       4.644   9.510  84.266  1.00 42.98           O
ATOM    496  N3  DT  E  25       4.939  11.150  82.735  1.00 39.47           N
ATOM    497  C4  DT  E  25       5.682  11.927  81.869  1.00 39.05           C
ATOM    498  O4  DT  E  25       5.136  12.832  81.240  1.00 39.50           O
ATOM    499  C5  DT  E  25       7.088  11.594  81.797  1.00 39.05           C
ATOM    500  C7  DT  E  25       7.968  12.353  80.855  1.00 38.84           C
ATOM    501  C6  DT  E  25       7.543  10.607  82.583  1.00 40.60           C
ATOM    502  P   DC  E  26       8.475   4.973  84.669  1.00 49.80           P
ATOM    503  OP1 DC  E  26       8.621   3.854  85.635  1.00 47.62           O
ATOM    504  OP2 DC  E  26       9.318   4.988  83.445  1.00 49.56           O
ATOM    505  O5' DC  E  26       6.949   5.079  84.237  1.00 49.72           O
ATOM    506  C5' DC  E  26       5.953   5.367  85.211  1.00 54.53           C
ATOM    507  C4' DC  E  26       4.577   5.267  84.601  1.00 57.96           C
ATOM    508  O4' DC  E  26       4.243   6.491  83.903  1.00 57.50           O
ATOM    509  C3' DC  E  26       4.394   4.128  83.594  1.00 60.80           C
ATOM    510  O3' DC  E  26       3.137   3.472  83.813  1.00 66.66           O
ATOM    511  C2' DC  E  26       4.386   4.845  82.256  1.00 59.79           C
ATOM    512  C1' DC  E  26       3.739   6.170  82.619  1.00 57.56           C
ATOM    513  N1  DC  E  26       4.042   7.291  81.710  1.00 56.49           N
ATOM    514  C2  DC  E  26       3.023   8.214  81.413  1.00 56.03           C
ATOM    515  O2  DC  E  26       1.904   8.068  81.938  1.00 55.88           O
ATOM    516  N3  DC  E  26       3.286   9.239  80.567  1.00 55.56           N
ATOM    517  C4  DC  E  26       4.502   9.362  80.028  1.00 54.19           C
ATOM    518  N4  DC  E  26       4.715  10.383  79.198  1.00 53.17           N
ATOM    519  C5  DC  E  26       5.554   8.442  80.317  1.00 53.46           C
ATOM    520  C6  DC  E  26       5.284   7.434  81.154  1.00 54.26           C
ATOM    521  P   DT  E  27       2.731   2.192  82.924  1.00 69.71           P
ATOM    522  OP1 DT  E  27       2.294   1.117  83.852  1.00 69.39           O
ATOM    523  OP2 DT  E  27       3.820   1.920  81.949  1.00 69.62           O
ATOM    524  O5' DT  E  27       1.457   2.717  82.128  1.00 70.16           O
ATOM    525  C5' DT  E  27       0.461   3.493  82.793  1.00 73.46           C
ATOM    526  C4' DT  E  27      -0.509   4.069  81.788  1.00 76.17           C
ATOM    527  O4' DT  E  27       0.085   5.190  81.089  1.00 75.72           O
ATOM    528  C3' DT  E  27      -0.940   3.076  80.708  1.00 78.52           C
ATOM    529  O3' DT  E  27      -2.316   3.298  80.385  1.00 82.97           O
ATOM    530  C2' DT  E  27      -0.059   3.452  79.529  1.00 76.73           C
ATOM    531  C1' DT  E  27       0.025   4.960  79.690  1.00 74.97           C
ATOM    532  N1  DT  E  27       1.203   5.601  79.067  1.00 73.64           N
ATOM    533  C2  DT  E  27       1.064   6.893  78.605  1.00 72.38           C
ATOM    534  O2  DT  E  27       0.024   7.529  78.702  1.00 72.87           O
ATOM    535  N3  DT  E  27       2.194   7.419  78.024  1.00 70.31           N
ATOM    536  C4  DT  E  27       3.420   6.800  77.872  1.00 70.39           C
ATOM    537  O4  DT  E  27       4.345   7.397  77.327  1.00 68.78           O
ATOM    538  C5  DT  E  27       3.499   5.451  78.393  1.00 71.39           C
ATOM    539  C7  DT  E  27       4.794   4.708  78.287  1.00 71.21           C
ATOM    540  C6  DT  E  27       2.400   4.925  78.952  1.00 72.19           C
ATOM    541  P   DA  E  28      -3.266   2.055  80.012  1.00 83.97           P
ATOM    542  OP1 DA  E  28      -3.936   1.630  81.268  1.00 83.33           O
ATOM    543  OP2 DA  E  28      -2.491   1.064  79.215  1.00 81.97           O
ATOM    544  O5' DA  E  28      -4.364   2.721  79.074  1.00 85.81           O
ATOM    545  C5' DA  E  28      -4.955   3.975  79.419  1.00 90.39           C
ATOM    546  C4' DA  E  28      -5.187   4.800  78.175  1.00 93.37           C
ATOM    547  O4' DA  E  28      -3.931   5.329  77.678  1.00 92.64           O
ATOM    548  C3' DA  E  28      -5.797   4.007  77.019  1.00 95.87           C
ATOM    549  O3' DA  E  28      -6.755   4.796  76.313  1.00100.70           O
ATOM    550  C2' DA  E  28      -4.607   3.711  76.126  1.00 94.05           C
ATOM    551  C1' DA  E  28      -3.743   4.940  76.324  1.00 91.77           C
ATOM    552  N9  DA  E  28      -2.318   4.693  76.122  1.00 89.75           N
ATOM    553  C8  DA  E  28      -1.582   3.617  76.551  1.00 89.12           C
ATOM    554  N7  DA  E  28      -0.316   3.676  76.216  1.00 88.36           N
ATOM    555  C5  DA  E  28      -0.210   4.872  75.520  1.00 87.32           C
ATOM    556  C6  DA  E  28       0.874   5.512  74.902  1.00 86.38           C
ATOM    557  N6  DA  E  28       2.113   5.017  74.890  1.00 85.61           N
ATOM    558  N1  DA  E  28       0.642   6.693  74.290  1.00 86.12           N
ATOM    559  C2  DA  E  28      -0.602   7.188  74.305  1.00 86.30           C
ATOM    560  N3  DA  E  28      -1.704   6.681  74.852  1.00 87.28           N
ATOM    561  C4  DA  E  28      -1.437   5.508  75.452  1.00 88.39           C
ATOM    562  P   DC  E  29      -7.663   4.106  75.185  1.00104.59           P
ATOM    563  OP1 DC  E  29      -8.447   5.188  74.534  1.00104.41           O
ATOM    564  OP2 DC  E  29      -8.370   2.951  75.803  1.00104.33           O
ATOM    565  O5' DC  E  29      -6.602   3.549  74.134  1.00105.49           O
ATOM    566  C5' DC  E  29      -6.899   3.521  72.742  1.00108.64           C
ATOM    567  C4' DC  E  29      -6.579   4.860  72.119  1.00110.71           C
ATOM    568  O4' DC  E  29      -5.234   5.247  72.488  1.00110.96           O
ATOM    569  C3' DC  E  29      -6.623   4.875  70.593  1.00112.30           C
ATOM    570  O3' DC  E  29      -7.137   6.119  70.112  1.00114.49           O
ATOM    571  C2' DC  E  29      -5.170   4.703  70.196  1.00111.95           C
ATOM    572  C1' DC  E  29      -4.419   5.380  71.333  1.00111.36           C
ATOM    573  N1  DC  E  29      -3.132   4.732  71.622  1.00111.19           N
ATOM    574  C2  DC  E  29      -1.952   5.452  71.424  1.00110.84           C
ATOM    575  O2  DC  E  29      -2.025   6.630  71.041  1.00110.11           O
ATOM    576  N3  DC  E  29      -0.764   4.845  71.656  1.00110.58           N
ATOM    577  C4  DC  E  29      -0.733   3.577  72.076  1.00110.90           C
ATOM    578  N4  DC  E  29       0.457   3.012  72.280  1.00111.12           N
ATOM    579  C5  DC  E  29      -1.922   2.828  72.302  1.00110.92           C
ATOM    580  C6  DC  E  29      -3.089   3.439  72.065  1.00111.31           C
ATOM    581  P   DC  E  30      -7.534   6.269  68.561  1.00116.08           P
ATOM    582  OP1 DC  E  30      -8.445   7.438  68.452  1.00116.20           O
ATOM    583  OP2 DC  E  30      -7.981   4.941  68.069  1.00115.95           O
ATOM    584  O5' DC  E  30      -6.158   6.634  67.842  1.00117.24           O
ATOM    585  C5' DC  E  30      -5.456   7.836  68.171  1.00118.10           C
ATOM    586  C4' DC  E  30      -4.193   7.957  67.348  1.00118.61           C
ATOM    587  O4' DC  E  30      -3.274   6.895  67.706  1.00119.09           O
ATOM    588  C3' DC  E  30      -4.391   7.841  65.837  1.00118.83           C
ATOM    589  O3' DC  E  30      -3.337   8.541  65.174  1.00118.78           O
ATOM    590  C2' DC  E  30      -4.125   6.370  65.580  1.00119.19           C
ATOM    591  C1' DC  E  30      -3.005   6.086  66.569  1.00119.63           C
ATOM    592  N1  DC  E  30      -2.910   4.685  67.019  1.00120.61           N
ATOM    593  C2  DC  E  30      -1.648   4.165  67.338  1.00120.84           C
ATOM    594  O2  DC  E  30      -0.653   4.902  67.244  1.00120.53           O
ATOM    595  N3  DC  E  30      -1.547   2.876  67.744  1.00121.04           N
ATOM    596  C4  DC  E  30      -2.643   2.117  67.838  1.00121.24           C
ATOM    597  N4  DC  E  30      -2.496   0.852  68.239  1.00120.98           N
ATOM    598  C5  DC  E  30      -3.940   2.624  67.523  1.00121.04           C
ATOM    599  C6  DC  E  30      -4.027   3.899  67.122  1.00120.80           C
TER     600      DC  E  30
ATOM    601  N   GLY A   9      29.260  25.861 123.126  1.00 51.88           N
ATOM    602  CA  GLY A   9      30.616  25.570 122.571  1.00 52.09           C
ATOM    603  C   GLY A   9      30.727  24.125 122.127  1.00 52.37           C
ATOM    604  O   GLY A   9      31.064  23.843 120.978  1.00 52.97           O
ATOM    605  N   SER A  10      30.436  23.204 123.039  1.00 52.17           N
ATOM    606  CA  SER A  10      30.495  21.777 122.734  1.00 51.24           C
ATOM    607  C   SER A  10      29.153  21.265 122.210  1.00 49.71           C
ATOM    608  O   SER A  10      29.010  20.081 121.890  1.00 50.35           O
ATOM    609  CB  SER A  10      30.896  20.985 123.984  1.00 51.29           C
ATOM    610  OG  SER A  10      30.026  21.266 125.066  1.00 52.68           O
ATOM    611  N   GLU A  11      28.176  22.162 122.118  1.00 46.51           N
ATOM    612  CA  GLU A  11      26.852  21.787 121.644  1.00 45.14           C
ATOM    613  C   GLU A  11      26.623  22.440 120.285  1.00 43.50           C
ATOM    614  O   GLU A  11      27.318  23.387 119.926  1.00 43.93           O
ATOM    615  CB  GLU A  11      25.771  22.282 122.616  1.00 46.20           C
ATOM    616  CG  GLU A  11      26.133  22.236 124.103  1.00 46.11           C
ATOM    617  CD  GLU A  11      26.041  20.852 124.692  1.00 46.32           C
ATOM    618  OE1 GLU A  11      26.330  20.695 125.897  1.00 47.15           O
ATOM    619  OE2 GLU A  11      25.676  19.917 123.952  1.00 46.96           O
ATOM    620  N   GLY A  12      25.649  21.932 119.537  1.00 41.40           N
ATOM    621  CA  GLY A  12      25.330  22.503 118.239  1.00 38.86           C
ATOM    622  C   GLY A  12      26.299  22.192 117.119  1.00 36.91           C
ATOM    623  O   GLY A  12      27.243  21.419 117.286  1.00 35.19           O
ATOM    624  N   HIS A  13      26.060  22.795 115.962  1.00 35.88           N
ATOM    625  CA  HIS A  13      26.925  22.574 114.812  1.00 35.46           C
ATOM    626  C   HIS A  13      28.243  23.309 115.007  1.00 35.60           C
ATOM    627  O   HIS A  13      28.256  24.477 115.385  1.00 36.05           O
ATOM    628  CB  HIS A  13      26.254  23.068 113.531  1.00 34.96           C
ATOM    629  CG  HIS A  13      25.026  22.299 113.152  1.00 34.39           C
ATOM    630  ND1 HIS A  13      23.836  22.411 113.836  1.00 34.39           N
ATOM    631  CD2 HIS A  13      24.803  21.416 112.148  1.00 33.79           C
ATOM    632  CE1 HIS A  13      22.930  21.633 113.268  1.00 35.21           C
ATOM    633  NE2 HIS A  13      23.491  21.018 112.242  1.00 34.41           N
ATOM    634  N   ARG A  14      29.352  22.625 114.746  1.00 35.21           N
ATOM    635  CA  ARG A  14      30.669  23.231 114.897  1.00 33.77           C
ATOM    636  C   ARG A  14      31.003  24.142 113.710  1.00 34.51           C
ATOM    637  O   ARG A  14      30.400  24.051 112.641  1.00 32.99           O
ATOM    638  CB  ARG A  14      31.743  22.143 114.991  1.00 32.92           C
ATOM    639  CG  ARG A  14      31.463  21.029 115.988  1.00 32.34           C
ATOM    640  CD  ARG A  14      32.508  19.908 115.886  1.00 33.09           C
ATOM    641  NE  ARG A  14      32.220  18.802 116.804  1.00 35.66           N
ATOM    642  CZ  ARG A  14      32.620  17.546 116.621  1.00 35.07           C
ATOM    643  NH1 ARG A  14      33.330  17.220 115.551  1.00 36.05           N
ATOM    644  NH2 ARG A  14      32.296  16.606 117.500  1.00 33.98           N
ATOM    645  N   THR A  15      31.959  25.037 113.926  1.00 36.32           N
ATOM    646  CA  THR A  15      32.451  25.935 112.890  1.00 37.76           C
ATOM    647  C   THR A  15      33.949  25.818 113.068  1.00 37.97           C
ATOM    648  O   THR A  15      34.407  25.450 114.146  1.00 36.69           O
ATOM    649  CB  THR A  15      32.027  27.401 113.109  1.00 38.94           C
ATOM    650  OG1 THR A  15      32.265  27.770 114.471  1.00 40.11           O
ATOM    651  CG2 THR A  15      30.554  27.596 112.764  1.00 38.76           C
ATOM    652  N   LEU A  16      34.711  26.106 112.018  1.00 39.79           N
ATOM    653  CA  LEU A  16      36.166  26.005 112.089  1.00 41.34           C
ATOM    654  C   LEU A  16      36.718  26.909 113.193  1.00 42.48           C
ATOM    655  O   LEU A  16      37.620  26.525 113.943  1.00 40.47           O
ATOM    656  CB  LEU A  16      36.783  26.387 110.742  1.00 40.48           C
ATOM    657  CG  LEU A  16      38.298  26.206 110.603  1.00 40.69           C
ATOM    658  CD1 LEU A  16      38.680  24.764 110.899  1.00 37.76           C
ATOM    659  CD2 LEU A  16      38.731  26.599 109.197  1.00 38.02           C
ATOM    660  N   ALA A  17      36.144  28.101 113.296  1.00 44.36           N
ATOM    661  CA  ALA A  17      36.560  29.087 114.281  1.00 47.08           C
ATOM    662  C   ALA A  17      36.220  28.726 115.727  1.00 49.30           C
ATOM    663  O   ALA A  17      37.043  28.924 116.619  1.00 50.11           O
ATOM    664  CB  ALA A  17      35.948  30.447 113.930  1.00 46.19           C
ATOM    665  N   SER A  18      35.023  28.189 115.958  1.00 50.86           N
ATOM    666  CA  SER A  18      34.588  27.855 117.314  1.00 52.72           C
ATOM    667  C   SER A  18      35.218  26.622 117.953  1.00 53.35           C
ATOM    668  O   SER A  18      35.421  26.587 119.164  1.00 54.51           O
ATOM    669  CB  SER A  18      33.064  27.702 117.362  1.00 53.46           C
ATOM    670  OG  SER A  18      32.661  26.396 116.979  1.00 55.44           O
ATOM    671  N   THR A  19      35.523  25.605 117.157  1.00 53.24           N
ATOM    672  CA  THR A  19      36.111  24.388 117.704  1.00 52.46           C
ATOM    673  C   THR A  19      37.377  23.992 116.952  1.00 52.36           C
ATOM    674  O   THR A  19      37.487  22.878 116.442  1.00 52.47           O
ATOM    675  CB  THR A  19      35.109  23.230 117.642  1.00 52.27           C
ATOM    676  OG1 THR A  19      34.754  22.984 116.276  1.00 51.54           O
ATOM    677  CG2 THR A  19      33.852  23.580 118.426  1.00 51.65           C
ATOM    678  N   PRO A  20      38.362  24.901 116.904  1.00 52.29           N
ATOM    679  CA  PRO A  20      39.656  24.733 116.232  1.00 51.57           C
ATOM    680  C   PRO A  20      40.264  23.333 116.277  1.00 51.58           C
ATOM    681  O   PRO A  20      40.542  22.726 115.240  1.00 51.58           O
ATOM    682  CB  PRO A  20      40.530  25.757 116.937  1.00 51.18           C
ATOM    683  CG  PRO A  20      39.558  26.872 117.187  1.00 51.82           C
ATOM    684  CD  PRO A  20      38.346  26.146 117.695  1.00 50.98           C
ATOM    685  N   ALA A  21      40.477  22.830 117.485  1.00 51.18           N
ATOM    686  CA  ALA A  21      41.069  21.513 117.676  1.00 51.17           C
ATOM    687  C   ALA A  21      40.242  20.390 117.059  1.00 51.30           C
ATOM    688  O   ALA A  21      40.689  19.240 116.996  1.00 51.50           O
ATOM    689  CB  ALA A  21      41.261  21.252 119.164  1.00 51.46           C
ATOM    690  N   LEU A  22      39.040  20.715 116.598  1.00 49.85           N
ATOM    691  CA  LEU A  22      38.180  19.697 116.029  1.00 48.82           C
ATOM    692  C   LEU A  22      37.988  19.730 114.511  1.00 49.16           C
ATOM    693  O   LEU A  22      36.879  19.525 114.026  1.00 53.11           O
ATOM    694  CB  LEU A  22      36.816  19.726 116.725  1.00 48.41           C
ATOM    695  CG  LEU A  22      36.779  19.305 118.201  1.00 48.70           C
ATOM    696  CD1 LEU A  22      35.364  19.479 118.732  1.00 47.49           C
ATOM    697  CD2 LEU A  22      37.240  17.851 118.355  1.00 46.00           C
ATOM    698  N   TRP A  23      39.052  19.979 113.758  1.00 46.70           N
ATOM    699  CA  TRP A  23      38.960  19.969 112.299  1.00 45.13           C
ATOM    700  C   TRP A  23      40.270  19.456 111.709  1.00 45.25           C
ATOM    701  O   TRP A  23      41.344  19.736 112.227  1.00 45.89           O
ATOM    702  CB  TRP A  23      38.674  21.368 111.724  1.00 42.98           C
ATOM    703  CG  TRP A  23      37.332  21.957 112.083  1.00 40.78           C
ATOM    704  CD1 TRP A  23      36.985  22.549 113.262  1.00 39.89           C
ATOM    705  CD2 TRP A  23      36.169  22.027 111.245  1.00 39.25           C
ATOM    706  NE1 TRP A  23      35.684  22.988 113.211  1.00 40.23           N
ATOM    707  CE2 TRP A  23      35.159  22.680 111.985  1.00 39.22           C
ATOM    708  CE3 TRP A  23      35.884  21.602 109.942  1.00 38.98           C
ATOM    709  CZ2 TRP A  23      33.881  22.919 111.465  1.00 38.05           C
ATOM    710  CZ3 TRP A  23      34.612  21.841 109.426  1.00 38.19           C
ATOM    711  CH2 TRP A  23      33.628  22.493 110.190  1.00 36.76           C
ATOM    712  N   ALA A  24      40.168  18.672 110.641  1.00 44.81           N
ATOM    713  CA  ALA A  24      41.340  18.159 109.944  1.00 43.15           C
ATOM    714  C   ALA A  24      41.224  18.737 108.547  1.00 43.33           C
ATOM    715  O   ALA A  24      40.120  19.042 108.085  1.00 43.00           O
ATOM    716  CB  ALA A  24      41.320  16.646 109.888  1.00 43.15           C
ATOM    717  N   SER A  25      42.355  18.904 107.872  1.00 43.62           N
ATOM    718  CA  SER A  25      42.344  19.462 106.532  1.00 42.14           C
ATOM    719  C   SER A  25      42.734  18.465 105.468  1.00 41.30           C
ATOM    720  O   SER A  25      43.411  17.465 105.721  1.00 41.15           O
ATOM    721  CB  SER A  25      43.287  20.655 106.443  1.00 43.35           C
ATOM    722  OG  SER A  25      42.868  21.690 107.309  1.00 47.74           O
ATOM    723  N   ILE A  26      42.276  18.757 104.265  1.00 40.62           N
ATOM    724  CA  ILE A  26      42.575  17.957 103.100  1.00 39.68           C
ATOM    725  C   ILE A  26      43.024  18.992 102.084  1.00 41.82           C
ATOM    726  O   ILE A  26      42.302  19.956 101.807  1.00 41.79           O
ATOM    727  CB  ILE A  26      41.334  17.253 102.548  1.00 37.84           C
ATOM    728  CG1 ILE A  26      40.881  16.152 103.508  1.00 36.94           C
ATOM    729  CG2 ILE A  26      41.637  16.693 101.179  1.00 37.12           C
ATOM    730  CD1 ILE A  26      39.687  15.366 102.992  1.00 35.10           C
ATOM    731  N   PRO A  27      44.237  18.837 101.540  1.00 41.87           N
ATOM    732  CA  PRO A  27      44.692  19.816 100.556  1.00 41.31           C
ATOM    733  C   PRO A  27      43.713  19.817  99.387  1.00 39.35           C
ATOM    734  O   PRO A  27      43.470  18.783  98.773  1.00 37.80           O
ATOM    735  CB  PRO A  27      46.072  19.293 100.174  1.00 42.58           C
ATOM    736  CG  PRO A  27      46.539  18.647 101.461  1.00 43.16           C
ATOM    737  CD  PRO A  27      45.307  17.880 101.870  1.00 42.50           C
ATOM    738  N   CYS A  28      43.139  20.978  99.095  1.00 38.86           N
ATOM    739  CA  CYS A  28      42.174  21.075  98.012  1.00 39.67           C
ATOM    740  C   CYS A  28      41.888  22.532  97.677  1.00 40.37           C
ATOM    741  O   CYS A  28      41.168  23.217  98.403  1.00 41.10           O
ATOM    742  CB  CYS A  28      40.876  20.366  98.414  1.00 38.86           C
ATOM    743  SG  CYS A  28      39.632  20.253  97.120  1.00 38.93           S
ATOM    744  N   PRO A  29      42.450  23.022  96.565  1.00 40.39           N
ATOM    745  CA  PRO A  29      42.242  24.413  96.145  1.00 41.57           C
ATOM    746  C   PRO A  29      40.797  24.608  95.699  1.00 41.30           C
ATOM    747  O   PRO A  29      40.199  23.693  95.131  1.00 42.44           O
ATOM    748  CB  PRO A  29      43.232  24.571  94.992  1.00 41.96           C
ATOM    749  CG  PRO A  29      43.204  23.189  94.354  1.00 41.48           C
ATOM    750  CD  PRO A  29      43.240  22.273  95.567  1.00 40.90           C
ATOM    751  N   ARG A  30      40.232  25.786  95.951  1.00 41.65           N
ATOM    752  CA  ARG A  30      38.849  26.029  95.554  1.00 41.15           C
ATOM    753  C   ARG A  30      38.671  25.841  94.062  1.00 40.17           C
ATOM    754  O   ARG A  30      37.557  25.673  93.579  1.00 41.70           O
ATOM    755  CB  ARG A  30      38.393  27.428  95.975  1.00 42.94           C
ATOM    756  CG  ARG A  30      37.820  27.459  97.380  1.00 44.58           C
ATOM    757  CD  ARG A  30      37.497  28.868  97.871  1.00 48.02           C
ATOM    758  NE  ARG A  30      36.401  29.527  97.155  1.00 49.49           N
ATOM    759  CZ  ARG A  30      36.532  30.201  96.011  1.00 49.80           C
ATOM    760  NH1 ARG A  30      37.719  30.309  95.427  1.00 49.67           N
ATOM    761  NH2 ARG A  30      35.479  30.798  95.465  1.00 49.52           N
ATOM    762  N   SER A  31      39.776  25.855  93.327  1.00 39.20           N
ATOM    763  CA  SER A  31      39.714  25.659  91.889  1.00 36.61           C
ATOM    764  C   SER A  31      39.316  24.222  91.578  1.00 34.17           C
ATOM    765  O   SER A  31      38.821  23.944  90.495  1.00 35.06           O
ATOM    766  CB  SER A  31      41.067  25.990  91.242  1.00 38.13           C
ATOM    767  OG  SER A  31      42.142  25.343  91.903  1.00 37.62           O
ATOM    768  N   GLU A  32      39.544  23.319  92.535  1.00 32.17           N
ATOM    769  CA  GLU A  32      39.202  21.897  92.395  1.00 29.98           C
ATOM    770  C   GLU A  32      37.861  21.550  93.036  1.00 29.51           C
ATOM    771  O   GLU A  32      37.330  20.457  92.813  1.00 26.69           O
ATOM    772  CB  GLU A  32      40.274  21.007  93.035  1.00 30.90           C
ATOM    773  CG  GLU A  32      41.535  20.781  92.196  1.00 31.44           C
ATOM    774  CD  GLU A  32      41.261  20.063  90.866  1.00 32.08           C
ATOM    775  OE1 GLU A  32      40.684  18.954  90.880  1.00 29.79           O
ATOM    776  OE2 GLU A  32      41.632  20.617  89.802  1.00 33.76           O
ATOM    777  N   LEU A  33      37.316  22.469  93.835  1.00 28.49           N
ATOM    778  CA  LEU A  33      36.039  22.225  94.510  1.00 28.08           C
ATOM    779  C   LEU A  33      35.440  23.456  95.171  1.00 27.99           C
ATOM    780  O   LEU A  33      36.099  24.126  95.961  1.00 27.11           O
ATOM    781  CB  LEU A  33      36.203  21.142  95.581  1.00 27.14           C
ATOM    782  CG  LEU A  33      35.019  20.949  96.535  1.00 25.19           C
ATOM    783  CD1 LEU A  33      33.781  20.482  95.767  1.00 24.57           C
ATOM    784  CD2 LEU A  33      35.391  19.934  97.590  1.00 24.01           C
ATOM    785  N   ARG A  34      34.186  23.741  94.834  1.00 28.15           N
ATOM    786  CA  ARG A  34      33.442  24.858  95.411  1.00 27.22           C
ATOM    787  C   ARG A  34      32.181  24.256  96.034  1.00 24.92           C
ATOM    788  O   ARG A  34      31.169  24.080  95.356  1.00 25.59           O
ATOM    789  CB  ARG A  34      33.057  25.874  94.327  1.00 28.68           C
ATOM    790  CG  ARG A  34      34.159  26.850  93.927  1.00 31.76           C
ATOM    791  CD  ARG A  34      34.162  28.098  94.811  1.00 35.98           C
ATOM    792  NE  ARG A  34      32.893  28.841  94.783  1.00 38.38           N
ATOM    793  CZ  ARG A  34      32.423  29.522  93.737  1.00 39.67           C
ATOM    794  NH1 ARG A  34      33.109  29.574  92.604  1.00 42.12           N
ATOM    795  NH2 ARG A  34      31.255  30.153  93.819  1.00 36.82           N
ATOM    796  N   LEU A  35      32.250  23.929  97.321  1.00 24.10           N
ATOM    797  CA  LEU A  35      31.123  23.330  98.046  1.00 23.90           C
ATOM    798  C   LEU A  35      29.792  24.022  97.755  1.00 25.69           C
ATOM    799  O   LEU A  35      28.772  23.366  97.501  1.00 25.31           O
ATOM    800  CB  LEU A  35      31.383  23.384  99.553  1.00 22.59           C
ATOM    801  CG  LEU A  35      32.612  22.646 100.085  1.00 23.36           C
ATOM    802  CD1 LEU A  35      32.907  23.088 101.504  1.00 23.40           C
ATOM    803  CD2 LEU A  35      32.378  21.143 100.026  1.00 23.01           C
ATOM    804  N   ASP A  36      29.804  25.349  97.804  1.00 25.26           N
ATOM    805  CA  ASP A  36      28.600  26.135  97.563  1.00 25.60           C
ATOM    806  C   ASP A  36      27.998  25.888  96.178  1.00 25.96           C
ATOM    807  O   ASP A  36      26.868  26.294  95.911  1.00 24.04           O
ATOM    808  CB  ASP A  36      28.913  27.622  97.733  1.00 26.12           C
ATOM    809  CG  ASP A  36      29.884  28.143  96.678  1.00 30.90           C
ATOM    810  OD1 ASP A  36      30.943  27.508  96.470  1.00 28.55           O
ATOM    811  OD2 ASP A  36      29.590  29.191  96.059  1.00 33.65           O
ATOM    812  N   LEU A  37      28.746  25.227  95.296  1.00 24.99           N
ATOM    813  CA  LEU A  37      28.247  24.952  93.949  1.00 25.60           C
ATOM    814  C   LEU A  37      27.946  23.475  93.722  1.00 25.92           C
ATOM    815  O   LEU A  37      27.208  23.120  92.805  1.00 27.61           O
ATOM    816  CB  LEU A  37      29.260  25.420  92.896  1.00 27.54           C
ATOM    817  CG  LEU A  37      29.523  26.925  92.794  1.00 26.35           C
ATOM    818  CD1 LEU A  37      30.574  27.180  91.719  1.00 26.48           C
ATOM    819  CD2 LEU A  37      28.208  27.662  92.473  1.00 24.54           C
ATOM    820  N   VAL A  38      28.525  22.619  94.552  1.00 22.40           N
ATOM    821  CA  VAL A  38      28.318  21.190  94.433  1.00 21.34           C
ATOM    822  C   VAL A  38      27.209  20.665  95.359  1.00 22.94           C
ATOM    823  O   VAL A  38      26.266  20.003  94.906  1.00 21.38           O
ATOM    824  CB  VAL A  38      29.630  20.440  94.740  1.00 22.09           C
ATOM    825  CG1 VAL A  38      29.388  18.938  94.788  1.00 20.62           C
ATOM    826  CG2 VAL A  38      30.673  20.780  93.675  1.00 21.75           C
ATOM    827  N   LEU A  39      27.301  20.995  96.647  1.00 21.98           N
ATOM    828  CA  LEU A  39      26.340  20.504  97.623  1.00 23.01           C
ATOM    829  C   LEU A  39      24.858  20.886  97.529  1.00 23.91           C
ATOM    830  O   LEU A  39      24.010  20.113  97.959  1.00 26.51           O
ATOM    831  CB  LEU A  39      26.867  20.779  99.030  1.00 20.41           C
ATOM    832  CG  LEU A  39      28.208  20.091  99.297  1.00 17.41           C
ATOM    833  CD1 LEU A  39      28.594  20.290 100.738  1.00 17.90           C
ATOM    834  CD2 LEU A  39      28.108  18.601  98.990  1.00 16.39           C
ATOM    835  N   PRO A  40      24.519  22.064  96.974  1.00 25.45           N
ATOM    836  CA  PRO A  40      23.081  22.400  96.894  1.00 25.06           C
ATOM    837  C   PRO A  40      22.553  22.394  95.458  1.00 26.79           C
ATOM    838  O   PRO A  40      21.447  22.874  95.194  1.00 27.11           O
ATOM    839  CB  PRO A  40      23.041  23.803  97.458  1.00 22.01           C
ATOM    840  CG  PRO A  40      24.278  24.408  96.776  1.00 23.57           C
ATOM    841  CD  PRO A  40      25.341  23.286  96.865  1.00 23.30           C
ATOM    842  N   SER A  41      23.342  21.840  94.542  1.00 27.85           N
ATOM    843  CA  SER A  41      22.994  21.847  93.129  1.00 29.43           C
ATOM    844  C   SER A  41      22.200  20.686  92.566  1.00 29.85           C
ATOM    845  O   SER A  41      22.135  20.516  91.342  1.00 32.22           O
ATOM    846  CB  SER A  41      24.264  22.026  92.294  1.00 31.06           C
ATOM    847  OG  SER A  41      24.741  23.359  92.377  1.00 32.98           O
ATOM    848  N   GLY A  42      21.593  19.886  93.432  1.00 27.98           N
ATOM    849  CA  GLY A  42      20.805  18.778  92.936  1.00 24.61           C
ATOM    850  C   GLY A  42      21.559  17.498  92.615  1.00 24.33           C
ATOM    851  O   GLY A  42      21.079  16.703  91.826  1.00 25.07           O
ATOM    852  N   GLN A  43      22.748  17.299  93.173  1.00 24.60           N
ATOM    853  CA  GLN A  43      23.449  16.040  92.952  1.00 24.19           C
ATOM    854  C   GLN A  43      23.001  15.227  94.163  1.00 27.16           C
ATOM    855  O   GLN A  43      22.419  14.154  94.026  1.00 28.22           O
ATOM    856  CB  GLN A  43      24.964  16.217  92.967  1.00 24.58           C
ATOM    857  CG  GLN A  43      25.546  16.952  91.754  1.00 23.98           C
ATOM    858  CD  GLN A  43      27.061  16.935  91.751  1.00 26.05           C
ATOM    859  OE1 GLN A  43      27.710  17.878  91.295  1.00 27.61           O
ATOM    860  NE2 GLN A  43      27.638  15.852  92.258  1.00 26.86           N
ATOM    861  N   SER A  44      23.258  15.771  95.352  1.00 26.15           N
ATOM    862  CA  SER A  44      22.846  15.152  96.612  1.00 24.23           C
ATOM    863  C   SER A  44      21.905  16.134  97.287  1.00 25.48           C
ATOM    864  O   SER A  44      22.121  17.353  97.227  1.00 26.69           O
ATOM    865  CB  SER A  44      24.034  14.920  97.533  1.00 23.80           C
ATOM    866  OG  SER A  44      23.581  14.746  98.868  1.00 26.01           O
ATOM    867  N   PHE A  45      20.866  15.628  97.937  1.00 23.14           N
ATOM    868  CA  PHE A  45      19.926  16.525  98.580  1.00 24.36           C
ATOM    869  C   PHE A  45      20.051  16.555 100.088  1.00 24.55           C
ATOM    870  O   PHE A  45      19.160  17.048 100.763  1.00 24.20           O
ATOM    871  CB  PHE A  45      18.496  16.143  98.201  1.00 23.23           C
ATOM    872  CG  PHE A  45      18.224  16.210  96.733  1.00 23.66           C
ATOM    873  CD1 PHE A  45      18.582  15.157  95.896  1.00 24.04           C
ATOM    874  CD2 PHE A  45      17.629  17.333  96.177  1.00 24.24           C
ATOM    875  CE1 PHE A  45      18.355  15.223  94.529  1.00 22.07           C
ATOM    876  CE2 PHE A  45      17.397  17.406  94.804  1.00 24.33           C
ATOM    877  CZ  PHE A  45      17.764  16.343  93.981  1.00 22.47           C
ATOM    878  N   ARG A  46      21.169  16.073 100.621  1.00 25.55           N
ATOM    879  CA  ARG A  46      21.302  16.006 102.066  1.00 26.89           C
ATOM    880  C   ARG A  46      22.330  16.892 102.756  1.00 27.28           C
ATOM    881  O   ARG A  46      22.831  16.550 103.830  1.00 28.18           O
ATOM    882  CB  ARG A  46      21.517  14.547 102.443  1.00 30.79           C
ATOM    883  CG  ARG A  46      20.478  13.640 101.782  1.00 35.73           C
ATOM    884  CD  ARG A  46      19.728  12.816 102.803  1.00 38.43           C
ATOM    885  NE  ARG A  46      20.573  11.739 103.303  1.00 42.53           N
ATOM    886  CZ  ARG A  46      20.536  11.274 104.545  1.00 42.90           C
ATOM    887  NH1 ARG A  46      19.690  11.798 105.430  1.00 40.05           N
ATOM    888  NH2 ARG A  46      21.348  10.284 104.892  1.00 43.79           N
ATOM    889  N   TRP A  47      22.645  18.034 102.158  1.00 25.71           N
ATOM    890  CA  TRP A  47      23.598  18.941 102.777  1.00 24.95           C
ATOM    891  C   TRP A  47      22.931  20.286 103.036  1.00 24.64           C
ATOM    892  O   TRP A  47      22.202  20.807 102.194  1.00 23.02           O
ATOM    893  CB  TRP A  47      24.839  19.106 101.899  1.00 23.14           C
ATOM    894  CG  TRP A  47      25.617  17.840 101.777  1.00 21.08           C
ATOM    895  CD1 TRP A  47      25.445  16.856 100.847  1.00 19.30           C
ATOM    896  CD2 TRP A  47      26.656  17.384 102.657  1.00 20.26           C
ATOM    897  NE1 TRP A  47      26.308  15.817 101.091  1.00 21.27           N
ATOM    898  CE2 TRP A  47      27.062  16.112 102.197  1.00 19.44           C
ATOM    899  CE3 TRP A  47      27.278  17.926 103.790  1.00 18.94           C
ATOM    900  CZ2 TRP A  47      28.057  15.374 102.828  1.00 18.83           C
ATOM    901  CZ3 TRP A  47      28.265  17.194 104.417  1.00 20.12           C
ATOM    902  CH2 TRP A  47      28.649  15.924 103.933  1.00 20.15           C
ATOM    903  N   ARG A  48      23.178  20.837 104.217  1.00 24.61           N
ATOM    904  CA  ARG A  48      22.584  22.106 104.592  1.00 26.61           C
ATOM    905  C   ARG A  48      23.659  23.013 105.137  1.00 26.73           C
ATOM    906  O   ARG A  48      24.520  22.582 105.914  1.00 25.06           O
ATOM    907  CB  ARG A  48      21.507  21.905 105.668  1.00 29.89           C
ATOM    908  CG  ARG A  48      20.252  21.145 105.228  1.00 33.40           C
ATOM    909  CD  ARG A  48      19.399  21.964 104.265  1.00 36.65           C
ATOM    910  NE  ARG A  48      18.001  21.519 104.232  1.00 37.74           N
ATOM    911  CZ  ARG A  48      17.028  22.154 103.568  1.00 41.11           C
ATOM    912  NH1 ARG A  48      17.294  23.264 102.876  1.00 37.61           N
ATOM    913  NH2 ARG A  48      15.784  21.685 103.596  1.00 40.06           N
ATOM    914  N   GLU A  49      23.616  24.271 104.721  1.00 26.81           N
ATOM    915  CA  GLU A  49      24.586  25.236 105.196  1.00 27.67           C
ATOM    916  C   GLU A  49      24.040  25.763 106.519  1.00 28.84           C
ATOM    917  O   GLU A  49      23.518  26.875 106.588  1.00 29.44           O
ATOM    918  CB  GLU A  49      24.720  26.358 104.177  1.00 27.54           C
ATOM    919  CG  GLU A  49      25.814  27.334 104.501  1.00 28.04           C
ATOM    920  CD  GLU A  49      25.976  28.389 103.438  1.00 27.47           C
ATOM    921  OE1 GLU A  49      25.029  28.596 102.647  1.00 28.83           O
ATOM    922  OE2 GLU A  49      27.044  29.026 103.406  1.00 29.92           O
ATOM    923  N   GLN A  50      24.146  24.946 107.565  1.00 30.72           N
ATOM    924  CA  GLN A  50      23.623  25.312 108.880  1.00 32.82           C
ATOM    925  C   GLN A  50      24.188  26.619 109.429  1.00 33.90           C
ATOM    926  O   GLN A  50      23.536  27.307 110.217  1.00 35.05           O
ATOM    927  CB  GLN A  50      23.821  24.159 109.866  1.00 33.65           C
ATOM    928  CG  GLN A  50      23.006  22.923 109.485  1.00 34.21           C
ATOM    929  CD  GLN A  50      21.506  23.203 109.378  1.00 34.09           C
ATOM    930  OE1 GLN A  50      20.742  22.376 108.884  1.00 33.33           O
ATOM    931  NE2 GLN A  50      21.084  24.368 109.850  1.00 33.78           N
ATOM    932  N   SER A  51      25.400  26.954 109.016  1.00 33.72           N
ATOM    933  CA  SER A  51      26.014  28.216 109.396  1.00 35.02           C
ATOM    934  C   SER A  51      26.775  28.640 108.146  1.00 35.56           C
ATOM    935  O   SER A  51      27.251  27.796 107.377  1.00 34.05           O
ATOM    936  CB  SER A  51      26.959  28.048 110.584  1.00 33.87           C
ATOM    937  OG  SER A  51      28.055  27.238 110.239  1.00 39.45           O
ATOM    938  N   PRO A  52      26.890  29.953 107.914  1.00 35.76           N
ATOM    939  CA  PRO A  52      27.602  30.451 106.732  1.00 35.38           C
ATOM    940  C   PRO A  52      28.905  29.739 106.376  1.00 34.59           C
ATOM    941  O   PRO A  52      29.816  29.597 107.205  1.00 33.45           O
ATOM    942  CB  PRO A  52      27.800  31.941 107.040  1.00 37.11           C
ATOM    943  CG  PRO A  52      27.690  32.013 108.548  1.00 38.27           C
ATOM    944  CD  PRO A  52      26.576  31.052 108.838  1.00 36.74           C
ATOM    945  N   ALA A  53      28.960  29.281 105.126  1.00 32.88           N
ATOM    946  CA  ALA A  53      30.116  28.591 104.573  1.00 31.49           C
ATOM    947  C   ALA A  53      30.407  27.223 105.189  1.00 29.49           C
ATOM    948  O   ALA A  53      31.441  26.630 104.908  1.00 30.48           O
ATOM    949  CB  ALA A  53      31.354  29.487 104.674  1.00 30.20           C
ATOM    950  N   HIS A  54      29.505  26.725 106.025  1.00 28.22           N
ATOM    951  CA  HIS A  54      29.686  25.414 106.649  1.00 27.50           C
ATOM    952  C   HIS A  54      28.531  24.520 106.236  1.00 26.67           C
ATOM    953  O   HIS A  54      27.370  24.878 106.421  1.00 27.38           O
ATOM    954  CB  HIS A  54      29.714  25.530 108.171  1.00 27.93           C
ATOM    955  CG  HIS A  54      30.926  26.227 108.698  1.00 30.18           C
ATOM    956  ND1 HIS A  54      31.176  27.561 108.464  1.00 30.18           N
ATOM    957  CD2 HIS A  54      31.979  25.763 109.411  1.00 30.53           C
ATOM    958  CE1 HIS A  54      32.335  27.887 109.006  1.00 31.79           C
ATOM    959  NE2 HIS A  54      32.844  26.814 109.586  1.00 32.27           N
ATOM    960  N   TRP A  55      28.850  23.359 105.684  1.00 24.46           N
ATOM    961  CA  TRP A  55      27.826  22.440 105.228  1.00 24.62           C
ATOM    962  C   TRP A  55      27.795  21.169 106.069  1.00 25.05           C
ATOM    963  O   TRP A  55      28.819  20.528 106.288  1.00 27.81           O
ATOM    964  CB  TRP A  55      28.061  22.104 103.751  1.00 23.65           C
ATOM    965  CG  TRP A  55      28.107  23.331 102.862  1.00 23.53           C
ATOM    966  CD1 TRP A  55      29.150  24.214 102.716  1.00 22.73           C
ATOM    967  CD2 TRP A  55      27.038  23.843 102.064  1.00 20.58           C
ATOM    968  NE1 TRP A  55      28.785  25.248 101.877  1.00 20.92           N
ATOM    969  CE2 TRP A  55      27.496  25.045 101.464  1.00 21.63           C
ATOM    970  CE3 TRP A  55      25.735  23.408 101.796  1.00 20.47           C
ATOM    971  CZ2 TRP A  55      26.689  25.815 100.616  1.00 22.54           C
ATOM    972  CZ3 TRP A  55      24.931  24.176 100.950  1.00 21.56           C
ATOM    973  CH2 TRP A  55      25.412  25.365 100.375  1.00 21.96           C
ATOM    974  N   SER A  56      26.616  20.812 106.553  1.00 23.24           N
ATOM    975  CA  SER A  56      26.486  19.618 107.361  1.00 24.18           C
ATOM    976  C   SER A  56      25.634  18.556 106.650  1.00 23.78           C
ATOM    977  O   SER A  56      24.701  18.878 105.901  1.00 21.01           O
ATOM    978  CB  SER A  56      25.892  19.987 108.733  1.00 25.16           C
ATOM    979  OG  SER A  56      26.793  20.828 109.452  1.00 22.93           O
ATOM    980  N   GLY A  57      25.978  17.292 106.884  1.00 23.95           N
ATOM    981  CA  GLY A  57      25.261  16.191 106.262  1.00 26.04           C
ATOM    982  C   GLY A  57      25.812  14.824 106.638  1.00 25.15           C
ATOM    983  O   GLY A  57      26.783  14.716 107.379  1.00 25.36           O
ATOM    984  N   VAL A  58      25.183  13.771 106.140  1.00 26.16           N
ATOM    985  CA  VAL A  58      25.635  12.428 106.450  1.00 27.85           C
ATOM    986  C   VAL A  58      26.493  11.901 105.322  1.00 29.96           C
ATOM    987  O   VAL A  58      26.088  11.890 104.159  1.00 28.86           O
ATOM    988  CB  VAL A  58      24.465  11.458 106.671  1.00 26.85           C
ATOM    989  CG1 VAL A  58      25.016  10.065 106.983  1.00 26.67           C
ATOM    990  CG2 VAL A  58      23.585  11.957 107.809  1.00 28.12           C
ATOM    991  N   LEU A  59      27.689  11.464 105.685  1.00 32.82           N
ATOM    992  CA  LEU A  59      28.639  10.946 104.721  1.00 36.43           C
ATOM    993  C   LEU A  59      29.189   9.661 105.308  1.00 38.43           C
ATOM    994  O   LEU A  59      29.834   9.667 106.356  1.00 41.34           O
ATOM    995  CB  LEU A  59      29.750  11.977 104.511  1.00 34.40           C
ATOM    996  CG  LEU A  59      30.729  11.828 103.345  1.00 35.19           C
ATOM    997  CD1 LEU A  59      31.564  13.105 103.233  1.00 34.31           C
ATOM    998  CD2 LEU A  59      31.623  10.608 103.554  1.00 33.38           C
ATOM    999  N   ALA A  60      28.917   8.550 104.641  1.00 40.87           N
ATOM   1000  CA  ALA A  60      29.391   7.257 105.118  1.00 42.60           C
ATOM   1001  C   ALA A  60      28.802   6.938 106.492  1.00 42.98           C
ATOM   1002  O   ALA A  60      29.520   6.526 107.403  1.00 44.67           O
ATOM   1003  CB  ALA A  60      30.931   7.239 105.178  1.00 40.49           C
ATOM   1004  N   ASP A  61      27.495   7.145 106.635  1.00 42.64           N
ATOM   1005  CA  ASP A  61      26.786   6.857 107.883  1.00 41.56           C
ATOM   1006  C   ASP A  61      27.265   7.628 109.123  1.00 39.61           C
ATOM   1007  O   ASP A  61      27.027   7.214 110.264  1.00 39.40           O
ATOM   1008  CB  ASP A  61      26.833   5.353 108.150  1.00 44.91           C
ATOM   1009  CG  ASP A  61      26.391   4.540 106.944  1.00 47.55           C
ATOM   1010  OD1 ASP A  61      25.246   4.735 106.471  1.00 48.96           O
ATOM   1011  OD2 ASP A  61      27.189   3.708 106.465  1.00 50.60           O
ATOM   1012  N   GLN A  62      27.948   8.744 108.895  1.00 36.08           N
ATOM   1013  CA  GLN A  62      28.404   9.599 109.983  1.00 33.62           C
ATOM   1014  C   GLN A  62      28.075  11.028 109.590  1.00 30.96           C
ATOM   1015  O   GLN A  62      27.993  11.343 108.405  1.00 30.80           O
ATOM   1016  CB  GLN A  62      29.910   9.473 110.214  1.00 36.00           C
ATOM   1017  CG  GLN A  62      30.338   8.253 111.000  1.00 37.63           C
ATOM   1018  CD  GLN A  62      31.792   8.345 111.431  1.00 41.43           C
ATOM   1019  OE1 GLN A  62      32.100   8.312 112.627  1.00 42.79           O
ATOM   1020  NE2 GLN A  62      32.696   8.472 110.458  1.00 39.54           N
ATOM   1021  N   VAL A  63      27.880  11.889 110.583  1.00 29.07           N
ATOM   1022  CA  VAL A  63      27.566  13.287 110.317  1.00 27.36           C
ATOM   1023  C   VAL A  63      28.846  14.117 110.229  1.00 27.12           C
ATOM   1024  O   VAL A  63      29.775  13.920 111.018  1.00 27.67           O
ATOM   1025  CB  VAL A  63      26.671  13.875 111.417  1.00 25.93           C
ATOM   1026  CG1 VAL A  63      26.366  15.327 111.112  1.00 25.18           C
ATOM   1027  CG2 VAL A  63      25.381  13.078 111.515  1.00 24.88           C
ATOM   1028  N   TRP A  64      28.883  15.024 109.254  1.00 25.98           N
ATOM   1029  CA  TRP A  64      30.025  15.910 109.023  1.00 25.62           C
ATOM   1030  C   TRP A  64      29.602  17.343 108.768  1.00 25.08           C
ATOM   1031  O   TRP A  64      28.453  17.628 108.426  1.00 25.56           O
ATOM   1032  CB  TRP A  64      30.826  15.504 107.784  1.00 23.81           C
ATOM   1033  CG  TRP A  64      31.475  14.183 107.841  1.00 27.09           C
ATOM   1034  CD1 TRP A  64      30.872  12.963 107.719  1.00 27.84           C
ATOM   1035  CD2 TRP A  64      32.876  13.928 107.965  1.00 27.74           C
ATOM   1036  NE1 TRP A  64      31.812  11.966 107.752  1.00 26.91           N
ATOM   1037  CE2 TRP A  64      33.051  12.531 107.904  1.00 27.70           C
ATOM   1038  CE3 TRP A  64      34.002  14.748 108.116  1.00 28.93           C
ATOM   1039  CZ2 TRP A  64      34.310  11.931 107.990  1.00 29.23           C
ATOM   1040  CZ3 TRP A  64      35.251  14.154 108.201  1.00 29.39           C
ATOM   1041  CH2 TRP A  64      35.396  12.757 108.137  1.00 30.13           C
ATOM   1042  N   THR A  65      30.557  18.242 108.956  1.00 24.01           N
ATOM   1043  CA  THR A  65      30.376  19.644 108.661  1.00 24.56           C
ATOM   1044  C   THR A  65      31.650  19.908 107.860  1.00 24.81           C
ATOM   1045  O   THR A  65      32.739  19.434 108.220  1.00 23.66           O
ATOM   1046  CB  THR A  65      30.309  20.520 109.921  1.00 24.26           C
ATOM   1047  OG1 THR A  65      29.222  20.079 110.740  1.00 24.61           O
ATOM   1048  CG2 THR A  65      30.040  21.978 109.532  1.00 23.46           C
ATOM   1049  N   LEU A  66      31.511  20.611 106.744  1.00 25.28           N
ATOM   1050  CA  LEU A  66      32.660  20.877 105.888  1.00 24.18           C
ATOM   1051  C   LEU A  66      32.683  22.340 105.535  1.00 24.23           C
ATOM   1052  O   LEU A  66      31.646  22.955 105.332  1.00 23.92           O
ATOM   1053  CB  LEU A  66      32.556  20.059 104.602  1.00 23.41           C
ATOM   1054  CG  LEU A  66      32.162  18.584 104.700  1.00 21.67           C
ATOM   1055  CD1 LEU A  66      31.608  18.143 103.365  1.00 21.08           C
ATOM   1056  CD2 LEU A  66      33.350  17.732 105.091  1.00 21.92           C
ATOM   1057  N   THR A  67      33.876  22.905 105.463  1.00 25.69           N
ATOM   1058  CA  THR A  67      34.006  24.302 105.112  1.00 25.65           C
ATOM   1059  C   THR A  67      35.355  24.398 104.427  1.00 28.40           C
ATOM   1060  O   THR A  67      36.223  23.540 104.623  1.00 27.13           O
ATOM   1061  CB  THR A  67      33.943  25.205 106.365  1.00 24.63           C
ATOM   1062  OG1 THR A  67      33.858  26.582 105.967  1.00 23.68           O
ATOM   1063  CG2 THR A  67      35.160  24.985 107.235  1.00 24.19           C
ATOM   1064  N   GLN A  68      35.541  25.423 103.610  1.00 28.16           N
ATOM   1065  CA  GLN A  68      36.801  25.516 102.910  1.00 31.27           C
ATOM   1066  C   GLN A  68      37.431  26.900 102.878  1.00 32.21           C
ATOM   1067  O   GLN A  68      36.745  27.922 102.904  1.00 30.44           O
ATOM   1068  CB  GLN A  68      36.625  24.978 101.481  1.00 28.63           C
ATOM   1069  CG  GLN A  68      35.657  25.780 100.615  1.00 29.41           C
ATOM   1070  CD  GLN A  68      35.470  25.184  99.211  1.00 29.70           C
ATOM   1071  OE1 GLN A  68      36.432  24.762  98.564  1.00 28.10           O
ATOM   1072  NE2 GLN A  68      34.234  25.171  98.736  1.00 25.22           N
ATOM   1073  N   THR A  69      38.757  26.910 102.860  1.00 35.93           N
ATOM   1074  CA  THR A  69      39.518  28.148 102.756  1.00 39.85           C
ATOM   1075  C   THR A  69      40.052  28.120 101.320  1.00 42.54           C
ATOM   1076  O   THR A  69      39.777  27.173 100.574  1.00 41.96           O
ATOM   1077  CB  THR A  69      40.685  28.191 103.764  1.00 39.15           C
ATOM   1078  OG1 THR A  69      41.492  27.018 103.621  1.00 40.93           O
ATOM   1079  CG2 THR A  69      40.151  28.264 105.184  1.00 39.11           C
ATOM   1080  N   GLU A  70      40.803  29.136 100.924  1.00 44.64           N
ATOM   1081  CA  GLU A  70      41.316  29.180  99.558  1.00 45.39           C
ATOM   1082  C   GLU A  70      42.052  27.912  99.120  1.00 44.39           C
ATOM   1083  O   GLU A  70      41.939  27.494  97.967  1.00 44.27           O
ATOM   1084  CB  GLU A  70      42.227  30.403  99.377  1.00 48.10           C
ATOM   1085  CG  GLU A  70      42.684  30.647  97.942  1.00 51.75           C
ATOM   1086  CD  GLU A  70      41.534  30.626  96.947  1.00 54.87           C
ATOM   1087  OE1 GLU A  70      40.542  31.368  97.142  1.00 57.01           O
ATOM   1088  OE2 GLU A  70      41.623  29.858  95.965  1.00 57.89           O
ATOM   1089  N   GLU A  71      42.782  27.280 100.030  1.00 43.34           N
ATOM   1090  CA  GLU A  71      43.527  26.089  99.647  1.00 43.94           C
ATOM   1091  C   GLU A  71      43.214  24.831 100.437  1.00 42.98           C
ATOM   1092  O   GLU A  71      43.737  23.756 100.132  1.00 42.91           O
ATOM   1093  CB  GLU A  71      45.029  26.377  99.739  1.00 47.16           C
ATOM   1094  CG  GLU A  71      45.501  27.466  98.781  1.00 50.99           C
ATOM   1095  CD  GLU A  71      45.462  27.021  97.326  1.00 53.85           C
ATOM   1096  OE1 GLU A  71      45.299  27.890  96.437  1.00 55.85           O
ATOM   1097  OE2 GLU A  71      45.608  25.805  97.068  1.00 55.71           O
ATOM   1098  N   GLN A  72      42.357  24.943 101.445  1.00 42.02           N
ATOM   1099  CA  GLN A  72      42.036  23.781 102.264  1.00 40.34           C
ATOM   1100  C   GLN A  72      40.559  23.400 102.326  1.00 39.06           C
ATOM   1101  O   GLN A  72      39.672  24.247 102.188  1.00 38.49           O
ATOM   1102  CB  GLN A  72      42.533  24.012 103.694  1.00 41.60           C
ATOM   1103  CG  GLN A  72      44.028  24.188 103.830  1.00 45.52           C
ATOM   1104  CD  GLN A  72      44.789  22.980 103.330  1.00 48.84           C
ATOM   1105  OE1 GLN A  72      44.577  21.860 103.802  1.00 50.48           O
ATOM   1106  NE2 GLN A  72      45.681  23.197 102.367  1.00 49.73           N
ATOM   1107  N   LEU A  73      40.311  22.109 102.524  1.00 36.89           N
ATOM   1108  CA  LEU A  73      38.959  21.596 102.702  1.00 34.33           C
ATOM   1109  C   LEU A  73      38.942  21.119 104.153  1.00 34.70           C
ATOM   1110  O   LEU A  73      39.532  20.093 104.487  1.00 35.57           O
ATOM   1111  CB  LEU A  73      38.666  20.424 101.762  1.00 32.81           C
ATOM   1112  CG  LEU A  73      37.412  19.596 102.103  1.00 31.24           C
ATOM   1113  CD1 LEU A  73      36.217  20.509 102.323  1.00 29.06           C
ATOM   1114  CD2 LEU A  73      37.137  18.600 100.997  1.00 27.89           C
ATOM   1115  N   HIS A  74      38.283  21.877 105.020  1.00 34.25           N
ATOM   1116  CA  HIS A  74      38.226  21.536 106.433  1.00 33.26           C
ATOM   1117  C   HIS A  74      37.098  20.565 106.772  1.00 33.51           C
ATOM   1118  O   HIS A  74      35.945  20.764 106.389  1.00 33.44           O
ATOM   1119  CB  HIS A  74      38.110  22.826 107.236  1.00 34.15           C
ATOM   1120  CG  HIS A  74      39.283  23.739 107.053  1.00 33.73           C
ATOM   1121  ND1 HIS A  74      40.517  23.479 107.607  1.00 33.60           N
ATOM   1122  CD2 HIS A  74      39.429  24.870 106.322  1.00 33.36           C
ATOM   1123  CE1 HIS A  74      41.373  24.410 107.225  1.00 33.18           C
ATOM   1124  NE2 HIS A  74      40.738  25.265 106.445  1.00 33.73           N
ATOM   1125  N   CYS A  75      37.439  19.515 107.506  1.00 33.06           N
ATOM   1126  CA  CYS A  75      36.472  18.494 107.862  1.00 32.84           C
ATOM   1127  C   CYS A  75      36.381  18.216 109.361  1.00 34.15           C
ATOM   1128  O   CYS A  75      37.380  18.288 110.077  1.00 35.00           O
ATOM   1129  CB  CYS A  75      36.829  17.200 107.130  1.00 32.39           C
ATOM   1130  SG  CYS A  75      37.117  17.403 105.354  1.00 31.70           S
ATOM   1131  N   THR A  76      35.173  17.900 109.827  1.00 34.87           N
ATOM   1132  CA  THR A  76      34.932  17.564 111.227  1.00 34.55           C
ATOM   1133  C   THR A  76      33.818  16.508 111.321  1.00 35.13           C
ATOM   1134  O   THR A  76      32.792  16.609 110.643  1.00 34.24           O
ATOM   1135  CB  THR A  76      34.560  18.813 112.054  1.00 34.04           C
ATOM   1136  OG1 THR A  76      34.572  18.474 113.442  1.00 34.08           O
ATOM   1137  CG2 THR A  76      33.182  19.325 111.683  1.00 35.50           C
ATOM   1138  N   VAL A  77      34.029  15.491 112.159  1.00 36.17           N
ATOM   1139  CA  VAL A  77      33.067  14.404 112.313  1.00 36.49           C
ATOM   1140  C   VAL A  77      32.468  14.317 113.706  1.00 37.24           C
ATOM   1141  O   VAL A  77      33.141  14.597 114.700  1.00 36.53           O
ATOM   1142  CB  VAL A  77      33.710  13.033 112.044  1.00 38.13           C
ATOM   1143  CG1 VAL A  77      32.770  12.158 111.244  1.00 38.43           C
ATOM   1144  CG2 VAL A  77      35.017  13.204 111.345  1.00 40.82           C
ATOM   1145  N   TYR A  78      31.199  13.913 113.761  1.00 36.65           N
ATOM   1146  CA  TYR A  78      30.477  13.738 115.018  1.00 34.87           C
ATOM   1147  C   TYR A  78      30.137  12.258 115.048  1.00 36.71           C
ATOM   1148  O   TYR A  78      29.335  11.787 114.239  1.00 36.08           O
ATOM   1149  CB  TYR A  78      29.176  14.541 115.035  1.00 30.49           C
ATOM   1150  CG  TYR A  78      29.295  15.976 114.583  1.00 27.37           C
ATOM   1151  CD1 TYR A  78      29.324  16.301 113.227  1.00 27.57           C
ATOM   1152  CD2 TYR A  78      29.322  17.017 115.508  1.00 27.06           C
ATOM   1153  CE1 TYR A  78      29.366  17.637 112.794  1.00 26.56           C
ATOM   1154  CE2 TYR A  78      29.365  18.358 115.096  1.00 26.52           C
ATOM   1155  CZ  TYR A  78      29.381  18.661 113.734  1.00 27.66           C
ATOM   1156  OH  TYR A  78      29.372  19.977 113.320  1.00 25.97           O
ATOM   1157  N   ARG A  79      30.743  11.526 115.978  1.00 39.73           N
ATOM   1158  CA  ARG A  79      30.512  10.090 116.072  1.00 41.70           C
ATOM   1159  C   ARG A  79      29.503   9.709 117.157  1.00 42.73           C
ATOM   1160  O   ARG A  79      28.744  10.547 117.646  1.00 42.81           O
ATOM   1161  CB  ARG A  79      31.845   9.370 116.314  1.00 41.81           C
ATOM   1162  CG  ARG A  79      32.998   9.878 115.439  1.00 42.78           C
ATOM   1163  CD  ARG A  79      34.224   8.970 115.527  1.00 42.80           C
ATOM   1164  NE  ARG A  79      35.400   9.513 114.841  1.00 41.72           N
ATOM   1165  CZ  ARG A  79      36.165  10.498 115.311  1.00 41.66           C
ATOM   1166  NH1 ARG A  79      37.212  10.919 114.611  1.00 41.22           N
ATOM   1167  NH2 ARG A  79      35.892  11.062 116.476  1.00 39.91           N
ATOM   1168  N   SER A  83      33.728   7.540 123.032  1.00 68.86           N
ATOM   1169  CA  SER A  83      32.958   8.392 122.134  1.00 69.68           C
ATOM   1170  C   SER A  83      33.334   9.858 122.306  1.00 69.48           C
ATOM   1171  O   SER A  83      32.575  10.744 121.909  1.00 69.83           O
ATOM   1172  CB  SER A  83      31.457   8.229 122.401  1.00 70.16           C
ATOM   1173  OG  SER A  83      31.027   6.895 122.185  1.00 70.93           O
ATOM   1174  N   GLN A  84      34.503  10.112 122.892  1.00 69.27           N
ATOM   1175  CA  GLN A  84      34.966  11.481 123.127  1.00 68.90           C
ATOM   1176  C   GLN A  84      35.383  12.213 121.853  1.00 67.13           C
ATOM   1177  O   GLN A  84      36.202  11.720 121.073  1.00 66.57           O
ATOM   1178  CB  GLN A  84      36.131  11.484 124.121  1.00 71.55           C
ATOM   1179  CG  GLN A  84      35.750  11.038 125.534  1.00 75.69           C
ATOM   1180  CD  GLN A  84      34.721  11.956 126.188  1.00 77.50           C
ATOM   1181  OE1 GLN A  84      34.945  13.162 126.326  1.00 78.73           O
ATOM   1182  NE2 GLN A  84      33.590  11.384 126.599  1.00 77.40           N
ATOM   1183  N   ALA A  85      34.811  13.401 121.667  1.00 64.79           N
ATOM   1184  CA  ALA A  85      35.071  14.248 120.506  1.00 62.22           C
ATOM   1185  C   ALA A  85      36.549  14.348 120.141  1.00 61.12           C
ATOM   1186  O   ALA A  85      37.346  14.896 120.904  1.00 61.62           O
ATOM   1187  CB  ALA A  85      34.506  15.644 120.756  1.00 60.73           C
ATOM   1188  N   SER A  86      36.914  13.821 118.974  1.00 59.37           N
ATOM   1189  CA  SER A  86      38.302  13.873 118.511  1.00 58.09           C
ATOM   1190  C   SER A  86      38.353  14.409 117.087  1.00 57.49           C
ATOM   1191  O   SER A  86      37.375  14.965 116.593  1.00 56.86           O
ATOM   1192  CB  SER A  86      38.942  12.485 118.548  1.00 56.56           C
ATOM   1193  OG  SER A  86      38.370  11.636 117.571  1.00 56.18           O
ATOM   1194  N   ARG A  87      39.500  14.241 116.435  1.00 57.33           N
ATOM   1195  CA  ARG A  87      39.674  14.699 115.064  1.00 56.55           C
ATOM   1196  C   ARG A  87      39.405  13.624 114.039  1.00 54.51           C
ATOM   1197  O   ARG A  87      39.500  12.439 114.337  1.00 55.51           O
ATOM   1198  CB  ARG A  87      41.085  15.251 114.851  1.00 59.65           C
ATOM   1199  CG  ARG A  87      41.175  16.737 115.108  1.00 63.90           C
ATOM   1200  CD  ARG A  87      40.015  17.437 114.412  1.00 68.89           C
ATOM   1201  NE  ARG A  87      38.715  17.023 114.957  1.00 71.97           N
ATOM   1202  CZ  ARG A  87      37.564  17.036 114.284  1.00 72.92           C
ATOM   1203  NH1 ARG A  87      36.438  16.638 114.869  1.00 73.17           N
ATOM   1204  NH2 ARG A  87      37.533  17.451 113.025  1.00 73.34           N
ATOM   1205  N   PRO A  88      39.046  14.020 112.809  1.00 52.74           N
ATOM   1206  CA  PRO A  88      38.798  12.962 111.833  1.00 51.87           C
ATOM   1207  C   PRO A  88      40.135  12.270 111.624  1.00 50.98           C
ATOM   1208  O   PRO A  88      41.171  12.928 111.530  1.00 50.10           O
ATOM   1209  CB  PRO A  88      38.347  13.730 110.586  1.00 51.30           C
ATOM   1210  CG  PRO A  88      37.883  15.062 111.123  1.00 50.49           C
ATOM   1211  CD  PRO A  88      38.900  15.342 112.185  1.00 50.92           C
ATOM   1212  N   THR A  89      40.120  10.947 111.589  1.00 51.27           N
ATOM   1213  CA  THR A  89      41.349  10.205 111.376  1.00 51.89           C
ATOM   1214  C   THR A  89      41.682  10.284 109.892  1.00 51.85           C
ATOM   1215  O   THR A  89      40.839  10.656 109.079  1.00 51.46           O
ATOM   1216  CB  THR A  89      41.174   8.737 111.772  1.00 51.02           C
ATOM   1217  OG1 THR A  89      40.197   8.128 110.924  1.00 50.46           O
ATOM   1218  CG2 THR A  89      40.700   8.639 113.211  1.00 52.15           C
ATOM   1219  N   PRO A  90      42.928   9.966 109.520  1.00 52.75           N
ATOM   1220  CA  PRO A  90      43.263  10.028 108.096  1.00 52.10           C
ATOM   1221  C   PRO A  90      42.416   9.030 107.305  1.00 50.94           C
ATOM   1222  O   PRO A  90      42.218   9.184 106.097  1.00 50.33           O
ATOM   1223  CB  PRO A  90      44.750   9.691 108.085  1.00 53.95           C
ATOM   1224  CG  PRO A  90      45.227  10.301 109.378  1.00 53.08           C
ATOM   1225  CD  PRO A  90      44.146   9.857 110.344  1.00 53.35           C
ATOM   1226  N   ASP A  91      41.912   8.013 108.000  1.00 49.01           N
ATOM   1227  CA  ASP A  91      41.071   6.997 107.375  1.00 49.04           C
ATOM   1228  C   ASP A  91      39.687   7.550 107.069  1.00 47.70           C
ATOM   1229  O   ASP A  91      39.141   7.309 105.993  1.00 48.42           O
ATOM   1230  CB  ASP A  91      40.945   5.782 108.289  1.00 51.17           C
ATOM   1231  CG  ASP A  91      42.246   5.023 108.419  1.00 54.33           C
ATOM   1232  OD1 ASP A  91      42.661   4.386 107.419  1.00 53.51           O
ATOM   1233  OD2 ASP A  91      42.854   5.076 109.516  1.00 54.66           O
ATOM   1234  N   GLU A  92      39.125   8.284 108.027  1.00 45.61           N
ATOM   1235  CA  GLU A  92      37.807   8.896 107.874  1.00 43.78           C
ATOM   1236  C   GLU A  92      37.876   9.978 106.810  1.00 42.64           C
ATOM   1237  O   GLU A  92      36.934  10.180 106.054  1.00 42.50           O
ATOM   1238  CB  GLU A  92      37.351   9.519 109.195  1.00 43.34           C
ATOM   1239  CG  GLU A  92      37.133   8.522 110.307  1.00 43.89           C
ATOM   1240  CD  GLU A  92      36.872   9.191 111.638  1.00 43.91           C
ATOM   1241  OE1 GLU A  92      37.723  10.000 112.064  1.00 44.71           O
ATOM   1242  OE2 GLU A  92      35.824   8.906 112.257  1.00 43.83           O
ATOM   1243  N   LEU A  93      38.997  10.686 106.766  1.00 41.24           N
ATOM   1244  CA  LEU A  93      39.179  11.732 105.781  1.00 40.99           C
ATOM   1245  C   LEU A  93      39.205  11.109 104.392  1.00 41.56           C
ATOM   1246  O   LEU A  93      38.782  11.721 103.408  1.00 41.53           O
ATOM   1247  CB  LEU A  93      40.478  12.488 106.045  1.00 38.44           C
ATOM   1248  CG  LEU A  93      40.442  13.429 107.241  1.00 36.42           C
ATOM   1249  CD1 LEU A  93      41.792  14.109 107.367  1.00 39.18           C
ATOM   1250  CD2 LEU A  93      39.350  14.464 107.053  1.00 35.99           C
ATOM   1251  N   GLU A  94      39.704   9.883 104.319  1.00 41.88           N
ATOM   1252  CA  GLU A  94      39.763   9.187 103.053  1.00 42.28           C
ATOM   1253  C   GLU A  94      38.358   8.974 102.519  1.00 40.97           C
ATOM   1254  O   GLU A  94      38.145   8.941 101.303  1.00 41.70           O
ATOM   1255  CB  GLU A  94      40.477   7.841 103.207  1.00 44.81           C
ATOM   1256  CG  GLU A  94      41.951   7.910 102.845  1.00 47.00           C
ATOM   1257  CD  GLU A  94      42.172   8.549 101.480  1.00 48.75           C
ATOM   1258  OE1 GLU A  94      41.632   8.030 100.476  1.00 47.72           O
ATOM   1259  OE2 GLU A  94      42.885   9.577 101.416  1.00 49.97           O
ATOM   1260  N   ALA A  95      37.399   8.824 103.428  1.00 38.37           N
ATOM   1261  CA  ALA A  95      36.015   8.624 103.024  1.00 36.18           C
ATOM   1262  C   ALA A  95      35.529   9.900 102.345  1.00 34.38           C
ATOM   1263  O   ALA A  95      34.731   9.853 101.409  1.00 32.18           O
ATOM   1264  CB  ALA A  95      35.148   8.305 104.238  1.00 36.02           C
ATOM   1265  N   VAL A  96      36.019  11.040 102.826  1.00 33.37           N
ATOM   1266  CA  VAL A  96      35.641  12.326 102.255  1.00 33.79           C
ATOM   1267  C   VAL A  96      36.249  12.459 100.861  1.00 33.95           C
ATOM   1268  O   VAL A  96      35.581  12.901  99.923  1.00 33.61           O
ATOM   1269  CB  VAL A  96      36.121  13.498 103.142  1.00 31.34           C
ATOM   1270  CG1 VAL A  96      35.765  14.820 102.500  1.00 31.98           C
ATOM   1271  CG2 VAL A  96      35.466  13.411 104.494  1.00 32.39           C
ATOM   1272  N   ARG A  97      37.510  12.067 100.726  1.00 34.41           N
ATOM   1273  CA  ARG A  97      38.187  12.142  99.440  1.00 36.53           C
ATOM   1274  C   ARG A  97      37.448  11.322  98.382  1.00 36.54           C
ATOM   1275  O   ARG A  97      37.319  11.745  97.229  1.00 36.52           O
ATOM   1276  CB  ARG A  97      39.627  11.654  99.571  1.00 37.65           C
ATOM   1277  CG  ARG A  97      40.425  12.414 100.622  1.00 41.55           C
ATOM   1278  CD  ARG A  97      41.935  12.184 100.504  1.00 43.57           C
ATOM   1279  NE  ARG A  97      42.493  12.804  99.303  1.00 45.07           N
ATOM   1280  CZ  ARG A  97      42.633  12.188  98.132  1.00 46.44           C
ATOM   1281  NH1 ARG A  97      42.262  10.919  97.998  1.00 46.63           N
ATOM   1282  NH2 ARG A  97      43.127  12.850  97.088  1.00 46.55           N
ATOM   1283  N   LYS A  98      36.947  10.155  98.773  1.00 36.14           N
ATOM   1284  CA  LYS A  98      36.221   9.318  97.832  1.00 35.81           C
ATOM   1285  C   LYS A  98      34.863   9.910  97.474  1.00 34.02           C
ATOM   1286  O   LYS A  98      34.444   9.822  96.320  1.00 33.85           O
ATOM   1287  CB  LYS A  98      36.061   7.890  98.382  1.00 39.63           C
ATOM   1288  CG  LYS A  98      37.370   7.101  98.383  1.00 44.89           C
ATOM   1289  CD  LYS A  98      37.223   5.664  98.914  1.00 50.24           C
ATOM   1290  CE  LYS A  98      36.402   4.752  97.991  1.00 50.91           C
ATOM   1291  NZ  LYS A  98      34.933   5.050  98.013  1.00 53.87           N
ATOM   1292  N   TYR A  99      34.178  10.519  98.446  1.00 31.25           N
ATOM   1293  CA  TYR A  99      32.869  11.117  98.184  1.00 29.31           C
ATOM   1294  C   TYR A  99      32.975  12.193  97.104  1.00 29.78           C
ATOM   1295  O   TYR A  99      32.141  12.243  96.199  1.00 30.27           O
ATOM   1296  CB  TYR A  99      32.278  11.725  99.461  1.00 28.39           C
ATOM   1297  CG  TYR A  99      30.829  12.204  99.343  1.00 27.84           C
ATOM   1298  CD1 TYR A  99      29.808  11.331  98.958  1.00 27.79           C
ATOM   1299  CD2 TYR A  99      30.472  13.518  99.673  1.00 29.02           C
ATOM   1300  CE1 TYR A  99      28.469  11.754  98.905  1.00 27.98           C
ATOM   1301  CE2 TYR A  99      29.128  13.952  99.626  1.00 25.37           C
ATOM   1302  CZ  TYR A  99      28.140  13.067  99.242  1.00 27.17           C
ATOM   1303  OH  TYR A  99      26.826  13.488  99.174  1.00 28.07           O
ATOM   1304  N   PHE A 100      33.997  13.047  97.201  1.00 28.86           N
ATOM   1305  CA  PHE A 100      34.213  14.112  96.214  1.00 28.51           C
ATOM   1306  C   PHE A 100      35.143  13.674  95.069  1.00 28.29           C
ATOM   1307  O   PHE A 100      35.603  14.516  94.283  1.00 25.69           O
ATOM   1308  CB  PHE A 100      34.821  15.363  96.869  1.00 25.00           C
ATOM   1309  CG  PHE A 100      33.929  16.027  97.870  1.00 27.24           C
ATOM   1310  CD1 PHE A 100      34.022  15.714  99.223  1.00 25.29           C
ATOM   1311  CD2 PHE A 100      32.994  16.976  97.463  1.00 26.85           C
ATOM   1312  CE1 PHE A 100      33.203  16.338 100.151  1.00 27.00           C
ATOM   1313  CE2 PHE A 100      32.171  17.604  98.379  1.00 25.84           C
ATOM   1314  CZ  PHE A 100      32.273  17.288  99.729  1.00 27.54           C
ATOM   1315  N   GLN A 101      35.431  12.373  94.992  1.00 28.33           N
ATOM   1316  CA  GLN A 101      36.313  11.823  93.950  1.00 30.93           C
ATOM   1317  C   GLN A 101      37.496  12.764  93.689  1.00 31.91           C
ATOM   1318  O   GLN A 101      37.765  13.144  92.553  1.00 34.84           O
ATOM   1319  CB  GLN A 101      35.496  11.602  92.668  1.00 30.08           C
ATOM   1320  CG  GLN A 101      34.243  10.783  92.928  1.00 30.72           C
ATOM   1321  CD  GLN A 101      33.411  10.510  91.694  1.00 31.88           C
ATOM   1322  OE1 GLN A 101      32.380  11.153  91.461  1.00 32.05           O
ATOM   1323  NE2 GLN A 101      33.849   9.547  90.895  1.00 30.92           N
ATOM   1324  N   LEU A 102      38.202  13.133  94.753  1.00 32.47           N
ATOM   1325  CA  LEU A 102      39.314  14.062  94.648  1.00 33.96           C
ATOM   1326  C   LEU A 102      40.514  13.626  93.827  1.00 36.42           C
ATOM   1327  O   LEU A 102      41.394  14.447  93.554  1.00 38.62           O
ATOM   1328  CB  LEU A 102      39.775  14.494  96.044  1.00 31.85           C
ATOM   1329  CG  LEU A 102      38.789  15.390  96.805  1.00 32.23           C
ATOM   1330  CD1 LEU A 102      39.467  15.984  98.041  1.00 31.48           C
ATOM   1331  CD2 LEU A 102      38.306  16.511  95.888  1.00 30.03           C
ATOM   1332  N   ASP A 103      40.568  12.357  93.430  1.00 37.50           N
ATOM   1333  CA  ASP A 103      41.682  11.887  92.606  1.00 39.39           C
ATOM   1334  C   ASP A 103      41.534  12.443  91.199  1.00 38.66           C
ATOM   1335  O   ASP A 103      42.518  12.679  90.509  1.00 40.65           O
ATOM   1336  CB  ASP A 103      41.718  10.361  92.543  1.00 41.38           C
ATOM   1337  CG  ASP A 103      42.538   9.751  93.658  1.00 43.62           C
ATOM   1338  OD1 ASP A 103      42.561   8.505  93.747  1.00 44.82           O
ATOM   1339  OD2 ASP A 103      43.160  10.509  94.441  1.00 44.18           O
ATOM   1340  N   VAL A 104      40.295  12.636  90.767  1.00 37.73           N
ATOM   1341  CA  VAL A 104      40.044  13.190  89.449  1.00 36.87           C
ATOM   1342  C   VAL A 104      40.431  14.673  89.502  1.00 38.60           C
ATOM   1343  O   VAL A 104      39.941  15.417  90.359  1.00 39.96           O
ATOM   1344  CB  VAL A 104      38.561  13.056  89.080  1.00 35.50           C
ATOM   1345  CG1 VAL A 104      38.325  13.580  87.680  1.00 32.93           C
ATOM   1346  CG2 VAL A 104      38.126  11.604  89.199  1.00 32.13           C
ATOM   1347  N   THR A 105      41.332  15.092  88.614  1.00 38.12           N
ATOM   1348  CA  THR A 105      41.774  16.489  88.571  1.00 37.77           C
ATOM   1349  C   THR A 105      40.788  17.325  87.777  1.00 36.28           C
ATOM   1350  O   THR A 105      40.707  17.211  86.554  1.00 38.32           O
ATOM   1351  CB  THR A 105      43.150  16.631  87.913  1.00 38.20           C
ATOM   1352  OG1 THR A 105      44.086  15.772  88.574  1.00 40.92           O
ATOM   1353  CG2 THR A 105      43.633  18.067  88.016  1.00 37.70           C
ATOM   1354  N   LEU A 106      40.043  18.171  88.471  1.00 32.82           N
ATOM   1355  CA  LEU A 106      39.048  19.005  87.814  1.00 31.14           C
ATOM   1356  C   LEU A 106      39.665  19.950  86.779  1.00 29.61           C
ATOM   1357  O   LEU A 106      39.078  20.192  85.723  1.00 31.47           O
ATOM   1358  CB  LEU A 106      38.258  19.789  88.868  1.00 29.86           C
ATOM   1359  CG  LEU A 106      36.843  20.215  88.481  1.00 29.28           C
ATOM   1360  CD1 LEU A 106      36.052  18.989  88.052  1.00 28.77           C
ATOM   1361  CD2 LEU A 106      36.166  20.913  89.647  1.00 23.19           C
ATOM   1362  N   ALA A 107      40.854  20.471  87.066  1.00 27.61           N
ATOM   1363  CA  ALA A 107      41.524  21.378  86.130  1.00 27.88           C
ATOM   1364  C   ALA A 107      41.850  20.727  84.766  1.00 27.46           C
ATOM   1365  O   ALA A 107      41.853  21.406  83.731  1.00 27.27           O
ATOM   1366  CB  ALA A 107      42.791  21.928  86.765  1.00 25.93           C
ATOM   1367  N   GLN A 108      42.124  19.423  84.759  1.00 26.12           N
ATOM   1368  CA  GLN A 108      42.437  18.731  83.505  1.00 27.41           C
ATOM   1369  C   GLN A 108      41.181  18.580  82.659  1.00 27.23           C
ATOM   1370  O   GLN A 108      41.212  18.759  81.443  1.00 29.32           O
ATOM   1371  CB  GLN A 108      43.028  17.336  83.776  1.00 26.16           C
ATOM   1372  CG  GLN A 108      44.371  17.364  84.462  1.00 24.54           C
ATOM   1373  CD  GLN A 108      45.491  17.878  83.561  1.00 21.64           C
ATOM   1374  OE1 GLN A 108      46.554  18.266  84.045  1.00 21.42           O
ATOM   1375  NE2 GLN A 108      45.259  17.869  82.257  1.00 16.85           N
ATOM   1376  N   LEU A 109      40.075  18.237  83.307  1.00 27.17           N
ATOM   1377  CA  LEU A 109      38.823  18.076  82.594  1.00 27.36           C
ATOM   1378  C   LEU A 109      38.364  19.423  82.045  1.00 27.68           C
ATOM   1379  O   LEU A 109      37.993  19.520  80.877  1.00 27.33           O
ATOM   1380  CB  LEU A 109      37.747  17.503  83.519  1.00 27.34           C
ATOM   1381  CG  LEU A 109      38.009  16.128  84.135  1.00 29.61           C
ATOM   1382  CD1 LEU A 109      36.848  15.745  85.064  1.00 29.39           C
ATOM   1383  CD2 LEU A 109      38.168  15.103  83.023  1.00 29.26           C
ATOM   1384  N   TYR A 110      38.390  20.455  82.888  1.00 28.03           N
ATOM   1385  CA  TYR A 110      37.963  21.786  82.468  1.00 28.85           C
ATOM   1386  C   TYR A 110      38.770  22.232  81.265  1.00 29.16           C
ATOM   1387  O   TYR A 110      38.223  22.776  80.301  1.00 28.83           O
ATOM   1388  CB  TYR A 110      38.148  22.798  83.600  1.00 28.49           C
ATOM   1389  CG  TYR A 110      36.931  23.015  84.465  1.00 26.72           C
ATOM   1390  CD1 TYR A 110      36.276  21.942  85.080  1.00 27.50           C
ATOM   1391  CD2 TYR A 110      36.452  24.304  84.702  1.00 27.89           C
ATOM   1392  CE1 TYR A 110      35.172  22.151  85.908  1.00 26.42           C
ATOM   1393  CE2 TYR A 110      35.352  24.529  85.528  1.00 25.84           C
ATOM   1394  CZ  TYR A 110      34.718  23.452  86.129  1.00 27.95           C
ATOM   1395  OH  TYR A 110      33.641  23.685  86.950  1.00 26.34           O
ATOM   1396  N   HIS A 111      40.079  22.007  81.335  1.00 31.08           N
ATOM   1397  CA  HIS A 111      40.979  22.371  80.242  1.00 31.22           C
ATOM   1398  C   HIS A 111      40.487  21.732  78.956  1.00 30.46           C
ATOM   1399  O   HIS A 111      40.256  22.408  77.959  1.00 29.94           O
ATOM   1400  CB  HIS A 111      42.393  21.867  80.515  1.00 33.23           C
ATOM   1401  CG  HIS A 111      43.325  22.053  79.358  1.00 35.24           C
ATOM   1402  ND1 HIS A 111      44.057  23.205  79.169  1.00 35.38           N
ATOM   1403  CD2 HIS A 111      43.605  21.252  78.303  1.00 35.00           C
ATOM   1404  CE1 HIS A 111      44.749  23.107  78.048  1.00 35.28           C
ATOM   1405  NE2 HIS A 111      44.491  21.932  77.502  1.00 36.36           N
ATOM   1406  N   HIS A 112      40.339  20.414  78.991  1.00 30.15           N
ATOM   1407  CA  HIS A 112      39.869  19.680  77.827  1.00 30.96           C
ATOM   1408  C   HIS A 112      38.529  20.200  77.313  1.00 31.26           C
ATOM   1409  O   HIS A 112      38.431  20.603  76.155  1.00 35.13           O
ATOM   1410  CB  HIS A 112      39.750  18.194  78.149  1.00 29.61           C
ATOM   1411  CG  HIS A 112      39.174  17.388  77.029  1.00 30.34           C
ATOM   1412  ND1 HIS A 112      39.768  17.311  75.787  1.00 30.88           N
ATOM   1413  CD2 HIS A 112      38.061  16.620  76.963  1.00 29.30           C
ATOM   1414  CE1 HIS A 112      39.047  16.527  75.005  1.00 31.04           C
ATOM   1415  NE2 HIS A 112      38.006  16.094  75.694  1.00 29.90           N
ATOM   1416  N   TRP A 113      37.499  20.202  78.162  1.00 29.51           N
ATOM   1417  CA  TRP A 113      36.181  20.670  77.730  1.00 28.23           C
ATOM   1418  C   TRP A 113      36.264  22.059  77.118  1.00 28.10           C
ATOM   1419  O   TRP A 113      35.706  22.312  76.058  1.00 27.85           O
ATOM   1420  CB  TRP A 113      35.186  20.690  78.893  1.00 27.62           C
ATOM   1421  CG  TRP A 113      34.954  19.355  79.544  1.00 29.41           C
ATOM   1422  CD1 TRP A 113      34.882  18.135  78.927  1.00 30.18           C
ATOM   1423  CD2 TRP A 113      34.700  19.114  80.934  1.00 29.58           C
ATOM   1424  NE1 TRP A 113      34.595  17.152  79.847  1.00 29.27           N
ATOM   1425  CE2 TRP A 113      34.477  17.725  81.085  1.00 31.05           C
ATOM   1426  CE3 TRP A 113      34.639  19.934  82.066  1.00 28.63           C
ATOM   1427  CZ2 TRP A 113      34.195  17.145  82.326  1.00 31.57           C
ATOM   1428  CZ3 TRP A 113      34.357  19.357  83.300  1.00 29.86           C
ATOM   1429  CH2 TRP A 113      34.139  17.975  83.419  1.00 31.10           C
ATOM   1430  N   GLY A 114      36.963  22.964  77.788  1.00 29.53           N
ATOM   1431  CA  GLY A 114      37.094  24.312  77.261  1.00 30.53           C
ATOM   1432  C   GLY A 114      37.784  24.333  75.905  1.00 31.17           C
ATOM   1433  O   GLY A 114      37.441  25.139  75.047  1.00 29.80           O
ATOM   1434  N   SER A 115      38.754  23.441  75.719  1.00 31.97           N
ATOM   1435  CA  SER A 115      39.504  23.350  74.470  1.00 34.07           C
ATOM   1436  C   SER A 115      38.599  22.985  73.312  1.00 33.86           C
ATOM   1437  O   SER A 115      38.704  23.555  72.229  1.00 33.30           O
ATOM   1438  CB  SER A 115      40.588  22.278  74.565  1.00 35.23           C
ATOM   1439  OG  SER A 115      41.549  22.606  75.545  1.00 42.53           O
ATOM   1440  N   VAL A 116      37.720  22.018  73.556  1.00 33.24           N
ATOM   1441  CA  VAL A 116      36.806  21.532  72.538  1.00 31.01           C
ATOM   1442  C   VAL A 116      35.479  22.272  72.462  1.00 30.82           C
ATOM   1443  O   VAL A 116      34.730  22.091  71.514  1.00 28.93           O
ATOM   1444  CB  VAL A 116      36.505  20.043  72.749  1.00 30.13           C
ATOM   1445  CG1 VAL A 116      37.737  19.226  72.453  1.00 28.08           C
ATOM   1446  CG2 VAL A 116      36.028  19.812  74.187  1.00 30.56           C
ATOM   1447  N   ASP A 117      35.176  23.096  73.457  1.00 30.94           N
ATOM   1448  CA  ASP A 117      33.912  23.819  73.435  1.00 31.19           C
ATOM   1449  C   ASP A 117      34.071  25.256  73.929  1.00 31.91           C
ATOM   1450  O   ASP A 117      34.070  25.530  75.130  1.00 31.44           O
ATOM   1451  CB  ASP A 117      32.867  23.077  74.275  1.00 28.59           C
ATOM   1452  CG  ASP A 117      31.546  23.819  74.345  1.00 27.36           C
ATOM   1453  OD1 ASP A 117      31.482  24.964  73.853  1.00 26.59           O
ATOM   1454  OD2 ASP A 117      30.578  23.263  74.893  1.00 23.67           O
ATOM   1455  N   SER A 118      34.192  26.169  72.978  1.00 32.56           N
ATOM   1456  CA  SER A 118      34.360  27.580  73.276  1.00 33.06           C
ATOM   1457  C   SER A 118      33.348  28.107  74.295  1.00 31.87           C
ATOM   1458  O   SER A 118      33.709  28.861  75.201  1.00 32.37           O
ATOM   1459  CB  SER A 118      34.270  28.377  71.977  1.00 34.71           C
ATOM   1460  OG  SER A 118      34.222  29.769  72.236  1.00 42.49           O
ATOM   1461  N   HIS A 119      32.085  27.724  74.152  1.00 31.43           N
ATOM   1462  CA  HIS A 119      31.065  28.186  75.086  1.00 29.74           C
ATOM   1463  C   HIS A 119      31.304  27.658  76.492  1.00 30.22           C
ATOM   1464  O   HIS A 119      31.084  28.376  77.470  1.00 31.36           O
ATOM   1465  CB  HIS A 119      29.665  27.783  74.627  1.00 29.51           C
ATOM   1466  CG  HIS A 119      28.601  28.077  75.639  1.00 29.94           C
ATOM   1467  ND1 HIS A 119      28.104  27.118  76.495  1.00 28.81           N
ATOM   1468  CD2 HIS A 119      27.997  29.240  75.984  1.00 28.70           C
ATOM   1469  CE1 HIS A 119      27.240  27.678  77.325  1.00 29.44           C
ATOM   1470  NE2 HIS A 119      27.158  28.964  77.037  1.00 28.96           N
ATOM   1471  N   PHE A 120      31.739  26.407  76.601  1.00 30.42           N
ATOM   1472  CA  PHE A 120      32.018  25.840  77.911  1.00 30.07           C
ATOM   1473  C   PHE A 120      33.127  26.678  78.514  1.00 31.26           C
ATOM   1474  O   PHE A 120      33.039  27.120  79.656  1.00 30.19           O
ATOM   1475  CB  PHE A 120      32.496  24.392  77.814  1.00 28.97           C
ATOM   1476  CG  PHE A 120      32.673  23.734  79.156  1.00 27.97           C
ATOM   1477  CD1 PHE A 120      31.650  22.971  79.711  1.00 27.81           C
ATOM   1478  CD2 PHE A 120      33.831  23.935  79.896  1.00 25.75           C
ATOM   1479  CE1 PHE A 120      31.781  22.418  80.994  1.00 28.64           C
ATOM   1480  CE2 PHE A 120      33.970  23.389  81.180  1.00 26.98           C
ATOM   1481  CZ  PHE A 120      32.942  22.630  81.727  1.00 25.36           C
ATOM   1482  N   GLN A 121      34.181  26.881  77.731  1.00 35.08           N
ATOM   1483  CA  GLN A 121      35.320  27.682  78.166  1.00 37.89           C
ATOM   1484  C   GLN A 121      34.815  28.985  78.792  1.00 37.94           C
ATOM   1485  O   GLN A 121      35.155  29.329  79.922  1.00 38.14           O
ATOM   1486  CB  GLN A 121      36.213  28.017  76.970  1.00 39.37           C
ATOM   1487  CG  GLN A 121      37.417  28.865  77.322  1.00 44.15           C
ATOM   1488  CD  GLN A 121      38.554  28.042  77.903  1.00 50.34           C
ATOM   1489  OE1 GLN A 121      38.355  27.221  78.812  1.00 52.25           O
ATOM   1490  NE2 GLN A 121      39.763  28.258  77.382  1.00 52.00           N
ATOM   1491  N   GLU A 122      33.988  29.697  78.038  1.00 38.37           N
ATOM   1492  CA  GLU A 122      33.423  30.965  78.476  1.00 39.25           C
ATOM   1493  C   GLU A 122      32.668  30.876  79.810  1.00 38.14           C
ATOM   1494  O   GLU A 122      32.826  31.740  80.671  1.00 39.38           O
ATOM   1495  CB  GLU A 122      32.506  31.492  77.371  1.00 41.40           C
ATOM   1496  CG  GLU A 122      31.790  32.790  77.663  1.00 46.35           C
ATOM   1497  CD  GLU A 122      30.992  33.259  76.461  1.00 49.04           C
ATOM   1498  OE1 GLU A 122      31.600  33.426  75.380  1.00 50.23           O
ATOM   1499  OE2 GLU A 122      29.764  33.456  76.593  1.00 51.93           O
ATOM   1500  N   VAL A 123      31.859  29.834  79.981  1.00 36.61           N
ATOM   1501  CA  VAL A 123      31.076  29.654  81.202  1.00 36.31           C
ATOM   1502  C   VAL A 123      31.905  29.113  82.372  1.00 37.76           C
ATOM   1503  O   VAL A 123      31.760  29.566  83.513  1.00 38.05           O
ATOM   1504  CB  VAL A 123      29.886  28.691  80.953  1.00 34.74           C
ATOM   1505  CG1 VAL A 123      29.152  28.401  82.256  1.00 34.49           C
ATOM   1506  CG2 VAL A 123      28.940  29.297  79.947  1.00 33.86           C
ATOM   1507  N   ALA A 124      32.775  28.150  82.080  1.00 37.37           N
ATOM   1508  CA  ALA A 124      33.619  27.524  83.095  1.00 39.15           C
ATOM   1509  C   ALA A 124      34.520  28.505  83.844  1.00 39.79           C
ATOM   1510  O   ALA A 124      34.929  28.238  84.975  1.00 38.87           O
ATOM   1511  CB  ALA A 124      34.461  26.426  82.458  1.00 37.97           C
ATOM   1512  N   GLN A 125      34.827  29.631  83.209  1.00 41.53           N
ATOM   1513  CA  GLN A 125      35.670  30.666  83.809  1.00 44.35           C
ATOM   1514  C   GLN A 125      35.073  31.224  85.107  1.00 43.15           C
ATOM   1515  O   GLN A 125      35.800  31.536  86.045  1.00 42.09           O
ATOM   1516  CB  GLN A 125      35.874  31.818  82.812  1.00 48.52           C
ATOM   1517  CG  GLN A 125      36.683  32.998  83.363  1.00 54.12           C
ATOM   1518  CD  GLN A 125      35.984  34.351  83.171  1.00 57.81           C
ATOM   1519  OE1 GLN A 125      36.470  35.388  83.646  1.00 57.60           O
ATOM   1520  NE2 GLN A 125      34.842  34.343  82.476  1.00 58.81           N
ATOM   1521  N   LYS A 126      33.751  31.343  85.157  1.00 42.48           N
ATOM   1522  CA  LYS A 126      33.078  31.887  86.336  1.00 42.29           C
ATOM   1523  C   LYS A 126      32.598  30.808  87.321  1.00 40.91           C
ATOM   1524  O   LYS A 126      32.311  31.106  88.486  1.00 40.60           O
ATOM   1525  CB  LYS A 126      31.880  32.750  85.904  1.00 44.47           C
ATOM   1526  CG  LYS A 126      32.023  33.405  84.512  1.00 49.20           C
ATOM   1527  CD  LYS A 126      30.812  34.287  84.170  1.00 53.17           C
ATOM   1528  CE  LYS A 126      30.698  34.594  82.663  1.00 56.03           C
ATOM   1529  NZ  LYS A 126      31.818  35.415  82.089  1.00 57.64           N
ATOM   1530  N   PHE A 127      32.511  29.562  86.864  1.00 37.29           N
ATOM   1531  CA  PHE A 127      32.037  28.488  87.729  1.00 34.48           C
ATOM   1532  C   PHE A 127      32.972  27.302  87.883  1.00 33.65           C
ATOM   1533  O   PHE A 127      32.659  26.191  87.453  1.00 33.47           O
ATOM   1534  CB  PHE A 127      30.674  27.983  87.245  1.00 33.93           C
ATOM   1535  CG  PHE A 127      29.585  29.003  87.354  1.00 33.50           C
ATOM   1536  CD1 PHE A 127      29.473  30.019  86.415  1.00 32.63           C
ATOM   1537  CD2 PHE A 127      28.702  28.975  88.425  1.00 33.88           C
ATOM   1538  CE1 PHE A 127      28.494  31.004  86.538  1.00 34.14           C
ATOM   1539  CE2 PHE A 127      27.719  29.954  88.566  1.00 35.01           C
ATOM   1540  CZ  PHE A 127      27.614  30.973  87.619  1.00 34.61           C
ATOM   1541  N   GLN A 128      34.122  27.522  88.501  1.00 32.81           N
ATOM   1542  CA  GLN A 128      35.044  26.419  88.696  1.00 33.56           C
ATOM   1543  C   GLN A 128      34.724  25.659  89.977  1.00 31.07           C
ATOM   1544  O   GLN A 128      33.929  26.109  90.807  1.00 28.82           O
ATOM   1545  CB  GLN A 128      36.484  26.915  88.744  1.00 36.40           C
ATOM   1546  CG  GLN A 128      36.645  28.409  88.804  1.00 43.28           C
ATOM   1547  CD  GLN A 128      38.107  28.819  88.750  1.00 49.02           C
ATOM   1548  OE1 GLN A 128      38.835  28.454  87.819  1.00 48.17           O
ATOM   1549  NE2 GLN A 128      38.551  29.576  89.756  1.00 51.67           N
ATOM   1550  N   GLY A 129      35.341  24.494  90.119  1.00 28.63           N
ATOM   1551  CA  GLY A 129      35.126  23.697  91.306  1.00 27.86           C
ATOM   1552  C   GLY A 129      33.862  22.860  91.296  1.00 26.04           C
ATOM   1553  O   GLY A 129      33.458  22.372  92.339  1.00 25.58           O
ATOM   1554  N   VAL A 130      33.224  22.702  90.137  1.00 25.63           N
ATOM   1555  CA  VAL A 130      32.025  21.876  90.075  1.00 26.49           C
ATOM   1556  C   VAL A 130      32.430  20.465  89.651  1.00 27.42           C
ATOM   1557  O   VAL A 130      32.808  20.236  88.502  1.00 27.17           O
ATOM   1558  CB  VAL A 130      30.981  22.415  89.079  1.00 23.05           C
ATOM   1559  CG1 VAL A 130      29.730  21.577  89.162  1.00 24.45           C
ATOM   1560  CG2 VAL A 130      30.646  23.850  89.400  1.00 24.38           C
ATOM   1561  N   ARG A 131      32.373  19.535  90.601  1.00 27.13           N
ATOM   1562  CA  ARG A 131      32.726  18.143  90.353  1.00 28.92           C
ATOM   1563  C   ARG A 131      31.552  17.254  90.753  1.00 29.25           C
ATOM   1564  O   ARG A 131      30.588  17.736  91.344  1.00 29.52           O
ATOM   1565  CB  ARG A 131      33.967  17.762  91.167  1.00 29.95           C
ATOM   1566  CG  ARG A 131      33.826  18.029  92.663  1.00 29.70           C
ATOM   1567  CD  ARG A 131      34.937  17.385  93.446  1.00 27.68           C
ATOM   1568  NE  ARG A 131      36.249  17.867  93.037  1.00 33.99           N
ATOM   1569  CZ  ARG A 131      37.095  17.205  92.248  1.00 32.87           C
ATOM   1570  NH1 ARG A 131      36.782  16.013  91.767  1.00 32.99           N
ATOM   1571  NH2 ARG A 131      38.267  17.741  91.949  1.00 31.37           N
ATOM   1572  N   LEU A 132      31.628  15.964  90.423  1.00 29.46           N
ATOM   1573  CA  LEU A 132      30.561  15.014  90.761  1.00 29.58           C
ATOM   1574  C   LEU A 132      30.842  14.248  92.049  1.00 29.15           C
ATOM   1575  O   LEU A 132      31.950  13.759  92.263  1.00 28.74           O
ATOM   1576  CB  LEU A 132      30.365  13.986  89.642  1.00 29.78           C
ATOM   1577  CG  LEU A 132      29.380  14.283  88.520  1.00 33.03           C
ATOM   1578  CD1 LEU A 132      27.970  14.118  89.025  1.00 33.70           C
ATOM   1579  CD2 LEU A 132      29.606  15.693  87.999  1.00 36.67           C
ATOM   1580  N   LEU A 133      29.837  14.152  92.910  1.00 28.57           N
ATOM   1581  CA  LEU A 133      29.979  13.391  94.141  1.00 28.23           C
ATOM   1582  C   LEU A 133      29.829  11.917  93.739  1.00 29.37           C
ATOM   1583  O   LEU A 133      29.121  11.603  92.778  1.00 28.81           O
ATOM   1584  CB  LEU A 133      28.858  13.744  95.120  1.00 26.43           C
ATOM   1585  CG  LEU A 133      28.660  15.201  95.540  1.00 26.49           C
ATOM   1586  CD1 LEU A 133      27.393  15.320  96.379  1.00 25.43           C
ATOM   1587  CD2 LEU A 133      29.872  15.683  96.319  1.00 25.75           C
ATOM   1588  N   ARG A 134      30.507  11.019  94.447  1.00 30.46           N
ATOM   1589  CA  ARG A 134      30.371   9.585  94.183  1.00 32.10           C
ATOM   1590  C   ARG A 134      29.389   9.129  95.268  1.00 30.36           C
ATOM   1591  O   ARG A 134      29.785   8.904  96.414  1.00 28.83           O
ATOM   1592  CB  ARG A 134      31.723   8.875  94.338  1.00 35.65           C
ATOM   1593  CG  ARG A 134      31.627   7.354  94.425  1.00 43.35           C
ATOM   1594  CD  ARG A 134      32.079   6.655  93.150  1.00 51.00           C
ATOM   1595  NE  ARG A 134      31.200   6.937  92.011  1.00 57.23           N
ATOM   1596  CZ  ARG A 134      29.938   6.525  91.901  1.00 58.71           C
ATOM   1597  NH1 ARG A 134      29.386   5.798  92.873  1.00 59.00           N
ATOM   1598  NH2 ARG A 134      29.227   6.840  90.819  1.00 56.57           N
ATOM   1599  N   GLN A 135      28.113   9.013  94.898  1.00 28.31           N
ATOM   1600  CA  GLN A 135      27.054   8.648  95.832  1.00 30.15           C
ATOM   1601  C   GLN A 135      26.737   7.157  96.002  1.00 30.71           C
ATOM   1602  O   GLN A 135      27.234   6.300  95.269  1.00 31.66           O
ATOM   1603  CB  GLN A 135      25.762   9.397  95.463  1.00 28.21           C
ATOM   1604  CG  GLN A 135      25.910  10.920  95.425  1.00 28.90           C
ATOM   1605  CD  GLN A 135      24.593  11.654  95.137  1.00 29.51           C
ATOM   1606  OE1 GLN A 135      23.609  11.490  95.854  1.00 31.20           O
ATOM   1607  NE2 GLN A 135      24.582  12.472  94.086  1.00 28.29           N
ATOM   1608  N   ASP A 136      25.903   6.873  96.996  1.00 30.38           N
ATOM   1609  CA  ASP A 136      25.462   5.522  97.318  1.00 30.17           C
ATOM   1610  C   ASP A 136      24.302   5.182  96.393  1.00 29.64           C
ATOM   1611  O   ASP A 136      23.377   5.976  96.211  1.00 28.83           O
ATOM   1612  CB  ASP A 136      25.003   5.449  98.778  1.00 32.11           C
ATOM   1613  CG  ASP A 136      24.286   4.148  99.101  1.00 32.86           C
ATOM   1614  OD1 ASP A 136      24.954   3.096  99.137  1.00 35.10           O
ATOM   1615  OD2 ASP A 136      23.054   4.176  99.312  1.00 32.97           O
ATOM   1616  N   PRO A 137      24.330   3.985  95.808  1.00 29.35           N
ATOM   1617  CA  PRO A 137      23.282   3.546  94.891  1.00 28.79           C
ATOM   1618  C   PRO A 137      21.858   3.660  95.411  1.00 29.65           C
ATOM   1619  O   PRO A 137      20.983   4.186  94.723  1.00 31.60           O
ATOM   1620  CB  PRO A 137      23.686   2.110  94.584  1.00 28.97           C
ATOM   1621  CG  PRO A 137      25.182   2.171  94.659  1.00 27.63           C
ATOM   1622  CD  PRO A 137      25.395   2.973  95.910  1.00 28.08           C
ATOM   1623  N   ILE A 138      21.617   3.170  96.621  1.00 29.71           N
ATOM   1624  CA  ILE A 138      20.283   3.218  97.188  1.00 27.92           C
ATOM   1625  C   ILE A 138      19.830   4.650  97.414  1.00 27.95           C
ATOM   1626  O   ILE A 138      18.731   5.044  96.993  1.00 28.10           O
ATOM   1627  CB  ILE A 138      20.205   2.440  98.529  1.00 28.57           C
ATOM   1628  CG1 ILE A 138      20.458   0.954  98.285  1.00 30.18           C
ATOM   1629  CG2 ILE A 138      18.838   2.607  99.149  1.00 25.86           C
ATOM   1630  CD1 ILE A 138      19.458   0.314  97.325  1.00 29.90           C
ATOM   1631  N   GLU A 139      20.666   5.437  98.081  1.00 27.17           N
ATOM   1632  CA  GLU A 139      20.292   6.819  98.344  1.00 29.66           C
ATOM   1633  C   GLU A 139      20.028   7.548  97.034  1.00 28.85           C
ATOM   1634  O   GLU A 139      19.018   8.234  96.886  1.00 26.18           O
ATOM   1635  CB  GLU A 139      21.381   7.542  99.142  1.00 30.87           C
ATOM   1636  CG  GLU A 139      21.250   9.062  99.095  1.00 35.48           C
ATOM   1637  CD  GLU A 139      21.989   9.763 100.223  1.00 37.65           C
ATOM   1638  OE1 GLU A 139      23.097   9.318 100.595  1.00 41.85           O
ATOM   1639  OE2 GLU A 139      21.461  10.773 100.729  1.00 40.13           O
ATOM   1640  N   CYS A 140      20.932   7.368  96.078  1.00 28.65           N
ATOM   1641  CA  CYS A 140      20.812   8.019  94.787  1.00 30.31           C
ATOM   1642  C   CYS A 140      19.539   7.603  94.059  1.00 29.48           C
ATOM   1643  O   CYS A 140      18.817   8.441  93.523  1.00 28.63           O
ATOM   1644  CB  CYS A 140      22.044   7.699  93.945  1.00 34.46           C
ATOM   1645  SG  CYS A 140      22.344   8.839  92.593  1.00 39.00           S
ATOM   1646  N   LEU A 141      19.251   6.308  94.059  1.00 30.46           N
ATOM   1647  CA  LEU A 141      18.061   5.779  93.394  1.00 28.91           C
ATOM   1648  C   LEU A 141      16.755   6.406  93.875  1.00 28.86           C
ATOM   1649  O   LEU A 141      15.956   6.911  93.084  1.00 29.00           O
ATOM   1650  CB  LEU A 141      17.969   4.268  93.603  1.00 30.62           C
ATOM   1651  CG  LEU A 141      16.665   3.618  93.131  1.00 32.12           C
ATOM   1652  CD1 LEU A 141      16.585   3.689  91.621  1.00 34.00           C
ATOM   1653  CD2 LEU A 141      16.610   2.171  93.574  1.00 36.61           C
ATOM   1654  N   PHE A 142      16.523   6.362  95.178  1.00 27.70           N
ATOM   1655  CA  PHE A 142      15.284   6.901  95.708  1.00 28.06           C
ATOM   1656  C   PHE A 142      15.241   8.428  95.776  1.00 26.55           C
ATOM   1657  O   PHE A 142      14.177   9.031  95.670  1.00 23.44           O
ATOM   1658  CB  PHE A 142      14.989   6.251  97.066  1.00 28.91           C
ATOM   1659  CG  PHE A 142      14.674   4.781  96.957  1.00 29.63           C
ATOM   1660  CD1 PHE A 142      15.685   3.830  97.036  1.00 30.18           C
ATOM   1661  CD2 PHE A 142      13.378   4.356  96.682  1.00 30.39           C
ATOM   1662  CE1 PHE A 142      15.414   2.474  96.835  1.00 30.12           C
ATOM   1663  CE2 PHE A 142      13.095   3.001  96.480  1.00 31.65           C
ATOM   1664  CZ  PHE A 142      14.122   2.058  96.555  1.00 29.87           C
ATOM   1665  N   SER A 143      16.396   9.054  95.940  1.00 27.30           N
ATOM   1666  CA  SER A 143      16.431  10.502  95.975  1.00 29.02           C
ATOM   1667  C   SER A 143      15.971  10.995  94.606  1.00 29.46           C
ATOM   1668  O   SER A 143      15.135  11.890  94.504  1.00 30.04           O
ATOM   1669  CB  SER A 143      17.849  11.002  96.258  1.00 28.93           C
ATOM   1670  OG  SER A 143      18.261  10.670  97.574  1.00 29.70           O
ATOM   1671  N   PHE A 144      16.494  10.399  93.545  1.00 29.73           N
ATOM   1672  CA  PHE A 144      16.100  10.850  92.232  1.00 30.48           C
ATOM   1673  C   PHE A 144      14.744  10.355  91.791  1.00 31.53           C
ATOM   1674  O   PHE A 144      14.142  10.920  90.876  1.00 31.57           O
ATOM   1675  CB  PHE A 144      17.189  10.538  91.223  1.00 30.57           C
ATOM   1676  CG  PHE A 144      18.391  11.423  91.381  1.00 32.80           C
ATOM   1677  CD1 PHE A 144      19.551  10.951  91.990  1.00 33.52           C
ATOM   1678  CD2 PHE A 144      18.334  12.755  90.985  1.00 35.34           C
ATOM   1679  CE1 PHE A 144      20.636  11.790  92.209  1.00 35.57           C
ATOM   1680  CE2 PHE A 144      19.417  13.614  91.196  1.00 36.20           C
ATOM   1681  CZ  PHE A 144      20.571  13.130  91.811  1.00 37.27           C
ATOM   1682  N   ILE A 145      14.242   9.313  92.445  1.00 32.01           N
ATOM   1683  CA  ILE A 145      12.907   8.842  92.116  1.00 31.56           C
ATOM   1684  C   ILE A 145      12.014   9.983  92.606  1.00 31.31           C
ATOM   1685  O   ILE A 145      10.972  10.286  92.023  1.00 30.77           O
ATOM   1686  CB  ILE A 145      12.586   7.499  92.833  1.00 33.48           C
ATOM   1687  CG1 ILE A 145      13.286   6.357  92.088  1.00 33.76           C
ATOM   1688  CG2 ILE A 145      11.083   7.237  92.862  1.00 31.80           C
ATOM   1689  CD1 ILE A 145      13.006   4.987  92.656  1.00 36.14           C
ATOM   1690  N   CYS A 146      12.471  10.643  93.670  1.00 31.65           N
ATOM   1691  CA  CYS A 146      11.761  11.775  94.257  1.00 31.61           C
ATOM   1692  C   CYS A 146      11.939  13.052  93.420  1.00 31.57           C
ATOM   1693  O   CYS A 146      11.129  13.970  93.514  1.00 31.24           O
ATOM   1694  CB  CYS A 146      12.275  12.039  95.680  1.00 30.51           C
ATOM   1695  SG  CYS A 146      11.769  10.831  96.951  1.00 31.97           S
ATOM   1696  N   SER A 147      12.977  13.087  92.587  1.00 31.31           N
ATOM   1697  CA  SER A 147      13.290  14.265  91.778  1.00 32.60           C
ATOM   1698  C   SER A 147      12.449  14.591  90.545  1.00 33.66           C
ATOM   1699  O   SER A 147      12.384  15.748  90.142  1.00 34.13           O
ATOM   1700  CB  SER A 147      14.760  14.215  91.343  1.00 33.39           C
ATOM   1701  OG  SER A 147      14.955  13.387  90.199  1.00 32.65           O
ATOM   1702  N   SER A 148      11.801  13.594  89.952  1.00 33.82           N
ATOM   1703  CA  SER A 148      11.034  13.822  88.732  1.00 34.55           C
ATOM   1704  C   SER A 148       9.881  14.813  88.821  1.00 36.29           C
ATOM   1705  O   SER A 148       9.123  14.811  89.789  1.00 37.47           O
ATOM   1706  CB  SER A 148      10.505  12.492  88.186  1.00 33.41           C
ATOM   1707  OG  SER A 148       9.420  12.019  88.957  1.00 35.65           O
ATOM   1708  N   ASN A 149       9.751  15.647  87.787  1.00 37.37           N
ATOM   1709  CA  ASN A 149       8.680  16.638  87.705  1.00 38.18           C
ATOM   1710  C   ASN A 149       8.593  17.361  89.047  1.00 38.37           C
ATOM   1711  O   ASN A 149       7.514  17.520  89.631  1.00 37.85           O
ATOM   1712  CB  ASN A 149       7.367  15.917  87.364  1.00 39.19           C
ATOM   1713  CG  ASN A 149       6.262  16.867  86.947  1.00 42.08           C
ATOM   1714  OD1 ASN A 149       6.511  17.890  86.310  1.00 43.46           O
ATOM   1715  ND2 ASN A 149       5.027  16.520  87.288  1.00 43.43           N
ATOM   1716  N   ASN A 150       9.750  17.814  89.520  1.00 39.58           N
ATOM   1717  CA  ASN A 150       9.842  18.464  90.822  1.00 39.27           C
ATOM   1718  C   ASN A 150      11.021  19.441  90.866  1.00 38.27           C
ATOM   1719  O   ASN A 150      11.905  19.390  90.016  1.00 38.90           O
ATOM   1720  CB  ASN A 150      10.029  17.370  91.883  1.00 40.37           C
ATOM   1721  CG  ASN A 150       9.495  17.764  93.242  1.00 40.77           C
ATOM   1722  OD1 ASN A 150       9.482  16.952  94.173  1.00 40.10           O
ATOM   1723  ND2 ASN A 150       9.047  19.007  93.368  1.00 42.51           N
ATOM   1724  N   ASN A 151      11.023  20.314  91.872  1.00 37.97           N
ATOM   1725  CA  ASN A 151      12.079  21.310  92.066  1.00 36.17           C
ATOM   1726  C   ASN A 151      12.968  20.939  93.257  1.00 34.86           C
ATOM   1727  O   ASN A 151      12.502  20.357  94.235  1.00 34.62           O
ATOM   1728  CB  ASN A 151      11.451  22.689  92.290  1.00 36.30           C
ATOM   1729  CG  ASN A 151      10.597  22.742  93.542  1.00 36.43           C
ATOM   1730  OD1 ASN A 151      11.092  23.024  94.633  1.00 39.85           O
ATOM   1731  ND2 ASN A 151       9.311  22.455  93.393  1.00 34.94           N
ATOM   1732  N   ILE A 152      14.248  21.287  93.165  1.00 34.53           N
ATOM   1733  CA  ILE A 152      15.226  20.978  94.203  1.00 34.63           C
ATOM   1734  C   ILE A 152      14.792  21.295  95.631  1.00 34.29           C
ATOM   1735  O   ILE A 152      15.111  20.547  96.556  1.00 34.05           O
ATOM   1736  CB  ILE A 152      16.575  21.694  93.928  1.00 33.47           C
ATOM   1737  CG1 ILE A 152      17.188  21.175  92.620  1.00 34.62           C
ATOM   1738  CG2 ILE A 152      17.531  21.454  95.084  1.00 33.47           C
ATOM   1739  CD1 ILE A 152      18.492  21.862  92.206  1.00 31.61           C
ATOM   1740  N   ALA A 153      14.077  22.399  95.819  1.00 35.21           N
ATOM   1741  CA  ALA A 153      13.621  22.771  97.155  1.00 34.97           C
ATOM   1742  C   ALA A 153      12.699  21.691  97.739  1.00 34.53           C
ATOM   1743  O   ALA A 153      12.929  21.203  98.848  1.00 33.08           O
ATOM   1744  CB  ALA A 153      12.903  24.112  97.107  1.00 36.03           C
ATOM   1745  N   ARG A 154      11.660  21.321  96.996  1.00 34.12           N
ATOM   1746  CA  ARG A 154      10.733  20.290  97.454  1.00 34.73           C
ATOM   1747  C   ARG A 154      11.465  18.958  97.632  1.00 33.43           C
ATOM   1748  O   ARG A 154      11.413  18.347  98.695  1.00 33.63           O
ATOM   1749  CB  ARG A 154       9.597  20.108  96.449  1.00 35.32           C
ATOM   1750  CG  ARG A 154       8.241  20.483  96.991  1.00 39.24           C
ATOM   1751  CD  ARG A 154       7.330  19.283  97.118  1.00 40.38           C
ATOM   1752  NE  ARG A 154       6.996  18.712  95.819  1.00 42.43           N
ATOM   1753  CZ  ARG A 154       6.175  17.682  95.640  1.00 42.05           C
ATOM   1754  NH1 ARG A 154       5.594  17.099  96.676  1.00 42.21           N
ATOM   1755  NH2 ARG A 154       5.938  17.229  94.418  1.00 43.76           N
ATOM   1756  N   ILE A 155      12.156  18.520  96.586  1.00 31.33           N
ATOM   1757  CA  ILE A 155      12.883  17.262  96.639  1.00 31.15           C
ATOM   1758  C   ILE A 155      13.690  17.154  97.919  1.00 30.75           C
ATOM   1759  O   ILE A 155      13.672  16.123  98.581  1.00 31.47           O
ATOM   1760  CB  ILE A 155      13.843  17.114  95.450  1.00 30.05           C
ATOM   1761  CG1 ILE A 155      13.076  17.280  94.140  1.00 29.94           C
ATOM   1762  CG2 ILE A 155      14.492  15.747  95.487  1.00 30.83           C
ATOM   1763  CD1 ILE A 155      13.965  17.398  92.926  1.00 32.32           C
ATOM   1764  N   THR A 156      14.392  18.227  98.267  1.00 30.74           N
ATOM   1765  CA  THR A 156      15.212  18.249  99.473  1.00 29.22           C
ATOM   1766  C   THR A 156      14.381  17.971 100.725  1.00 29.20           C
ATOM   1767  O   THR A 156      14.786  17.184 101.588  1.00 27.78           O
ATOM   1768  CB  THR A 156      15.920  19.607  99.630  1.00 30.31           C
ATOM   1769  OG1 THR A 156      16.647  19.902  98.430  1.00 30.03           O
ATOM   1770  CG2 THR A 156      16.885  19.578 100.812  1.00 27.03           C
ATOM   1771  N   GLY A 157      13.224  18.620 100.817  1.00 28.29           N
ATOM   1772  CA  GLY A 157      12.355  18.423 101.964  1.00 30.09           C
ATOM   1773  C   GLY A 157      11.803  17.012 102.000  1.00 31.07           C
ATOM   1774  O   GLY A 157      11.796  16.357 103.048  1.00 30.69           O
ATOM   1775  N   MET A 158      11.345  16.548 100.842  1.00 29.98           N
ATOM   1776  CA  MET A 158      10.802  15.205 100.708  1.00 31.19           C
ATOM   1777  C   MET A 158      11.833  14.174 101.153  1.00 30.13           C
ATOM   1778  O   MET A 158      11.525  13.266 101.916  1.00 29.63           O
ATOM   1779  CB  MET A 158      10.399  14.945  99.251  1.00 30.22           C
ATOM   1780  CG  MET A 158       9.049  15.526  98.879  1.00 30.36           C
ATOM   1781  SD  MET A 158       8.773  15.589  97.100  1.00 33.64           S
ATOM   1782  CE  MET A 158       8.626  13.859  96.647  1.00 30.19           C
ATOM   1783  N   VAL A 159      13.062  14.325 100.679  1.00 29.72           N
ATOM   1784  CA  VAL A 159      14.119  13.391 101.040  1.00 29.53           C
ATOM   1785  C   VAL A 159      14.438  13.414 102.533  1.00 29.83           C
ATOM   1786  O   VAL A 159      14.845  12.394 103.099  1.00 29.98           O
ATOM   1787  CB  VAL A 159      15.397  13.666 100.229  1.00 29.02           C
ATOM   1788  CG1 VAL A 159      16.525  12.762 100.696  1.00 29.10           C
ATOM   1789  CG2 VAL A 159      15.120  13.424  98.755  1.00 27.75           C
ATOM   1790  N   GLU A 160      14.253  14.565 103.173  1.00 29.56           N
ATOM   1791  CA  GLU A 160      14.525  14.659 104.598  1.00 30.62           C
ATOM   1792  C   GLU A 160      13.464  13.913 105.382  1.00 28.66           C
ATOM   1793  O   GLU A 160      13.786  13.078 106.222  1.00 28.01           O
ATOM   1794  CB  GLU A 160      14.579  16.116 105.056  1.00 32.26           C
ATOM   1795  CG  GLU A 160      15.929  16.772 104.798  1.00 40.69           C
ATOM   1796  CD  GLU A 160      15.929  18.272 105.053  1.00 41.30           C
ATOM   1797  OE1 GLU A 160      16.925  18.931 104.658  1.00 43.95           O
ATOM   1798  OE2 GLU A 160      14.942  18.777 105.643  1.00 41.44           O
ATOM   1799  N   ARG A 161      12.201  14.207 105.099  1.00 27.50           N
ATOM   1800  CA  ARG A 161      11.108  13.549 105.802  1.00 29.37           C
ATOM   1801  C   ARG A 161      11.206  12.032 105.633  1.00 29.72           C
ATOM   1802  O   ARG A 161      11.004  11.271 106.583  1.00 29.59           O
ATOM   1803  CB  ARG A 161       9.759  14.080 105.296  1.00 29.03           C
ATOM   1804  CG  ARG A 161       9.563  15.561 105.595  1.00 29.56           C
ATOM   1805  CD  ARG A 161       8.119  16.019 105.439  1.00 29.50           C
ATOM   1806  NE  ARG A 161       7.673  16.091 104.050  1.00 31.88           N
ATOM   1807  CZ  ARG A 161       8.138  16.949 103.145  1.00 33.39           C
ATOM   1808  NH1 ARG A 161       9.082  17.830 103.470  1.00 35.45           N
ATOM   1809  NH2 ARG A 161       7.653  16.932 101.911  1.00 31.75           N
ATOM   1810  N   LEU A 162      11.551  11.605 104.424  1.00 30.68           N
ATOM   1811  CA  LEU A 162      11.702  10.193 104.116  1.00 30.29           C
ATOM   1812  C   LEU A 162      12.759   9.523 105.003  1.00 30.51           C
ATOM   1813  O   LEU A 162      12.532   8.447 105.557  1.00 31.19           O
ATOM   1814  CB  LEU A 162      12.074  10.033 102.637  1.00 30.03           C
ATOM   1815  CG  LEU A 162      12.386   8.610 102.159  1.00 29.80           C
ATOM   1816  CD1 LEU A 162      11.864   8.391 100.751  1.00 30.76           C
ATOM   1817  CD2 LEU A 162      13.871   8.389 102.218  1.00 29.28           C
ATOM   1818  N   CYS A 163      13.918  10.154 105.140  1.00 29.91           N
ATOM   1819  CA  CYS A 163      14.985   9.590 105.958  1.00 29.11           C
ATOM   1820  C   CYS A 163      14.636   9.599 107.439  1.00 30.26           C
ATOM   1821  O   CYS A 163      15.013   8.694 108.195  1.00 27.00           O
ATOM   1822  CB  CYS A 163      16.276  10.381 105.757  1.00 28.78           C
ATOM   1823  SG  CYS A 163      17.034  10.163 104.157  1.00 27.35           S
ATOM   1824  N   GLN A 164      13.928  10.642 107.853  1.00 31.20           N
ATOM   1825  CA  GLN A 164      13.543  10.792 109.245  1.00 34.31           C
ATOM   1826  C   GLN A 164      12.496   9.757 109.652  1.00 34.69           C
ATOM   1827  O   GLN A 164      12.459   9.314 110.803  1.00 34.71           O
ATOM   1828  CB  GLN A 164      12.990  12.188 109.468  1.00 37.73           C
ATOM   1829  CG  GLN A 164      12.581  12.457 110.888  1.00 44.49           C
ATOM   1830  CD  GLN A 164      11.695  13.670 110.991  1.00 49.80           C
ATOM   1831  OE1 GLN A 164      12.029  14.752 110.479  1.00 52.10           O
ATOM   1832  NE2 GLN A 164      10.553  13.506 111.653  1.00 50.95           N
ATOM   1833  N   ALA A 165      11.649   9.377 108.699  1.00 33.26           N
ATOM   1834  CA  ALA A 165      10.598   8.399 108.951  1.00 31.65           C
ATOM   1835  C   ALA A 165      11.063   6.949 108.846  1.00 30.59           C
ATOM   1836  O   ALA A 165      10.604   6.096 109.606  1.00 29.91           O
ATOM   1837  CB  ALA A 165       9.429   8.635 107.994  1.00 31.87           C
ATOM   1838  N   PHE A 166      11.977   6.659 107.925  1.00 28.99           N
ATOM   1839  CA  PHE A 166      12.421   5.275 107.755  1.00 27.91           C
ATOM   1840  C   PHE A 166      13.900   5.017 107.898  1.00 27.08           C
ATOM   1841  O   PHE A 166      14.329   3.877 107.803  1.00 27.82           O
ATOM   1842  CB  PHE A 166      11.962   4.740 106.397  1.00 26.96           C
ATOM   1843  CG  PHE A 166      10.479   4.796 106.212  1.00 28.89           C
ATOM   1844  CD1 PHE A 166       9.876   5.932 105.686  1.00 28.96           C
ATOM   1845  CD2 PHE A 166       9.672   3.749 106.660  1.00 28.63           C
ATOM   1846  CE1 PHE A 166       8.485   6.037 105.612  1.00 31.00           C
ATOM   1847  CE2 PHE A 166       8.284   3.839 106.595  1.00 30.39           C
ATOM   1848  CZ  PHE A 166       7.682   4.985 106.073  1.00 31.05           C
ATOM   1849  N   GLY A 167      14.679   6.065 108.133  1.00 27.63           N
ATOM   1850  CA  GLY A 167      16.116   5.899 108.261  1.00 26.10           C
ATOM   1851  C   GLY A 167      16.597   5.890 109.698  1.00 26.97           C
ATOM   1852  O   GLY A 167      15.964   6.492 110.567  1.00 27.80           O
ATOM   1853  N   PRO A 168      17.731   5.226 109.978  1.00 25.75           N
ATOM   1854  CA  PRO A 168      18.306   5.134 111.320  1.00 26.37           C
ATOM   1855  C   PRO A 168      18.628   6.517 111.857  1.00 27.53           C
ATOM   1856  O   PRO A 168      19.088   7.387 111.116  1.00 27.17           O
ATOM   1857  CB  PRO A 168      19.588   4.327 111.106  1.00 27.20           C
ATOM   1858  CG  PRO A 168      19.413   3.687 109.770  1.00 28.94           C
ATOM   1859  CD  PRO A 168      18.670   4.698 108.979  1.00 26.42           C
ATOM   1860  N   ARG A 169      18.395   6.708 113.145  1.00 28.15           N
ATOM   1861  CA  ARG A 169      18.677   7.973 113.795  1.00 29.36           C
ATOM   1862  C   ARG A 169      20.167   7.969 114.100  1.00 28.41           C
ATOM   1863  O   ARG A 169      20.686   7.023 114.683  1.00 30.11           O
ATOM   1864  CB  ARG A 169      17.884   8.076 115.097  1.00 32.42           C
ATOM   1865  CG  ARG A 169      18.015   9.401 115.804  1.00 37.36           C
ATOM   1866  CD  ARG A 169      18.235   9.194 117.291  1.00 42.03           C
ATOM   1867  NE  ARG A 169      17.522  10.180 118.094  1.00 45.52           N
ATOM   1868  CZ  ARG A 169      16.194  10.247 118.177  1.00 50.47           C
ATOM   1869  NH1 ARG A 169      15.615  11.174 118.935  1.00 52.29           N
ATOM   1870  NH2 ARG A 169      15.440   9.386 117.503  1.00 51.75           N
ATOM   1871  N   LEU A 170      20.858   9.026 113.711  1.00 26.83           N
ATOM   1872  CA  LEU A 170      22.279   9.096 113.950  1.00 27.78           C
ATOM   1873  C   LEU A 170      22.658   9.939 115.180  1.00 30.41           C
ATOM   1874  O   LEU A 170      22.984   9.391 116.230  1.00 31.91           O
ATOM   1875  CB  LEU A 170      22.963   9.613 112.686  1.00 26.36           C
ATOM   1876  CG  LEU A 170      23.570   8.582 111.724  1.00 25.83           C
ATOM   1877  CD1 LEU A 170      22.737   7.329 111.634  1.00 24.42           C
ATOM   1878  CD2 LEU A 170      23.726   9.238 110.359  1.00 26.40           C
ATOM   1879  N   ILE A 171      22.650  11.261 115.052  1.00 30.81           N
ATOM   1880  CA  ILE A 171      22.985  12.125 116.177  1.00 32.07           C
ATOM   1881  C   ILE A 171      22.179  13.416 116.079  1.00 32.62           C
ATOM   1882  O   ILE A 171      21.518  13.670 115.064  1.00 33.18           O
ATOM   1883  CB  ILE A 171      24.516  12.445 116.241  1.00 33.90           C
ATOM   1884  CG1 ILE A 171      24.992  13.091 114.948  1.00 32.77           C
ATOM   1885  CG2 ILE A 171      25.312  11.174 116.506  1.00 35.27           C
ATOM   1886  CD1 ILE A 171      24.788  14.580 114.918  1.00 35.30           C
ATOM   1887  N   GLN A 172      22.224  14.233 117.126  1.00 29.84           N
ATOM   1888  CA  GLN A 172      21.453  15.467 117.117  1.00 28.36           C
ATOM   1889  C   GLN A 172      22.295  16.705 117.395  1.00 27.83           C
ATOM   1890  O   GLN A 172      23.015  16.781 118.392  1.00 26.55           O
ATOM   1891  CB  GLN A 172      20.327  15.367 118.140  1.00 27.22           C
ATOM   1892  CG  GLN A 172      19.464  16.605 118.246  1.00 30.38           C
ATOM   1893  CD  GLN A 172      18.493  16.538 119.423  1.00 30.59           C
ATOM   1894  OE1 GLN A 172      17.910  17.547 119.815  1.00 34.04           O
ATOM   1895  NE2 GLN A 172      18.315  15.347 119.983  1.00 29.92           N
ATOM   1896  N   LEU A 173      22.202  17.673 116.494  1.00 25.77           N
ATOM   1897  CA  LEU A 173      22.930  18.922 116.636  1.00 26.07           C
ATOM   1898  C   LEU A 173      21.862  19.999 116.690  1.00 25.96           C
ATOM   1899  O   LEU A 173      21.012  20.089 115.794  1.00 24.77           O
ATOM   1900  CB  LEU A 173      23.881  19.123 115.444  1.00 25.57           C
ATOM   1901  CG  LEU A 173      24.947  18.025 115.360  1.00 24.56           C
ATOM   1902  CD1 LEU A 173      25.787  18.201 114.108  1.00 27.05           C
ATOM   1903  CD2 LEU A 173      25.811  18.070 116.612  1.00 23.76           C
ATOM   1904  N   ASP A 174      21.901  20.805 117.750  1.00 26.48           N
ATOM   1905  CA  ASP A 174      20.895  21.843 117.949  1.00 27.08           C
ATOM   1906  C   ASP A 174      19.536  21.140 117.909  1.00 26.33           C
ATOM   1907  O   ASP A 174      19.324  20.173 118.645  1.00 27.83           O
ATOM   1908  CB  ASP A 174      21.006  22.899 116.855  1.00 27.12           C
ATOM   1909  CG  ASP A 174      22.256  23.744 117.005  1.00 31.84           C
ATOM   1910  OD1 ASP A 174      22.402  24.396 118.066  1.00 31.98           O
ATOM   1911  OD2 ASP A 174      23.094  23.748 116.074  1.00 32.95           O
ATOM   1912  N   ASP A 175      18.620  21.609 117.069  1.00 24.79           N
ATOM   1913  CA  ASP A 175      17.319  20.966 116.953  1.00 25.18           C
ATOM   1914  C   ASP A 175      17.221  20.135 115.665  1.00 25.76           C
ATOM   1915  O   ASP A 175      16.131  19.876 115.165  1.00 25.33           O
ATOM   1916  CB  ASP A 175      16.192  22.003 116.986  1.00 25.91           C
ATOM   1917  CG  ASP A 175      16.363  23.089 115.944  1.00 26.33           C
ATOM   1918  OD1 ASP A 175      17.332  23.013 115.156  1.00 27.77           O
ATOM   1919  OD2 ASP A 175      15.528  24.021 115.918  1.00 25.20           O
ATOM   1920  N   VAL A 176      18.366  19.720 115.129  1.00 25.97           N
ATOM   1921  CA  VAL A 176      18.378  18.920 113.913  1.00 26.39           C
ATOM   1922  C   VAL A 176      18.802  17.500 114.240  1.00 26.94           C
ATOM   1923  O   VAL A 176      19.878  17.281 114.781  1.00 27.85           O
ATOM   1924  CB  VAL A 176      19.370  19.465 112.870  1.00 27.43           C
ATOM   1925  CG1 VAL A 176      19.258  18.666 111.586  1.00 25.72           C
ATOM   1926  CG2 VAL A 176      19.103  20.940 112.613  1.00 26.79           C
ATOM   1927  N   THR A 177      17.935  16.541 113.935  1.00 28.12           N
ATOM   1928  CA  THR A 177      18.245  15.135 114.161  1.00 29.10           C
ATOM   1929  C   THR A 177      18.579  14.520 112.806  1.00 29.98           C
ATOM   1930  O   THR A 177      17.717  14.446 111.924  1.00 30.57           O
ATOM   1931  CB  THR A 177      17.047  14.367 114.762  1.00 27.77           C
ATOM   1932  OG1 THR A 177      16.754  14.884 116.067  1.00 32.73           O
ATOM   1933  CG2 THR A 177      17.368  12.901 114.888  1.00 23.16           C
ATOM   1934  N   TYR A 178      19.826  14.093 112.641  1.00 28.64           N
ATOM   1935  CA  TYR A 178      20.251  13.484 111.392  1.00 28.95           C
ATOM   1936  C   TYR A 178      19.875  12.020 111.325  1.00 28.13           C
ATOM   1937  O   TYR A 178      19.917  11.302 112.322  1.00 29.24           O
ATOM   1938  CB  TYR A 178      21.762  13.625 111.206  1.00 28.28           C
ATOM   1939  CG  TYR A 178      22.174  15.056 111.003  1.00 29.01           C
ATOM   1940  CD1 TYR A 178      22.284  15.937 112.084  1.00 29.02           C
ATOM   1941  CD2 TYR A 178      22.376  15.557 109.723  1.00 29.02           C
ATOM   1942  CE1 TYR A 178      22.578  17.282 111.885  1.00 26.68           C
ATOM   1943  CE2 TYR A 178      22.668  16.898 109.516  1.00 27.08           C
ATOM   1944  CZ  TYR A 178      22.764  17.750 110.594  1.00 24.81           C
ATOM   1945  OH  TYR A 178      23.021  19.073 110.368  1.00 25.55           O
ATOM   1946  N   HIS A 179      19.502  11.587 110.135  1.00 25.99           N
ATOM   1947  CA  HIS A 179      19.129  10.209 109.928  1.00 26.36           C
ATOM   1948  C   HIS A 179      19.932   9.631 108.787  1.00 26.77           C
ATOM   1949  O   HIS A 179      20.345  10.352 107.879  1.00 25.62           O
ATOM   1950  CB  HIS A 179      17.640  10.117 109.602  1.00 27.12           C
ATOM   1951  CG  HIS A 179      16.752  10.283 110.793  1.00 28.68           C
ATOM   1952  ND1 HIS A 179      16.363   9.223 111.584  1.00 30.07           N
ATOM   1953  CD2 HIS A 179      16.193  11.387 111.340  1.00 28.74           C
ATOM   1954  CE1 HIS A 179      15.601   9.669 112.565  1.00 31.06           C
ATOM   1955  NE2 HIS A 179      15.483  10.979 112.440  1.00 29.42           N
ATOM   1956  N   GLY A 180      20.180   8.329 108.853  1.00 26.88           N
ATOM   1957  CA  GLY A 180      20.890   7.676 107.778  1.00 23.83           C
ATOM   1958  C   GLY A 180      19.815   7.463 106.729  1.00 25.30           C
ATOM   1959  O   GLY A 180      18.622   7.625 107.026  1.00 23.84           O
ATOM   1960  N   PHE A 181      20.218   7.119 105.508  1.00 25.70           N
ATOM   1961  CA  PHE A 181      19.257   6.888 104.436  1.00 24.38           C
ATOM   1962  C   PHE A 181      18.533   5.549 104.651  1.00 24.48           C
ATOM   1963  O   PHE A 181      19.144   4.559 105.049  1.00 22.52           O
ATOM   1964  CB  PHE A 181      19.959   6.898 103.076  1.00 22.37           C
ATOM   1965  CG  PHE A 181      19.029   7.143 101.937  1.00 26.67           C
ATOM   1966  CD1 PHE A 181      18.754   8.438 101.515  1.00 26.85           C
ATOM   1967  CD2 PHE A 181      18.325   6.089 101.357  1.00 27.93           C
ATOM   1968  CE1 PHE A 181      17.785   8.683 100.542  1.00 27.19           C
ATOM   1969  CE2 PHE A 181      17.355   6.327 100.386  1.00 26.72           C
ATOM   1970  CZ  PHE A 181      17.087   7.629  99.981  1.00 27.33           C
ATOM   1971  N   PRO A 182      17.218   5.505 104.384  1.00 26.38           N
ATOM   1972  CA  PRO A 182      16.442   4.272 104.564  1.00 26.92           C
ATOM   1973  C   PRO A 182      17.030   3.067 103.848  1.00 28.55           C
ATOM   1974  O   PRO A 182      17.682   3.200 102.802  1.00 30.61           O
ATOM   1975  CB  PRO A 182      15.070   4.643 104.016  1.00 26.80           C
ATOM   1976  CG  PRO A 182      14.985   6.100 104.281  1.00 26.41           C
ATOM   1977  CD  PRO A 182      16.356   6.589 103.883  1.00 25.40           C
ATOM   1978  N   SER A 183      16.811   1.887 104.413  1.00 27.90           N
ATOM   1979  CA  SER A 183      17.316   0.680 103.792  1.00 28.75           C
ATOM   1980  C   SER A 183      16.250   0.154 102.833  1.00 27.80           C
ATOM   1981  O   SER A 183      15.096   0.594 102.859  1.00 29.09           O
ATOM   1982  CB  SER A 183      17.635  -0.385 104.849  1.00 29.21           C
ATOM   1983  OG  SER A 183      16.450  -0.974 105.355  1.00 31.08           O
ATOM   1984  N   LEU A 184      16.649  -0.776 101.978  1.00 27.30           N
ATOM   1985  CA  LEU A 184      15.740  -1.399 101.020  1.00 28.69           C
ATOM   1986  C   LEU A 184      14.591  -2.078 101.779  1.00 28.37           C
ATOM   1987  O   LEU A 184      13.410  -1.882 101.464  1.00 26.66           O
ATOM   1988  CB  LEU A 184      16.523  -2.435 100.209  1.00 29.43           C
ATOM   1989  CG  LEU A 184      16.477  -2.474  98.682  1.00 31.60           C
ATOM   1990  CD1 LEU A 184      16.381  -1.074  98.083  1.00 30.80           C
ATOM   1991  CD2 LEU A 184      17.722  -3.214  98.202  1.00 28.05           C
ATOM   1992  N   GLN A 185      14.943  -2.864 102.793  1.00 29.66           N
ATOM   1993  CA  GLN A 185      13.945  -3.567 103.592  1.00 30.69           C
ATOM   1994  C   GLN A 185      12.961  -2.606 104.236  1.00 30.33           C
ATOM   1995  O   GLN A 185      11.763  -2.868 104.252  1.00 31.71           O
ATOM   1996  CB  GLN A 185      14.619  -4.423 104.666  1.00 32.93           C
ATOM   1997  CG  GLN A 185      15.422  -5.586 104.092  1.00 36.10           C
ATOM   1998  CD  GLN A 185      16.696  -5.148 103.373  1.00 40.27           C
ATOM   1999  OE1 GLN A 185      17.288  -5.923 102.615  1.00 42.94           O
ATOM   2000  NE2 GLN A 185      17.136  -3.913 103.622  1.00 36.95           N
ATOM   2001  N   ALA A 186      13.452  -1.488 104.758  1.00 28.60           N
ATOM   2002  CA  ALA A 186      12.554  -0.513 105.381  1.00 28.76           C
ATOM   2003  C   ALA A 186      11.617   0.085 104.329  1.00 28.61           C
ATOM   2004  O   ALA A 186      10.397   0.146 104.513  1.00 29.84           O
ATOM   2005  CB  ALA A 186      13.361   0.601 106.056  1.00 26.65           C
ATOM   2006  N   LEU A 187      12.188   0.526 103.216  1.00 30.11           N
ATOM   2007  CA  LEU A 187      11.390   1.123 102.156  1.00 31.22           C
ATOM   2008  C   LEU A 187      10.389   0.133 101.554  1.00 32.46           C
ATOM   2009  O   LEU A 187       9.367   0.535 101.004  1.00 33.35           O
ATOM   2010  CB  LEU A 187      12.310   1.697 101.074  1.00 30.47           C
ATOM   2011  CG  LEU A 187      13.178   2.867 101.552  1.00 28.89           C
ATOM   2012  CD1 LEU A 187      13.992   3.432 100.392  1.00 29.39           C
ATOM   2013  CD2 LEU A 187      12.267   3.947 102.141  1.00 29.34           C
ATOM   2014  N   ALA A 188      10.670  -1.160 101.673  1.00 33.92           N
ATOM   2015  CA  ALA A 188       9.756  -2.172 101.146  1.00 35.28           C
ATOM   2016  C   ALA A 188       8.675  -2.523 102.177  1.00 36.34           C
ATOM   2017  O   ALA A 188       7.760  -3.301 101.900  1.00 37.84           O
ATOM   2018  CB  ALA A 188      10.538  -3.428 100.758  1.00 32.61           C
ATOM   2019  N   GLY A 189       8.778  -1.937 103.364  1.00 36.68           N
ATOM   2020  CA  GLY A 189       7.821  -2.230 104.419  1.00 37.43           C
ATOM   2021  C   GLY A 189       6.350  -2.039 104.097  1.00 37.32           C
ATOM   2022  O   GLY A 189       5.996  -1.495 103.053  1.00 39.34           O
ATOM   2023  N   PRO A 190       5.459  -2.490 104.989  1.00 36.60           N
ATOM   2024  CA  PRO A 190       4.019  -2.350 104.773  1.00 36.28           C
ATOM   2025  C   PRO A 190       3.520  -0.943 105.081  1.00 36.74           C
ATOM   2026  O   PRO A 190       3.927  -0.334 106.069  1.00 36.63           O
ATOM   2027  CB  PRO A 190       3.435  -3.386 105.724  1.00 36.03           C
ATOM   2028  CG  PRO A 190       4.399  -3.376 106.852  1.00 34.66           C
ATOM   2029  CD  PRO A 190       5.730  -3.363 106.146  1.00 35.72           C
ATOM   2030  N   GLU A 191       2.633  -0.438 104.233  1.00 36.51           N
ATOM   2031  CA  GLU A 191       2.067   0.894 104.403  1.00 38.08           C
ATOM   2032  C   GLU A 191       3.097   2.019 104.260  1.00 37.27           C
ATOM   2033  O   GLU A 191       2.893   3.119 104.762  1.00 36.61           O
ATOM   2034  CB  GLU A 191       1.363   1.000 105.766  1.00 40.53           C
ATOM   2035  CG  GLU A 191       0.185   0.034 105.938  1.00 43.41           C
ATOM   2036  CD  GLU A 191      -0.558   0.214 107.257  1.00 45.10           C
ATOM   2037  OE1 GLU A 191      -1.297   1.214 107.405  1.00 46.13           O
ATOM   2038  OE2 GLU A 191      -0.396  -0.647 108.150  1.00 46.67           O
ATOM   2039  N   VAL A 192       4.202   1.747 103.575  1.00 38.52           N
ATOM   2040  CA  VAL A 192       5.225   2.770 103.382  1.00 38.73           C
ATOM   2041  C   VAL A 192       4.701   3.866 102.454  1.00 39.01           C
ATOM   2042  O   VAL A 192       4.924   5.049 102.702  1.00 39.38           O
ATOM   2043  CB  VAL A 192       6.522   2.172 102.788  1.00 39.16           C
ATOM   2044  CG1 VAL A 192       7.461   3.293 102.348  1.00 38.60           C
ATOM   2045  CG2 VAL A 192       7.216   1.292 103.831  1.00 37.72           C
ATOM   2046  N   GLU A 193       3.991   3.470 101.399  1.00 38.58           N
ATOM   2047  CA  GLU A 193       3.440   4.431 100.446  1.00 38.59           C
ATOM   2048  C   GLU A 193       2.458   5.350 101.146  1.00 37.27           C
ATOM   2049  O   GLU A 193       2.491   6.565 100.979  1.00 38.81           O
ATOM   2050  CB  GLU A 193       2.715   3.716  99.307  1.00 39.98           C
ATOM   2051  CG  GLU A 193       2.310   4.643  98.173  1.00 43.19           C
ATOM   2052  CD  GLU A 193       1.145   4.115  97.352  1.00 44.99           C
ATOM   2053  OE1 GLU A 193       1.172   2.936  96.949  1.00 47.53           O
ATOM   2054  OE2 GLU A 193       0.200   4.888  97.099  1.00 46.34           O
ATOM   2055  N   ALA A 194       1.570   4.758 101.926  1.00 35.62           N
ATOM   2056  CA  ALA A 194       0.582   5.529 102.650  1.00 34.07           C
ATOM   2057  C   ALA A 194       1.280   6.571 103.504  1.00 35.70           C
ATOM   2058  O   ALA A 194       0.896   7.745 103.510  1.00 36.73           O
ATOM   2059  CB  ALA A 194      -0.241   4.613 103.526  1.00 31.05           C
ATOM   2060  N   HIS A 195       2.313   6.137 104.221  1.00 36.33           N
ATOM   2061  CA  HIS A 195       3.057   7.025 105.100  1.00 36.26           C
ATOM   2062  C   HIS A 195       3.692   8.150 104.277  1.00 36.41           C
ATOM   2063  O   HIS A 195       3.520   9.326 104.587  1.00 34.59           O
ATOM   2064  CB  HIS A 195       4.137   6.242 105.850  1.00 37.30           C
ATOM   2065  CG  HIS A 195       4.638   6.930 107.086  1.00 40.12           C
ATOM   2066  ND1 HIS A 195       4.843   8.293 107.152  1.00 41.23           N
ATOM   2067  CD2 HIS A 195       5.006   6.437 108.293  1.00 39.34           C
ATOM   2068  CE1 HIS A 195       5.317   8.609 108.344  1.00 40.68           C
ATOM   2069  NE2 HIS A 195       5.426   7.501 109.055  1.00 40.24           N
ATOM   2070  N   LEU A 196       4.415   7.773 103.227  1.00 35.51           N
ATOM   2071  CA  LEU A 196       5.070   8.731 102.347  1.00 34.93           C
ATOM   2072  C   LEU A 196       4.108   9.775 101.763  1.00 36.16           C
ATOM   2073  O   LEU A 196       4.501  10.923 101.535  1.00 35.09           O
ATOM   2074  CB  LEU A 196       5.799   7.996 101.217  1.00 33.25           C
ATOM   2075  CG  LEU A 196       7.017   7.159 101.638  1.00 32.06           C
ATOM   2076  CD1 LEU A 196       7.697   6.541 100.411  1.00 29.31           C
ATOM   2077  CD2 LEU A 196       7.993   8.050 102.382  1.00 28.44           C
ATOM   2078  N   ARG A 197       2.857   9.389 101.521  1.00 36.39           N
ATOM   2079  CA  ARG A 197       1.883  10.336 100.980  1.00 36.92           C
ATOM   2080  C   ARG A 197       1.524  11.399 102.019  1.00 36.16           C
ATOM   2081  O   ARG A 197       1.467  12.590 101.702  1.00 35.40           O
ATOM   2082  CB  ARG A 197       0.629   9.602 100.483  1.00 38.22           C
ATOM   2083  CG  ARG A 197       0.833   8.936  99.111  1.00 39.83           C
ATOM   2084  CD  ARG A 197      -0.440   8.273  98.582  1.00 41.07           C
ATOM   2085  NE  ARG A 197      -0.204   7.508  97.354  1.00 43.29           N
ATOM   2086  CZ  ARG A 197      -0.069   8.040  96.139  1.00 45.28           C
ATOM   2087  NH1 ARG A 197       0.148   7.257  95.091  1.00 45.18           N
ATOM   2088  NH2 ARG A 197      -0.165   9.351  95.963  1.00 46.64           N
ATOM   2089  N   LYS A 198       1.288  10.981 103.260  1.00 36.15           N
ATOM   2090  CA  LYS A 198       0.987  11.947 104.314  1.00 36.48           C
ATOM   2091  C   LYS A 198       2.222  12.829 104.532  1.00 36.23           C
ATOM   2092  O   LYS A 198       2.143  13.885 105.162  1.00 35.49           O
ATOM   2093  CB  LYS A 198       0.601  11.241 105.624  1.00 38.09           C
ATOM   2094  CG  LYS A 198      -0.839  10.718 105.654  1.00 42.06           C
ATOM   2095  CD  LYS A 198      -1.394  10.639 107.080  1.00 45.88           C
ATOM   2096  CE  LYS A 198      -1.143   9.290 107.741  1.00 48.36           C
ATOM   2097  NZ  LYS A 198      -2.079   8.224 107.263  1.00 50.94           N
ATOM   2098  N   LEU A 199       3.362  12.387 103.999  1.00 34.57           N
ATOM   2099  CA  LEU A 199       4.610  13.135 104.112  1.00 32.44           C
ATOM   2100  C   LEU A 199       4.763  14.043 102.894  1.00 32.33           C
ATOM   2101  O   LEU A 199       5.750  14.767 102.766  1.00 32.89           O
ATOM   2102  CB  LEU A 199       5.805  12.181 104.205  1.00 30.28           C
ATOM   2103  CG  LEU A 199       6.010  11.444 105.532  1.00 30.36           C
ATOM   2104  CD1 LEU A 199       7.251  10.556 105.444  1.00 28.10           C
ATOM   2105  CD2 LEU A 199       6.153  12.460 106.667  1.00 29.34           C
ATOM   2106  N   GLY A 200       3.785  13.977 101.994  1.00 31.42           N
ATOM   2107  CA  GLY A 200       3.790  14.804 100.801  1.00 30.75           C
ATOM   2108  C   GLY A 200       4.734  14.464  99.661  1.00 32.02           C
ATOM   2109  O   GLY A 200       5.275  15.375  99.039  1.00 32.45           O
ATOM   2110  N   LEU A 201       4.951  13.180  99.376  1.00 31.64           N
ATOM   2111  CA  LEU A 201       5.836  12.811  98.266  1.00 31.06           C
ATOM   2112  C   LEU A 201       5.005  12.732  96.996  1.00 32.32           C
ATOM   2113  O   LEU A 201       5.528  12.477  95.911  1.00 33.16           O
ATOM   2114  CB  LEU A 201       6.498  11.454  98.498  1.00 27.82           C
ATOM   2115  CG  LEU A 201       7.537  11.202  99.596  1.00 28.02           C
ATOM   2116  CD1 LEU A 201       8.857  10.860  98.943  1.00 27.41           C
ATOM   2117  CD2 LEU A 201       7.669  12.381 100.535  1.00 25.91           C
ATOM   2118  N   GLY A 202       3.702  12.951  97.140  1.00 33.65           N
ATOM   2119  CA  GLY A 202       2.817  12.895  95.998  1.00 32.90           C
ATOM   2120  C   GLY A 202       2.762  11.488  95.450  1.00 35.07           C
ATOM   2121  O   GLY A 202       2.980  10.517  96.186  1.00 35.79           O
ATOM   2122  N   TYR A 203       2.486  11.374  94.155  1.00 34.99           N
ATOM   2123  CA  TYR A 203       2.390  10.074  93.510  1.00 34.64           C
ATOM   2124  C   TYR A 203       3.699   9.289  93.572  1.00 35.24           C
ATOM   2125  O   TYR A 203       3.699   8.066  93.430  1.00 36.90           O
ATOM   2126  CB  TYR A 203       1.936  10.250  92.056  1.00 34.81           C
ATOM   2127  CG  TYR A 203       2.842  11.120  91.210  1.00 36.02           C
ATOM   2128  CD1 TYR A 203       4.015  10.613  90.659  1.00 36.05           C
ATOM   2129  CD2 TYR A 203       2.521  12.456  90.961  1.00 37.46           C
ATOM   2130  CE1 TYR A 203       4.849  11.413  89.875  1.00 37.29           C
ATOM   2131  CE2 TYR A 203       3.348  13.268  90.180  1.00 37.14           C
ATOM   2132  CZ  TYR A 203       4.508  12.742  89.639  1.00 38.31           C
ATOM   2133  OH  TYR A 203       5.322  13.538  88.855  1.00 38.39           O
ATOM   2134  N   ARG A 204       4.814   9.976  93.803  1.00 33.52           N
ATOM   2135  CA  ARG A 204       6.106   9.294  93.880  1.00 33.00           C
ATOM   2136  C   ARG A 204       6.155   8.338  95.060  1.00 32.47           C
ATOM   2137  O   ARG A 204       7.029   7.469  95.129  1.00 33.64           O
ATOM   2138  CB  ARG A 204       7.251  10.307  93.993  1.00 31.67           C
ATOM   2139  CG  ARG A 204       7.428  11.148  92.744  1.00 30.81           C
ATOM   2140  CD  ARG A 204       8.478  12.230  92.917  1.00 32.18           C
ATOM   2141  NE  ARG A 204       8.173  13.365  92.047  1.00 33.33           N
ATOM   2142  CZ  ARG A 204       7.103  14.146  92.185  1.00 33.70           C
ATOM   2143  NH1 ARG A 204       6.233  13.929  93.167  1.00 29.69           N
ATOM   2144  NH2 ARG A 204       6.892  15.132  91.325  1.00 33.36           N
ATOM   2145  N   ALA A 205       5.224   8.512  95.992  1.00 32.00           N
ATOM   2146  CA  ALA A 205       5.157   7.660  97.168  1.00 32.79           C
ATOM   2147  C   ALA A 205       5.075   6.207  96.707  1.00 34.02           C
ATOM   2148  O   ALA A 205       5.737   5.333  97.267  1.00 32.40           O
ATOM   2149  CB  ALA A 205       3.941   8.023  98.009  1.00 31.41           C
ATOM   2150  N   ARG A 206       4.272   5.958  95.674  1.00 35.69           N
ATOM   2151  CA  ARG A 206       4.116   4.609  95.140  1.00 36.27           C
ATOM   2152  C   ARG A 206       5.411   4.117  94.501  1.00 34.46           C
ATOM   2153  O   ARG A 206       5.812   2.969  94.713  1.00 33.88           O
ATOM   2154  CB  ARG A 206       2.979   4.567  94.111  1.00 40.34           C
ATOM   2155  CG  ARG A 206       2.763   3.178  93.504  1.00 45.87           C
ATOM   2156  CD  ARG A 206       1.699   3.160  92.412  1.00 49.15           C
ATOM   2157  NE  ARG A 206       0.374   3.491  92.931  1.00 55.29           N
ATOM   2158  CZ  ARG A 206      -0.252   2.817  93.896  1.00 58.34           C
ATOM   2159  NH1 ARG A 206      -1.461   3.200  94.299  1.00 59.57           N
ATOM   2160  NH2 ARG A 206       0.327   1.763  94.464  1.00 60.10           N
ATOM   2161  N   TYR A 207       6.064   4.978  93.722  1.00 33.72           N
ATOM   2162  CA  TYR A 207       7.320   4.599  93.077  1.00 33.10           C
ATOM   2163  C   TYR A 207       8.331   4.095  94.107  1.00 31.63           C
ATOM   2164  O   TYR A 207       8.978   3.070  93.902  1.00 31.45           O
ATOM   2165  CB  TYR A 207       7.971   5.779  92.344  1.00 34.45           C
ATOM   2166  CG  TYR A 207       7.196   6.403  91.197  1.00 39.55           C
ATOM   2167  CD1 TYR A 207       6.225   5.687  90.486  1.00 40.38           C
ATOM   2168  CD2 TYR A 207       7.477   7.712  90.786  1.00 38.68           C
ATOM   2169  CE1 TYR A 207       5.556   6.264  89.397  1.00 40.25           C
ATOM   2170  CE2 TYR A 207       6.821   8.292  89.704  1.00 40.64           C
ATOM   2171  CZ  TYR A 207       5.862   7.568  89.014  1.00 42.19           C
ATOM   2172  OH  TYR A 207       5.213   8.158  87.946  1.00 46.43           O
ATOM   2173  N   VAL A 208       8.480   4.836  95.204  1.00 30.01           N
ATOM   2174  CA  VAL A 208       9.432   4.467  96.246  1.00 30.07           C
ATOM   2175  C   VAL A 208       9.164   3.065  96.770  1.00 29.45           C
ATOM   2176  O   VAL A 208      10.060   2.220  96.826  1.00 28.05           O
ATOM   2177  CB  VAL A 208       9.385   5.458  97.431  1.00 30.87           C
ATOM   2178  CG1 VAL A 208      10.361   5.029  98.512  1.00 28.64           C
ATOM   2179  CG2 VAL A 208       9.731   6.863  96.946  1.00 32.29           C
ATOM   2180  N   SER A 209       7.919   2.827  97.157  1.00 30.40           N
ATOM   2181  CA  SER A 209       7.523   1.530  97.681  1.00 32.20           C
ATOM   2182  C   SER A 209       7.719   0.435  96.623  1.00 32.64           C
ATOM   2183  O   SER A 209       8.436  -0.545  96.851  1.00 32.28           O
ATOM   2184  CB  SER A 209       6.061   1.595  98.124  1.00 31.24           C
ATOM   2185  OG  SER A 209       5.664   0.382  98.727  1.00 35.33           O
ATOM   2186  N   ALA A 210       7.100   0.631  95.458  1.00 32.84           N
ATOM   2187  CA  ALA A 210       7.177  -0.328  94.363  1.00 33.57           C
ATOM   2188  C   ALA A 210       8.591  -0.696  93.927  1.00 35.40           C
ATOM   2189  O   ALA A 210       8.872  -1.872  93.666  1.00 38.79           O
ATOM   2190  CB  ALA A 210       6.380   0.186  93.173  1.00 33.06           C
ATOM   2191  N   SER A 211       9.487   0.285  93.848  1.00 35.90           N
ATOM   2192  CA  SER A 211      10.867   0.011  93.437  1.00 35.45           C
ATOM   2193  C   SER A 211      11.676  -0.683  94.520  1.00 34.85           C
ATOM   2194  O   SER A 211      12.625  -1.423  94.222  1.00 34.90           O
ATOM   2195  CB  SER A 211      11.586   1.300  93.027  1.00 37.18           C
ATOM   2196  OG  SER A 211      11.136   1.750  91.764  1.00 39.07           O
ATOM   2197  N   ALA A 212      11.333  -0.424  95.777  1.00 33.12           N
ATOM   2198  CA  ALA A 212      12.042  -1.069  96.877  1.00 33.17           C
ATOM   2199  C   ALA A 212      11.622  -2.537  96.852  1.00 33.00           C
ATOM   2200  O   ALA A 212      12.451  -3.435  96.978  1.00 32.20           O
ATOM   2201  CB  ALA A 212      11.660  -0.432  98.213  1.00 30.38           C
ATOM   2202  N   ARG A 213      10.324  -2.761  96.666  1.00 33.19           N
ATOM   2203  CA  ARG A 213       9.771  -4.108  96.616  1.00 34.19           C
ATOM   2204  C   ARG A 213      10.334  -4.862  95.401  1.00 35.65           C
ATOM   2205  O   ARG A 213      10.886  -5.960  95.529  1.00 35.38           O
ATOM   2206  CB  ARG A 213       8.236  -4.031  96.554  1.00 33.33           C
ATOM   2207  CG  ARG A 213       7.528  -4.775  97.696  1.00 34.56           C
ATOM   2208  CD  ARG A 213       6.920  -3.904  98.825  1.00 31.95           C
ATOM   2209  NE  ARG A 213       5.500  -3.610  98.608  1.00 29.05           N
ATOM   2210  CZ  ARG A 213       4.620  -3.293  99.559  1.00 29.08           C
ATOM   2211  NH1 ARG A 213       3.358  -3.044  99.230  1.00 28.15           N
ATOM   2212  NH2 ARG A 213       4.973  -3.237 100.834  1.00 25.59           N
ATOM   2213  N   ALA A 214      10.222  -4.250  94.224  1.00 36.46           N
ATOM   2214  CA  ALA A 214      10.709  -4.849  92.984  1.00 35.55           C
ATOM   2215  C   ALA A 214      12.176  -5.267  93.048  1.00 35.59           C
ATOM   2216  O   ALA A 214      12.553  -6.323  92.545  1.00 35.29           O
ATOM   2217  CB  ALA A 214      10.502  -3.874  91.825  1.00 35.32           C
ATOM   2218  N   ILE A 215      13.008  -4.430  93.656  1.00 35.36           N
ATOM   2219  CA  ILE A 215      14.427  -4.724  93.764  1.00 33.61           C
ATOM   2220  C   ILE A 215      14.683  -5.913  94.672  1.00 33.99           C
ATOM   2221  O   ILE A 215      15.474  -6.810  94.361  1.00 33.23           O
ATOM   2222  CB  ILE A 215      15.196  -3.510  94.331  1.00 34.06           C
ATOM   2223  CG1 ILE A 215      15.338  -2.443  93.244  1.00 35.13           C
ATOM   2224  CG2 ILE A 215      16.557  -3.942  94.876  1.00 30.74           C
ATOM   2225  CD1 ILE A 215      16.063  -1.192  93.711  1.00 35.51           C
ATOM   2226  N   LEU A 216      14.013  -5.895  95.812  1.00 34.02           N
ATOM   2227  CA  LEU A 216      14.174  -6.925  96.817  1.00 34.92           C
ATOM   2228  C   LEU A 216      13.466  -8.241  96.467  1.00 36.10           C
ATOM   2229  O   LEU A 216      13.984  -9.320  96.751  1.00 35.57           O
ATOM   2230  CB  LEU A 216      13.648  -6.374  98.136  1.00 35.56           C
ATOM   2231  CG  LEU A 216      14.409  -6.595  99.437  1.00 35.93           C
ATOM   2232  CD1 LEU A 216      15.882  -6.319  99.249  1.00 35.21           C
ATOM   2233  CD2 LEU A 216      13.810  -5.671 100.501  1.00 34.48           C
ATOM   2234  N   GLU A 217      12.305  -8.147  95.825  1.00 36.07           N
ATOM   2235  CA  GLU A 217      11.525  -9.332  95.486  1.00 38.17           C
ATOM   2236  C   GLU A 217      11.545  -9.838  94.041  1.00 40.73           C
ATOM   2237  O   GLU A 217      11.031 -10.919  93.762  1.00 40.95           O
ATOM   2238  CB  GLU A 217      10.081  -9.108  95.938  1.00 36.49           C
ATOM   2239  CG  GLU A 217       9.951  -9.042  97.454  1.00 37.43           C
ATOM   2240  CD  GLU A 217       8.605  -8.544  97.913  1.00 38.80           C
ATOM   2241  OE1 GLU A 217       8.317  -8.602  99.131  1.00 39.95           O
ATOM   2242  OE2 GLU A 217       7.834  -8.085  97.051  1.00 40.77           O
ATOM   2243  N   GLU A 218      12.140  -9.085  93.120  1.00 43.27           N
ATOM   2244  CA  GLU A 218      12.172  -9.521  91.726  1.00 42.86           C
ATOM   2245  C   GLU A 218      13.523  -9.444  91.031  1.00 43.21           C
ATOM   2246  O   GLU A 218      13.748 -10.150  90.051  1.00 44.30           O
ATOM   2247  CB  GLU A 218      11.190  -8.704  90.899  1.00 43.01           C
ATOM   2248  CG  GLU A 218       9.777  -8.683  91.404  1.00 46.01           C
ATOM   2249  CD  GLU A 218       8.914  -7.731  90.602  1.00 49.29           C
ATOM   2250  OE1 GLU A 218       7.712  -7.596  90.922  1.00 48.65           O
ATOM   2251  OE2 GLU A 218       9.446  -7.114  89.648  1.00 51.02           O
ATOM   2252  N   GLN A 219      14.425  -8.597  91.518  1.00 43.28           N
ATOM   2253  CA  GLN A 219      15.718  -8.439  90.852  1.00 43.09           C
ATOM   2254  C   GLN A 219      16.935  -9.021  91.550  1.00 43.98           C
ATOM   2255  O   GLN A 219      18.023  -9.064  90.968  1.00 46.05           O
ATOM   2256  CB  GLN A 219      15.966  -6.958  90.558  1.00 41.76           C
ATOM   2257  CG  GLN A 219      14.852  -6.304  89.756  1.00 42.99           C
ATOM   2258  CD  GLN A 219      14.706  -6.882  88.356  1.00 42.16           C
ATOM   2259  OE1 GLN A 219      13.659  -6.730  87.718  1.00 44.33           O
ATOM   2260  NE2 GLN A 219      15.754  -7.531  87.868  1.00 39.50           N
ATOM   2261  N   GLY A 220      16.770  -9.461  92.788  1.00 43.68           N
ATOM   2262  CA  GLY A 220      17.900 -10.032  93.494  1.00 43.07           C
ATOM   2263  C   GLY A 220      18.491  -9.128  94.554  1.00 44.11           C
ATOM   2264  O   GLY A 220      19.638  -9.308  94.949  1.00 45.16           O
ATOM   2265  N   GLY A 221      17.715  -8.146  95.006  1.00 44.45           N
ATOM   2266  CA  GLY A 221      18.179  -7.247  96.050  1.00 44.40           C
ATOM   2267  C   GLY A 221      19.370  -6.347  95.775  1.00 44.91           C
ATOM   2268  O   GLY A 221      19.803  -6.179  94.636  1.00 45.72           O
ATOM   2269  N   LEU A 222      19.891  -5.769  96.854  1.00 44.25           N
ATOM   2270  CA  LEU A 222      21.028  -4.855  96.829  1.00 44.05           C
ATOM   2271  C   LEU A 222      22.173  -5.263  95.896  1.00 44.20           C
ATOM   2272  O   LEU A 222      22.733  -4.428  95.190  1.00 43.23           O
ATOM   2273  CB  LEU A 222      21.575  -4.693  98.250  1.00 44.42           C
ATOM   2274  CG  LEU A 222      21.965  -3.294  98.737  1.00 45.90           C
ATOM   2275  CD1 LEU A 222      23.005  -3.433  99.845  1.00 44.42           C
ATOM   2276  CD2 LEU A 222      22.532  -2.470  97.589  1.00 45.85           C
ATOM   2277  N   ALA A 223      22.529  -6.544  95.908  1.00 44.88           N
ATOM   2278  CA  ALA A 223      23.613  -7.050  95.069  1.00 44.25           C
ATOM   2279  C   ALA A 223      23.385  -6.732  93.589  1.00 43.45           C
ATOM   2280  O   ALA A 223      24.333  -6.434  92.860  1.00 42.50           O
ATOM   2281  CB  ALA A 223      23.762  -8.559  95.264  1.00 42.94           C
ATOM   2282  N   TRP A 224      22.130  -6.815  93.156  1.00 42.47           N
ATOM   2283  CA  TRP A 224      21.766  -6.531  91.769  1.00 43.28           C
ATOM   2284  C   TRP A 224      22.168  -5.100  91.402  1.00 43.63           C
ATOM   2285  O   TRP A 224      22.753  -4.851  90.351  1.00 44.82           O
ATOM   2286  CB  TRP A 224      20.251  -6.701  91.577  1.00 42.16           C
ATOM   2287  CG  TRP A 224      19.753  -6.246  90.236  1.00 41.30           C
ATOM   2288  CD1 TRP A 224      20.002  -6.830  89.031  1.00 41.13           C
ATOM   2289  CD2 TRP A 224      18.934  -5.097  89.963  1.00 41.07           C
ATOM   2290  NE1 TRP A 224      19.389  -6.121  88.022  1.00 40.90           N
ATOM   2291  CE2 TRP A 224      18.727  -5.054  88.567  1.00 41.43           C
ATOM   2292  CE3 TRP A 224      18.358  -4.102  90.762  1.00 40.11           C
ATOM   2293  CZ2 TRP A 224      17.964  -4.050  87.950  1.00 41.18           C
ATOM   2294  CZ3 TRP A 224      17.601  -3.103  90.146  1.00 41.03           C
ATOM   2295  CH2 TRP A 224      17.412  -3.087  88.756  1.00 40.95           C
ATOM   2296  N   LEU A 225      21.854  -4.169  92.294  1.00 42.95           N
ATOM   2297  CA  LEU A 225      22.153  -2.758  92.095  1.00 43.46           C
ATOM   2298  C   LEU A 225      23.649  -2.472  92.118  1.00 43.33           C
ATOM   2299  O   LEU A 225      24.200  -1.890  91.190  1.00 42.84           O
ATOM   2300  CB  LEU A 225      21.460  -1.945  93.185  1.00 43.16           C
ATOM   2301  CG  LEU A 225      21.374  -0.442  92.975  1.00 43.60           C
ATOM   2302  CD1 LEU A 225      20.587  -0.167  91.708  1.00 43.99           C
ATOM   2303  CD2 LEU A 225      20.702   0.201  94.178  1.00 43.31           C
ATOM   2304  N   GLN A 226      24.300  -2.878  93.196  1.00 45.74           N
ATOM   2305  CA  GLN A 226      25.727  -2.668  93.352  1.00 48.31           C
ATOM   2306  C   GLN A 226      26.513  -3.280  92.201  1.00 49.84           C
ATOM   2307  O   GLN A 226      27.595  -2.804  91.854  1.00 50.75           O
ATOM   2308  CB  GLN A 226      26.194  -3.269  94.680  1.00 49.26           C
ATOM   2309  CG  GLN A 226      25.678  -2.521  95.904  1.00 51.68           C
ATOM   2310  CD  GLN A 226      26.000  -3.226  97.212  1.00 52.76           C
ATOM   2311  OE1 GLN A 226      25.825  -2.657  98.286  1.00 54.97           O
ATOM   2312  NE2 GLN A 226      26.461  -4.469  97.127  1.00 52.79           N
ATOM   2313  N   GLN A 227      25.959  -4.329  91.604  1.00 50.48           N
ATOM   2314  CA  GLN A 227      26.615  -5.016  90.499  1.00 52.24           C
ATOM   2315  C   GLN A 227      26.695  -4.132  89.253  1.00 51.04           C
ATOM   2316  O   GLN A 227      27.625  -4.240  88.456  1.00 50.09           O
ATOM   2317  CB  GLN A 227      25.865  -6.320  90.193  1.00 54.65           C
ATOM   2318  CG  GLN A 227      26.528  -7.210  89.149  1.00 59.02           C
ATOM   2319  CD  GLN A 227      26.077  -6.894  87.731  1.00 61.37           C
ATOM   2320  OE1 GLN A 227      26.660  -7.378  86.754  1.00 62.71           O
ATOM   2321  NE2 GLN A 227      25.024  -6.090  87.614  1.00 62.02           N
ATOM   2322  N   LEU A 228      25.716  -3.248  89.099  1.00 51.23           N
ATOM   2323  CA  LEU A 228      25.667  -2.347  87.956  1.00 49.61           C
ATOM   2324  C   LEU A 228      26.887  -1.434  87.837  1.00 49.52           C
ATOM   2325  O   LEU A 228      27.164  -0.904  86.763  1.00 49.95           O
ATOM   2326  CB  LEU A 228      24.373  -1.531  88.011  1.00 48.91           C
ATOM   2327  CG  LEU A 228      23.207  -2.146  87.218  1.00 49.55           C
ATOM   2328  CD1 LEU A 228      23.274  -3.654  87.282  1.00 48.93           C
ATOM   2329  CD2 LEU A 228      21.871  -1.638  87.741  1.00 48.55           C
ATOM   2330  N   ARG A 229      27.627  -1.263  88.928  1.00 48.69           N
ATOM   2331  CA  ARG A 229      28.820  -0.426  88.894  1.00 49.18           C
ATOM   2332  C   ARG A 229      29.900  -1.010  87.995  1.00 49.74           C
ATOM   2333  O   ARG A 229      30.675  -0.266  87.384  1.00 49.49           O
ATOM   2334  CB  ARG A 229      29.398  -0.230  90.295  1.00 49.79           C
ATOM   2335  CG  ARG A 229      28.707   0.845  91.100  1.00 52.16           C
ATOM   2336  CD  ARG A 229      29.507   1.179  92.342  1.00 52.77           C
ATOM   2337  NE  ARG A 229      28.882   2.251  93.107  1.00 54.25           N
ATOM   2338  CZ  ARG A 229      29.360   2.725  94.251  1.00 55.78           C
ATOM   2339  NH1 ARG A 229      30.475   2.220  94.767  1.00 57.65           N
ATOM   2340  NH2 ARG A 229      28.721   3.699  94.884  1.00 55.35           N
ATOM   2341  N   GLU A 230      29.969  -2.339  87.934  1.00 50.04           N
ATOM   2342  CA  GLU A 230      30.956  -3.005  87.086  1.00 49.23           C
ATOM   2343  C   GLU A 230      30.409  -3.180  85.673  1.00 46.72           C
ATOM   2344  O   GLU A 230      31.179  -3.380  84.733  1.00 45.76           O
ATOM   2345  CB  GLU A 230      31.342  -4.383  87.645  1.00 52.21           C
ATOM   2346  CG  GLU A 230      32.396  -4.381  88.754  1.00 54.16           C
ATOM   2347  CD  GLU A 230      31.855  -3.881  90.075  1.00 56.83           C
ATOM   2348  OE1 GLU A 230      30.805  -4.399  90.515  1.00 58.91           O
ATOM   2349  OE2 GLU A 230      32.480  -2.980  90.675  1.00 57.60           O
ATOM   2350  N   SER A 231      29.084  -3.103  85.541  1.00 44.45           N
ATOM   2351  CA  SER A 231      28.404  -3.245  84.255  1.00 43.35           C
ATOM   2352  C   SER A 231      28.656  -2.049  83.351  1.00 43.32           C
ATOM   2353  O   SER A 231      29.230  -1.050  83.776  1.00 44.61           O
ATOM   2354  CB  SER A 231      26.898  -3.397  84.456  1.00 42.33           C
ATOM   2355  OG  SER A 231      26.603  -4.539  85.237  1.00 47.18           O
ATOM   2356  N   SER A 232      28.212  -2.155  82.101  1.00 42.63           N
ATOM   2357  CA  SER A 232      28.388  -1.084  81.120  1.00 40.12           C
ATOM   2358  C   SER A 232      27.290  -0.049  81.298  1.00 39.76           C
ATOM   2359  O   SER A 232      26.183  -0.371  81.743  1.00 37.68           O
ATOM   2360  CB  SER A 232      28.300  -1.634  79.694  1.00 38.23           C
ATOM   2361  OG  SER A 232      26.944  -1.877  79.339  1.00 36.55           O
ATOM   2362  N   TYR A 233      27.600   1.189  80.933  1.00 38.14           N
ATOM   2363  CA  TYR A 233      26.638   2.271  81.034  1.00 37.66           C
ATOM   2364  C   TYR A 233      25.322   1.908  80.361  1.00 37.59           C
ATOM   2365  O   TYR A 233      24.252   2.073  80.955  1.00 37.45           O
ATOM   2366  CB  TYR A 233      27.230   3.545  80.413  1.00 36.77           C
ATOM   2367  CG  TYR A 233      26.227   4.647  80.121  1.00 36.67           C
ATOM   2368  CD1 TYR A 233      25.195   4.948  81.020  1.00 34.47           C
ATOM   2369  CD2 TYR A 233      26.341   5.419  78.967  1.00 34.17           C
ATOM   2370  CE1 TYR A 233      24.308   5.991  80.775  1.00 34.56           C
ATOM   2371  CE2 TYR A 233      25.468   6.461  78.712  1.00 34.30           C
ATOM   2372  CZ  TYR A 233      24.454   6.749  79.617  1.00 36.03           C
ATOM   2373  OH  TYR A 233      23.617   7.814  79.369  1.00 33.85           O
ATOM   2374  N   GLU A 234      25.400   1.402  79.132  1.00 38.73           N
ATOM   2375  CA  GLU A 234      24.203   1.051  78.374  1.00 40.35           C
ATOM   2376  C   GLU A 234      23.437  -0.067  79.057  1.00 41.01           C
ATOM   2377  O   GLU A 234      22.207  -0.104  79.030  1.00 40.77           O
ATOM   2378  CB  GLU A 234      24.565   0.645  76.940  1.00 43.02           C
ATOM   2379  CG  GLU A 234      25.329   1.713  76.141  1.00 46.78           C
ATOM   2380  CD  GLU A 234      26.841   1.708  76.401  1.00 49.00           C
ATOM   2381  OE1 GLU A 234      27.538   2.593  75.859  1.00 52.71           O
ATOM   2382  OE2 GLU A 234      27.340   0.827  77.137  1.00 48.26           O
ATOM   2383  N   GLU A 235      24.175  -0.977  79.678  1.00 43.21           N
ATOM   2384  CA  GLU A 235      23.566  -2.091  80.389  1.00 44.09           C
ATOM   2385  C   GLU A 235      22.869  -1.522  81.627  1.00 42.94           C
ATOM   2386  O   GLU A 235      21.661  -1.705  81.826  1.00 42.95           O
ATOM   2387  CB  GLU A 235      24.652  -3.081  80.815  1.00 47.15           C
ATOM   2388  CG  GLU A 235      24.165  -4.503  80.958  1.00 53.64           C
ATOM   2389  CD  GLU A 235      23.778  -5.108  79.621  1.00 56.21           C
ATOM   2390  OE1 GLU A 235      24.657  -5.166  78.733  1.00 57.82           O
ATOM   2391  OE2 GLU A 235      22.605  -5.519  79.459  1.00 57.78           O
ATOM   2392  N   ALA A 236      23.645  -0.814  82.446  1.00 41.41           N
ATOM   2393  CA  ALA A 236      23.152  -0.200  83.680  1.00 40.07           C
ATOM   2394  C   ALA A 236      21.926   0.673  83.472  1.00 39.49           C
ATOM   2395  O   ALA A 236      20.925   0.521  84.170  1.00 40.15           O
ATOM   2396  CB  ALA A 236      24.260   0.612  84.330  1.00 39.67           C
ATOM   2397  N   HIS A 237      21.992   1.591  82.516  1.00 39.00           N
ATOM   2398  CA  HIS A 237      20.851   2.461  82.262  1.00 39.39           C
ATOM   2399  C   HIS A 237      19.623   1.626  81.891  1.00 39.66           C
ATOM   2400  O   HIS A 237      18.504   1.905  82.329  1.00 39.14           O
ATOM   2401  CB  HIS A 237      21.185   3.449  81.139  1.00 37.71           C
ATOM   2402  CG  HIS A 237      20.161   4.523  80.960  1.00 35.92           C
ATOM   2403  ND1 HIS A 237      18.943   4.299  80.354  1.00 37.65           N
ATOM   2404  CD2 HIS A 237      20.158   5.825  81.337  1.00 35.91           C
ATOM   2405  CE1 HIS A 237      18.234   5.413  80.367  1.00 35.30           C
ATOM   2406  NE2 HIS A 237      18.949   6.354  80.958  1.00 36.29           N
ATOM   2407  N   LYS A 238      19.850   0.592  81.085  1.00 41.02           N
ATOM   2408  CA  LYS A 238      18.787  -0.310  80.638  1.00 40.91           C
ATOM   2409  C   LYS A 238      18.132  -1.014  81.824  1.00 38.62           C
ATOM   2410  O   LYS A 238      16.905  -1.068  81.934  1.00 38.56           O
ATOM   2411  CB  LYS A 238      19.379  -1.334  79.657  1.00 43.03           C
ATOM   2412  CG  LYS A 238      18.588  -2.627  79.485  1.00 46.25           C
ATOM   2413  CD  LYS A 238      17.212  -2.408  78.880  1.00 49.19           C
ATOM   2414  CE  LYS A 238      16.506  -3.750  78.661  1.00 51.44           C
ATOM   2415  NZ  LYS A 238      15.152  -3.618  78.051  1.00 52.29           N
ATOM   2416  N   ALA A 239      18.963  -1.549  82.713  1.00 37.87           N
ATOM   2417  CA  ALA A 239      18.483  -2.256  83.897  1.00 36.54           C
ATOM   2418  C   ALA A 239      17.608  -1.359  84.784  1.00 37.19           C
ATOM   2419  O   ALA A 239      16.489  -1.734  85.158  1.00 37.07           O
ATOM   2420  CB  ALA A 239      19.679  -2.796  84.692  1.00 32.97           C
ATOM   2421  N   LEU A 240      18.113  -0.169  85.104  1.00 37.05           N
ATOM   2422  CA  LEU A 240      17.394   0.780  85.952  1.00 36.29           C
ATOM   2423  C   LEU A 240      16.025   1.200  85.432  1.00 36.47           C
ATOM   2424  O   LEU A 240      15.110   1.427  86.227  1.00 35.23           O
ATOM   2425  CB  LEU A 240      18.254   2.023  86.185  1.00 36.65           C
ATOM   2426  CG  LEU A 240      19.540   1.767  86.976  1.00 36.79           C
ATOM   2427  CD1 LEU A 240      20.460   2.972  86.912  1.00 34.74           C
ATOM   2428  CD2 LEU A 240      19.172   1.444  88.417  1.00 36.36           C
ATOM   2429  N   CYS A 241      15.880   1.312  84.110  1.00 37.56           N
ATOM   2430  CA  CYS A 241      14.597   1.709  83.512  1.00 39.29           C
ATOM   2431  C   CYS A 241      13.455   0.769  83.922  1.00 40.38           C
ATOM   2432  O   CYS A 241      12.278   1.146  83.923  1.00 39.39           O
ATOM   2433  CB  CYS A 241      14.719   1.764  81.981  1.00 39.96           C
ATOM   2434  SG  CYS A 241      14.791   3.451  81.280  1.00 40.82           S
ATOM   2435  N   ILE A 242      13.835  -0.455  84.279  1.00 42.63           N
ATOM   2436  CA  ILE A 242      12.919  -1.504  84.723  1.00 43.44           C
ATOM   2437  C   ILE A 242      12.112  -1.059  85.943  1.00 43.26           C
ATOM   2438  O   ILE A 242      10.891  -1.241  85.999  1.00 42.03           O
ATOM   2439  CB  ILE A 242      13.723  -2.770  85.100  1.00 45.61           C
ATOM   2440  CG1 ILE A 242      14.100  -3.542  83.832  1.00 46.85           C
ATOM   2441  CG2 ILE A 242      12.948  -3.621  86.092  1.00 47.28           C
ATOM   2442  CD1 ILE A 242      15.079  -4.694  84.079  1.00 47.90           C
ATOM   2443  N   LEU A 243      12.819  -0.475  86.913  1.00 42.01           N
ATOM   2444  CA  LEU A 243      12.228  -0.000  88.161  1.00 40.97           C
ATOM   2445  C   LEU A 243      11.188   1.103  87.984  1.00 41.25           C
ATOM   2446  O   LEU A 243      11.339   1.982  87.131  1.00 42.28           O
ATOM   2447  CB  LEU A 243      13.325   0.517  89.089  1.00 39.06           C
ATOM   2448  CG  LEU A 243      14.502  -0.404  89.395  1.00 38.92           C
ATOM   2449  CD1 LEU A 243      15.545   0.357  90.208  1.00 37.10           C
ATOM   2450  CD2 LEU A 243      14.015  -1.635  90.146  1.00 37.84           C
ATOM   2451  N   PRO A 244      10.120   1.069  88.803  1.00 40.20           N
ATOM   2452  CA  PRO A 244       9.001   2.022  88.823  1.00 39.11           C
ATOM   2453  C   PRO A 244       9.468   3.429  89.195  1.00 39.60           C
ATOM   2454  O   PRO A 244      10.209   3.607  90.158  1.00 38.92           O
ATOM   2455  CB  PRO A 244       8.074   1.454  89.895  1.00 39.31           C
ATOM   2456  CG  PRO A 244       8.365  -0.001  89.869  1.00 38.96           C
ATOM   2457  CD  PRO A 244       9.862  -0.051  89.725  1.00 39.92           C
ATOM   2458  N   GLY A 245       9.014   4.425  88.437  1.00 40.75           N
ATOM   2459  CA  GLY A 245       9.403   5.800  88.696  1.00 38.02           C
ATOM   2460  C   GLY A 245      10.782   6.138  88.163  1.00 38.08           C
ATOM   2461  O   GLY A 245      11.270   7.249  88.370  1.00 38.95           O
ATOM   2462  N   VAL A 246      11.423   5.189  87.485  1.00 37.46           N
ATOM   2463  CA  VAL A 246      12.748   5.425  86.928  1.00 37.33           C
ATOM   2464  C   VAL A 246      12.749   5.501  85.403  1.00 38.75           C
ATOM   2465  O   VAL A 246      12.865   4.484  84.724  1.00 40.82           O
ATOM   2466  CB  VAL A 246      13.753   4.329  87.342  1.00 37.07           C
ATOM   2467  CG1 VAL A 246      15.101   4.601  86.687  1.00 35.28           C
ATOM   2468  CG2 VAL A 246      13.899   4.289  88.855  1.00 34.31           C
ATOM   2469  N   GLY A 247      12.629   6.714  84.869  1.00 38.43           N
ATOM   2470  CA  GLY A 247      12.645   6.897  83.429  1.00 35.62           C
ATOM   2471  C   GLY A 247      14.058   7.136  82.931  1.00 34.69           C
ATOM   2472  O   GLY A 247      15.027   6.867  83.640  1.00 33.66           O
ATOM   2473  N   THR A 248      14.179   7.664  81.716  1.00 34.87           N
ATOM   2474  CA  THR A 248      15.487   7.923  81.111  1.00 33.31           C
ATOM   2475  C   THR A 248      16.368   8.868  81.924  1.00 30.99           C
ATOM   2476  O   THR A 248      17.561   8.616  82.093  1.00 30.13           O
ATOM   2477  CB  THR A 248      15.339   8.509  79.688  1.00 34.68           C
ATOM   2478  OG1 THR A 248      14.506   7.652  78.901  1.00 38.35           O
ATOM   2479  CG2 THR A 248      16.698   8.626  79.015  1.00 34.71           C
HETATM 2480  N1  LYM A 249      15.791   9.954  82.430  1.00 29.74           N
HETATM 2481  C1  LYM A 249      16.576  10.911  83.204  1.00 29.41           C
HETATM 2482  C3  LYM A 249      17.056  10.353  84.548  1.00 29.99           C
HETATM 2483  O1  LYM A 249      18.255  10.398  84.865  1.00 29.00           O
HETATM 2484  C2  LYM A 249      15.780  12.192  83.454  1.00 31.34           C
HETATM 2485  C4  LYM A 249      16.632  13.298  84.078  1.00 32.59           C
HETATM 2486  C5  LYM A 249      15.891  14.051  85.162  1.00 32.53           C
HETATM 2487  C6  LYM A 249      16.850  14.920  85.952  1.00 36.77           C
HETATM 2488  N2  LYM A 249      16.219  15.568  87.133  1.00 40.81           N
ATOM   2489  N   VAL A 250      16.118   9.832  85.337  1.00 30.39           N
ATOM   2490  CA  VAL A 250      16.450   9.284  86.646  1.00 29.43           C
ATOM   2491  C   VAL A 250      17.538   8.233  86.487  1.00 29.34           C
ATOM   2492  O   VAL A 250      18.520   8.228  87.232  1.00 29.89           O
ATOM   2493  CB  VAL A 250      15.178   8.694  87.341  1.00 30.42           C
ATOM   2494  CG1 VAL A 250      15.551   7.964  88.636  1.00 27.44           C
ATOM   2495  CG2 VAL A 250      14.208   9.835  87.668  1.00 26.95           C
ATOM   2496  N   ALA A 251      17.380   7.369  85.487  1.00 29.47           N
ATOM   2497  CA  ALA A 251      18.356   6.315  85.225  1.00 28.92           C
ATOM   2498  C   ALA A 251      19.726   6.912  84.960  1.00 29.37           C
ATOM   2499  O   ALA A 251      20.730   6.432  85.488  1.00 30.86           O
ATOM   2500  CB  ALA A 251      17.910   5.477  84.028  1.00 29.05           C
ATOM   2501  N   ASP A 252      19.770   7.957  84.132  1.00 30.94           N
ATOM   2502  CA  ASP A 252      21.032   8.618  83.816  1.00 29.70           C
ATOM   2503  C   ASP A 252      21.640   9.263  85.065  1.00 29.60           C
ATOM   2504  O   ASP A 252      22.854   9.190  85.284  1.00 29.19           O
ATOM   2505  CB  ASP A 252      20.830   9.667  82.711  1.00 32.43           C
ATOM   2506  CG  ASP A 252      20.968   9.075  81.303  1.00 33.96           C
ATOM   2507  OD1 ASP A 252      21.898   8.271  81.085  1.00 34.07           O
ATOM   2508  OD2 ASP A 252      20.164   9.418  80.413  1.00 34.55           O
ATOM   2509  N   CYS A 253      20.800   9.898  85.880  1.00 30.45           N
ATOM   2510  CA  CYS A 253      21.275  10.522  87.117  1.00 31.80           C
ATOM   2511  C   CYS A 253      21.979   9.472  87.971  1.00 31.70           C
ATOM   2512  O   CYS A 253      23.078   9.697  88.482  1.00 33.51           O
ATOM   2513  CB  CYS A 253      20.105  11.121  87.912  1.00 31.82           C
ATOM   2514  SG  CYS A 253      19.516  12.720  87.323  1.00 32.23           S
ATOM   2515  N   ILE A 254      21.339   8.316  88.116  1.00 31.50           N
ATOM   2516  CA  ILE A 254      21.909   7.238  88.904  1.00 31.76           C
ATOM   2517  C   ILE A 254      23.221   6.721  88.317  1.00 31.59           C
ATOM   2518  O   ILE A 254      24.180   6.500  89.056  1.00 32.39           O
ATOM   2519  CB  ILE A 254      20.941   6.050  89.011  1.00 31.89           C
ATOM   2520  CG1 ILE A 254      19.607   6.508  89.585  1.00 30.35           C
ATOM   2521  CG2 ILE A 254      21.560   4.970  89.880  1.00 30.56           C
ATOM   2522  CD1 ILE A 254      18.524   5.454  89.506  1.00 28.96           C
ATOM   2523  N   CYS A 255      23.268   6.507  87.001  1.00 29.80           N
ATOM   2524  CA  CYS A 255      24.502   6.010  86.386  1.00 28.70           C
ATOM   2525  C   CYS A 255      25.645   6.986  86.593  1.00 28.40           C
ATOM   2526  O   CYS A 255      26.762   6.582  86.922  1.00 27.36           O
ATOM   2527  CB  CYS A 255      24.330   5.785  84.883  1.00 28.56           C
ATOM   2528  SG  CYS A 255      23.167   4.485  84.402  1.00 32.99           S
ATOM   2529  N   LEU A 256      25.358   8.274  86.401  1.00 27.65           N
ATOM   2530  CA  LEU A 256      26.377   9.317  86.539  1.00 28.24           C
ATOM   2531  C   LEU A 256      26.855   9.532  87.960  1.00 28.30           C
ATOM   2532  O   LEU A 256      28.057   9.539  88.232  1.00 25.75           O
ATOM   2533  CB  LEU A 256      25.856  10.661  86.006  1.00 26.79           C
ATOM   2534  CG  LEU A 256      26.716  11.916  86.220  1.00 26.48           C
ATOM   2535  CD1 LEU A 256      28.085  11.770  85.533  1.00 23.96           C
ATOM   2536  CD2 LEU A 256      25.971  13.124  85.646  1.00 23.38           C
ATOM   2537  N   MET A 257      25.901   9.682  88.871  1.00 28.97           N
ATOM   2538  CA  MET A 257      26.233   9.975  90.248  1.00 30.54           C
ATOM   2539  C   MET A 257      26.423   8.804  91.214  1.00 31.25           C
ATOM   2540  O   MET A 257      26.950   8.991  92.300  1.00 31.62           O
ATOM   2541  CB  MET A 257      25.203  10.984  90.770  1.00 30.36           C
ATOM   2542  CG  MET A 257      25.191  12.280  89.937  1.00 27.34           C
ATOM   2543  SD  MET A 257      23.861  13.428  90.337  1.00 28.93           S
ATOM   2544  CE  MET A 257      22.619  13.021  89.129  1.00 29.36           C
ATOM   2545  N   ALA A 258      26.030   7.597  90.826  1.00 34.00           N
ATOM   2546  CA  ALA A 258      26.205   6.457  91.722  1.00 36.38           C
ATOM   2547  C   ALA A 258      26.841   5.212  91.092  1.00 37.44           C
ATOM   2548  O   ALA A 258      27.360   4.351  91.810  1.00 38.36           O
ATOM   2549  CB  ALA A 258      24.866   6.083  92.359  1.00 34.62           C
ATOM   2550  N   LEU A 259      26.832   5.120  89.767  1.00 37.29           N
ATOM   2551  CA  LEU A 259      27.376   3.933  89.115  1.00 37.47           C
ATOM   2552  C   LEU A 259      28.690   4.098  88.343  1.00 38.35           C
ATOM   2553  O   LEU A 259      29.084   3.226  87.573  1.00 39.21           O
ATOM   2554  CB  LEU A 259      26.279   3.332  88.226  1.00 35.82           C
ATOM   2555  CG  LEU A 259      25.029   3.032  89.080  1.00 35.09           C
ATOM   2556  CD1 LEU A 259      23.839   2.642  88.225  1.00 33.12           C
ATOM   2557  CD2 LEU A 259      25.368   1.922  90.077  1.00 34.47           C
ATOM   2558  N   ASP A 260      29.386   5.204  88.577  1.00 38.27           N
ATOM   2559  CA  ASP A 260      30.650   5.467  87.907  1.00 37.92           C
ATOM   2560  C   ASP A 260      30.546   5.478  86.383  1.00 37.69           C
ATOM   2561  O   ASP A 260      31.470   5.047  85.693  1.00 37.94           O
ATOM   2562  CB  ASP A 260      31.700   4.448  88.339  1.00 40.52           C
ATOM   2563  CG  ASP A 260      32.079   4.590  89.798  1.00 43.78           C
ATOM   2564  OD1 ASP A 260      32.326   5.732  90.236  1.00 43.66           O
ATOM   2565  OD2 ASP A 260      32.145   3.563  90.509  1.00 46.69           O
ATOM   2566  N   LYS A 261      29.419   5.960  85.866  1.00 35.27           N
ATOM   2567  CA  LYS A 261      29.202   6.076  84.423  1.00 34.03           C
ATOM   2568  C   LYS A 261      29.356   7.578  84.118  1.00 33.70           C
ATOM   2569  O   LYS A 261      28.368   8.285  83.897  1.00 33.48           O
ATOM   2570  CB  LYS A 261      27.789   5.619  84.073  1.00 35.30           C
ATOM   2571  CG  LYS A 261      27.436   4.243  84.611  1.00 38.32           C
ATOM   2572  CD  LYS A 261      28.094   3.141  83.801  1.00 39.89           C
ATOM   2573  CE  LYS A 261      27.891   1.778  84.437  1.00 39.39           C
ATOM   2574  NZ  LYS A 261      28.842   1.579  85.564  1.00 41.08           N
ATOM   2575  N   PRO A 262      30.602   8.079  84.094  1.00 32.38           N
ATOM   2576  CA  PRO A 262      30.872   9.498  83.832  1.00 33.14           C
ATOM   2577  C   PRO A 262      30.412  10.110  82.510  1.00 33.45           C
ATOM   2578  O   PRO A 262      30.428  11.336  82.367  1.00 34.73           O
ATOM   2579  CB  PRO A 262      32.379   9.605  84.036  1.00 32.04           C
ATOM   2580  CG  PRO A 262      32.861   8.282  83.589  1.00 33.41           C
ATOM   2581  CD  PRO A 262      31.857   7.315  84.165  1.00 29.50           C
ATOM   2582  N   GLN A 263      29.994   9.283  81.553  1.00 32.61           N
ATOM   2583  CA  GLN A 263      29.530   9.809  80.270  1.00 33.04           C
ATOM   2584  C   GLN A 263      28.013   9.895  80.236  1.00 32.65           C
ATOM   2585  O   GLN A 263      27.431  10.328  79.239  1.00 33.35           O
ATOM   2586  CB  GLN A 263      29.997   8.933  79.096  1.00 34.12           C
ATOM   2587  CG  GLN A 263      29.251   7.619  78.954  1.00 34.41           C
ATOM   2588  CD  GLN A 263      29.873   6.507  79.774  1.00 37.81           C
ATOM   2589  OE1 GLN A 263      30.407   6.737  80.865  1.00 37.44           O
ATOM   2590  NE2 GLN A 263      29.800   5.288  79.255  1.00 37.62           N
ATOM   2591  N   ALA A 264      27.370   9.464  81.316  1.00 32.06           N
ATOM   2592  CA  ALA A 264      25.913   9.512  81.384  1.00 31.45           C
ATOM   2593  C   ALA A 264      25.523  10.977  81.514  1.00 30.07           C
ATOM   2594  O   ALA A 264      26.079  11.682  82.350  1.00 30.92           O
ATOM   2595  CB  ALA A 264      25.414   8.719  82.594  1.00 32.54           C
ATOM   2596  N   VAL A 265      24.581  11.424  80.687  1.00 28.34           N
ATOM   2597  CA  VAL A 265      24.116  12.814  80.694  1.00 27.15           C
ATOM   2598  C   VAL A 265      22.608  12.916  80.906  1.00 26.47           C
ATOM   2599  O   VAL A 265      21.824  12.664  79.995  1.00 25.49           O
ATOM   2600  CB  VAL A 265      24.445  13.522  79.354  1.00 28.15           C
ATOM   2601  CG1 VAL A 265      23.763  14.889  79.304  1.00 26.00           C
ATOM   2602  CG2 VAL A 265      25.965  13.660  79.192  1.00 29.90           C
ATOM   2603  N   PRO A 266      22.184  13.308  82.110  1.00 27.23           N
ATOM   2604  CA  PRO A 266      20.747  13.425  82.385  1.00 29.24           C
ATOM   2605  C   PRO A 266      20.102  14.577  81.608  1.00 30.53           C
ATOM   2606  O   PRO A 266      20.437  15.739  81.812  1.00 32.46           O
ATOM   2607  CB  PRO A 266      20.697  13.643  83.902  1.00 27.44           C
ATOM   2608  CG  PRO A 266      22.026  13.119  84.394  1.00 28.18           C
ATOM   2609  CD  PRO A 266      22.978  13.557  83.324  1.00 26.67           C
ATOM   2610  N   VAL A 267      19.173  14.253  80.719  1.00 33.35           N
ATOM   2611  CA  VAL A 267      18.495  15.270  79.925  1.00 35.89           C
ATOM   2612  C   VAL A 267      17.174  15.708  80.545  1.00 38.46           C
ATOM   2613  O   VAL A 267      16.180  14.980  80.506  1.00 40.53           O
ATOM   2614  CB  VAL A 267      18.234  14.775  78.485  1.00 35.52           C
ATOM   2615  CG1 VAL A 267      17.278  15.723  77.768  1.00 35.06           C
ATOM   2616  CG2 VAL A 267      19.556  14.682  77.725  1.00 32.14           C
ATOM   2617  N   ASP A 268      17.179  16.911  81.114  1.00 38.96           N
ATOM   2618  CA  ASP A 268      16.002  17.480  81.750  1.00 37.99           C
ATOM   2619  C   ASP A 268      15.641  18.793  81.066  1.00 37.59           C
ATOM   2620  O   ASP A 268      16.170  19.123  80.007  1.00 37.47           O
ATOM   2621  CB  ASP A 268      16.290  17.743  83.222  1.00 38.49           C
ATOM   2622  CG  ASP A 268      17.226  18.913  83.425  1.00 39.59           C
ATOM   2623  OD1 ASP A 268      18.205  19.047  82.647  1.00 37.91           O
ATOM   2624  OD2 ASP A 268      16.985  19.694  84.370  1.00 41.01           O
ATOM   2625  N   VAL A 269      14.739  19.543  81.681  1.00 37.72           N
ATOM   2626  CA  VAL A 269      14.319  20.822  81.129  1.00 37.88           C
ATOM   2627  C   VAL A 269      15.525  21.757  81.019  1.00 37.74           C
ATOM   2628  O   VAL A 269      15.667  22.487  80.036  1.00 37.17           O
ATOM   2629  CB  VAL A 269      13.217  21.479  82.015  1.00 38.25           C
ATOM   2630  CG1 VAL A 269      13.720  21.648  83.450  1.00 37.08           C
ATOM   2631  CG2 VAL A 269      12.789  22.813  81.419  1.00 36.85           C
ATOM   2632  N   HIS A 270      16.398  21.714  82.022  1.00 36.70           N
ATOM   2633  CA  HIS A 270      17.587  22.554  82.033  1.00 37.46           C
ATOM   2634  C   HIS A 270      18.490  22.304  80.824  1.00 36.66           C
ATOM   2635  O   HIS A 270      18.830  23.236  80.095  1.00 37.13           O
ATOM   2636  CB  HIS A 270      18.377  22.336  83.332  1.00 38.09           C
ATOM   2637  CG  HIS A 270      17.838  23.094  84.507  1.00 39.52           C
ATOM   2638  ND1 HIS A 270      18.010  24.454  84.659  1.00 39.17           N
ATOM   2639  CD2 HIS A 270      17.115  22.686  85.579  1.00 38.58           C
ATOM   2640  CE1 HIS A 270      17.416  24.851  85.770  1.00 36.69           C
ATOM   2641  NE2 HIS A 270      16.864  23.799  86.346  1.00 37.94           N
ATOM   2642  N   MET A 271      18.875  21.053  80.604  1.00 36.24           N
ATOM   2643  CA  MET A 271      19.747  20.734  79.481  1.00 35.58           C
ATOM   2644  C   MET A 271      19.145  21.055  78.114  1.00 35.01           C
ATOM   2645  O   MET A 271      19.883  21.302  77.162  1.00 34.74           O
ATOM   2646  CB  MET A 271      20.172  19.266  79.539  1.00 37.66           C
ATOM   2647  CG  MET A 271      21.055  18.921  80.750  1.00 39.01           C
ATOM   2648  SD  MET A 271      22.556  19.949  80.914  1.00 40.40           S
ATOM   2649  CE  MET A 271      22.051  21.020  82.213  1.00 42.30           C
ATOM   2650  N   TRP A 272      17.816  21.056  78.014  1.00 33.66           N
ATOM   2651  CA  TRP A 272      17.151  21.382  76.752  1.00 33.40           C
ATOM   2652  C   TRP A 272      17.292  22.867  76.484  1.00 34.45           C
ATOM   2653  O   TRP A 272      17.526  23.290  75.343  1.00 34.63           O
ATOM   2654  CB  TRP A 272      15.660  21.041  76.793  1.00 34.10           C
ATOM   2655  CG  TRP A 272      15.321  19.778  76.074  1.00 35.52           C
ATOM   2656  CD1 TRP A 272      15.359  18.511  76.583  1.00 36.56           C
ATOM   2657  CD2 TRP A 272      14.980  19.642  74.690  1.00 34.84           C
ATOM   2658  NE1 TRP A 272      15.067  17.596  75.600  1.00 36.56           N
ATOM   2659  CE2 TRP A 272      14.832  18.262  74.428  1.00 35.90           C
ATOM   2660  CE3 TRP A 272      14.789  20.552  73.644  1.00 36.61           C
ATOM   2661  CZ2 TRP A 272      14.502  17.768  73.161  1.00 34.98           C
ATOM   2662  CZ3 TRP A 272      14.461  20.062  72.383  1.00 35.84           C
ATOM   2663  CH2 TRP A 272      14.321  18.680  72.155  1.00 35.96           C
ATOM   2664  N   HIS A 273      17.135  23.657  77.543  1.00 33.88           N
ATOM   2665  CA  HIS A 273      17.244  25.104  77.439  1.00 34.47           C
ATOM   2666  C   HIS A 273      18.665  25.442  77.000  1.00 33.02           C
ATOM   2667  O   HIS A 273      18.875  26.147  76.011  1.00 32.20           O
ATOM   2668  CB  HIS A 273      16.953  25.763  78.785  1.00 37.57           C
ATOM   2669  CG  HIS A 273      16.790  27.247  78.697  1.00 41.93           C
ATOM   2670  ND1 HIS A 273      17.144  28.098  79.722  1.00 44.81           N
ATOM   2671  CD2 HIS A 273      16.300  28.030  77.707  1.00 42.53           C
ATOM   2672  CE1 HIS A 273      16.880  29.344  79.366  1.00 45.25           C
ATOM   2673  NE2 HIS A 273      16.367  29.329  78.147  1.00 44.27           N
ATOM   2674  N   ILE A 274      19.630  24.912  77.741  1.00 30.48           N
ATOM   2675  CA  ILE A 274      21.037  25.120  77.457  1.00 29.01           C
ATOM   2676  C   ILE A 274      21.374  24.770  76.008  1.00 30.93           C
ATOM   2677  O   ILE A 274      21.995  25.563  75.299  1.00 30.56           O
ATOM   2678  CB  ILE A 274      21.883  24.263  78.398  1.00 28.85           C
ATOM   2679  CG1 ILE A 274      21.822  24.859  79.811  1.00 28.50           C
ATOM   2680  CG2 ILE A 274      23.295  24.137  77.869  1.00 27.94           C
ATOM   2681  CD1 ILE A 274      22.431  23.993  80.874  1.00 24.76           C
ATOM   2682  N   ALA A 275      20.961  23.580  75.580  1.00 30.96           N
ATOM   2683  CA  ALA A 275      21.203  23.113  74.223  1.00 30.04           C
ATOM   2684  C   ALA A 275      20.654  24.076  73.169  1.00 29.43           C
ATOM   2685  O   ALA A 275      21.335  24.410  72.208  1.00 29.25           O
ATOM   2686  CB  ALA A 275      20.573  21.725  74.030  1.00 29.34           C
ATOM   2687  N   GLN A 276      19.415  24.506  73.352  1.00 29.62           N
ATOM   2688  CA  GLN A 276      18.768  25.406  72.405  1.00 30.15           C
ATOM   2689  C   GLN A 276      19.348  26.817  72.399  1.00 28.59           C
ATOM   2690  O   GLN A 276      19.618  27.383  71.350  1.00 30.64           O
ATOM   2691  CB  GLN A 276      17.264  25.468  72.708  1.00 29.69           C
ATOM   2692  CG  GLN A 276      16.520  24.198  72.324  1.00 31.79           C
ATOM   2693  CD  GLN A 276      15.043  24.221  72.685  1.00 34.32           C
ATOM   2694  OE1 GLN A 276      14.213  23.672  71.959  1.00 33.98           O
ATOM   2695  NE2 GLN A 276      14.708  24.835  73.820  1.00 35.61           N
ATOM   2696  N   ARG A 277      19.555  27.370  73.583  1.00 29.00           N
ATOM   2697  CA  ARG A 277      20.062  28.723  73.738  1.00 28.13           C
ATOM   2698  C   ARG A 277      21.567  28.873  73.520  1.00 28.32           C
ATOM   2699  O   ARG A 277      22.021  29.849  72.921  1.00 28.72           O
ATOM   2700  CB  ARG A 277      19.703  29.219  75.144  1.00 29.80           C
ATOM   2701  CG  ARG A 277      19.933  30.705  75.406  1.00 33.39           C
ATOM   2702  CD  ARG A 277      19.876  30.981  76.908  1.00 35.34           C
ATOM   2703  NE  ARG A 277      21.006  30.347  77.584  1.00 39.11           N
ATOM   2704  CZ  ARG A 277      20.993  29.916  78.840  1.00 39.53           C
ATOM   2705  NH1 ARG A 277      22.078  29.354  79.353  1.00 40.56           N
ATOM   2706  NH2 ARG A 277      19.896  30.035  79.577  1.00 40.29           N
ATOM   2707  N   ASP A 278      22.339  27.907  73.999  1.00 25.72           N
ATOM   2708  CA  ASP A 278      23.784  28.000  73.903  1.00 26.03           C
ATOM   2709  C   ASP A 278      24.470  27.258  72.763  1.00 25.57           C
ATOM   2710  O   ASP A 278      25.646  27.495  72.502  1.00 23.90           O
ATOM   2711  CB  ASP A 278      24.397  27.598  75.246  1.00 26.48           C
ATOM   2712  CG  ASP A 278      23.812  28.395  76.406  1.00 28.96           C
ATOM   2713  OD1 ASP A 278      23.758  29.634  76.307  1.00 30.08           O
ATOM   2714  OD2 ASP A 278      23.403  27.793  77.413  1.00 31.30           O
ATOM   2715  N   TYR A 279      23.755  26.368  72.085  1.00 24.53           N
ATOM   2716  CA  TYR A 279      24.356  25.655  70.968  1.00 25.22           C
ATOM   2717  C   TYR A 279      23.430  25.638  69.761  1.00 26.04           C
ATOM   2718  O   TYR A 279      23.762  25.055  68.733  1.00 28.30           O
ATOM   2719  CB  TYR A 279      24.723  24.220  71.353  1.00 23.92           C
ATOM   2720  CG  TYR A 279      25.681  24.119  72.521  1.00 23.16           C
ATOM   2721  CD1 TYR A 279      25.218  24.214  73.838  1.00 20.68           C
ATOM   2722  CD2 TYR A 279      27.055  23.962  72.312  1.00 21.17           C
ATOM   2723  CE1 TYR A 279      26.094  24.157  74.912  1.00 17.83           C
ATOM   2724  CE2 TYR A 279      27.945  23.905  73.387  1.00 20.82           C
ATOM   2725  CZ  TYR A 279      27.452  24.003  74.684  1.00 19.52           C
ATOM   2726  OH  TYR A 279      28.311  23.936  75.753  1.00 20.56           O
ATOM   2727  N   SER A 280      22.275  26.280  69.883  1.00 24.38           N
ATOM   2728  CA  SER A 280      21.331  26.325  68.774  1.00 26.57           C
ATOM   2729  C   SER A 280      21.005  24.921  68.277  1.00 27.86           C
ATOM   2730  O   SER A 280      20.816  24.719  67.079  1.00 26.17           O
ATOM   2731  CB  SER A 280      21.921  27.134  67.615  1.00 26.30           C
ATOM   2732  OG  SER A 280      22.163  28.471  67.995  1.00 26.29           O
ATOM   2733  N   TRP A 281      20.937  23.963  69.200  1.00 29.25           N
ATOM   2734  CA  TRP A 281      20.649  22.568  68.868  1.00 32.40           C
ATOM   2735  C   TRP A 281      19.192  22.256  68.514  1.00 33.80           C
ATOM   2736  O   TRP A 281      18.252  22.838  69.066  1.00 34.39           O
ATOM   2737  CB  TRP A 281      21.068  21.668  70.030  1.00 32.78           C
ATOM   2738  CG  TRP A 281      20.894  20.195  69.770  1.00 33.17           C
ATOM   2739  CD1 TRP A 281      21.797  19.357  69.195  1.00 33.69           C
ATOM   2740  CD2 TRP A 281      19.759  19.384  70.118  1.00 33.69           C
ATOM   2741  NE1 TRP A 281      21.305  18.075  69.167  1.00 33.98           N
ATOM   2742  CE2 TRP A 281      20.056  18.062  69.727  1.00 32.84           C
ATOM   2743  CE3 TRP A 281      18.519  19.649  70.723  1.00 34.21           C
ATOM   2744  CZ2 TRP A 281      19.160  16.999  69.922  1.00 35.05           C
ATOM   2745  CZ3 TRP A 281      17.623  18.590  70.918  1.00 35.32           C
ATOM   2746  CH2 TRP A 281      17.953  17.281  70.518  1.00 34.23           C
ATOM   2747  N   HIS A 282      19.029  21.317  67.587  1.00 37.32           N
ATOM   2748  CA  HIS A 282      17.721  20.851  67.130  1.00 41.57           C
ATOM   2749  C   HIS A 282      17.852  19.374  66.836  1.00 41.98           C
ATOM   2750  O   HIS A 282      18.871  18.927  66.297  1.00 39.37           O
ATOM   2751  CB  HIS A 282      17.281  21.532  65.827  1.00 47.51           C
ATOM   2752  CG  HIS A 282      17.125  23.014  65.936  1.00 54.68           C
ATOM   2753  ND1 HIS A 282      18.199  23.878  65.898  1.00 56.16           N
ATOM   2754  CD2 HIS A 282      16.026  23.785  66.117  1.00 56.82           C
ATOM   2755  CE1 HIS A 282      17.768  25.116  66.052  1.00 57.77           C
ATOM   2756  NE2 HIS A 282      16.453  25.088  66.187  1.00 58.62           N
ATOM   2757  N   PRO A 283      16.821  18.591  67.176  1.00 42.90           N
ATOM   2758  CA  PRO A 283      16.875  17.149  66.909  1.00 44.05           C
ATOM   2759  C   PRO A 283      17.065  16.945  65.398  1.00 44.65           C
ATOM   2760  O   PRO A 283      16.472  17.669  64.598  1.00 42.40           O
ATOM   2761  CB  PRO A 283      15.502  16.656  67.383  1.00 43.20           C
ATOM   2762  CG  PRO A 283      15.123  17.640  68.450  1.00 42.53           C
ATOM   2763  CD  PRO A 283      15.576  18.963  67.872  1.00 43.68           C
ATOM   2764  N   THR A 284      17.895  15.983  65.005  1.00 46.55           N
ATOM   2765  CA  THR A 284      18.105  15.726  63.581  1.00 50.64           C
ATOM   2766  C   THR A 284      17.578  14.356  63.153  1.00 52.14           C
ATOM   2767  O   THR A 284      16.978  14.223  62.088  1.00 52.11           O
ATOM   2768  CB  THR A 284      19.603  15.832  63.183  1.00 50.94           C
ATOM   2769  OG1 THR A 284      20.370  14.861  63.904  1.00 51.34           O
ATOM   2770  CG2 THR A 284      20.139  17.227  63.483  1.00 51.84           C
ATOM   2771  N   THR A 285      17.791  13.346  63.989  1.00 53.87           N
ATOM   2772  CA  THR A 285      17.334  11.994  63.682  1.00 56.03           C
ATOM   2773  C   THR A 285      15.933  11.753  64.221  1.00 57.17           C
ATOM   2774  O   THR A 285      15.463  10.618  64.265  1.00 57.12           O
ATOM   2775  CB  THR A 285      18.247  10.940  64.306  1.00 56.39           C
ATOM   2776  OG1 THR A 285      18.064  10.939  65.729  1.00 56.68           O
ATOM   2777  CG2 THR A 285      19.702  11.244  63.980  1.00 57.45           C
ATOM   2778  N   SER A 286      15.274  12.824  64.641  1.00 58.32           N
ATOM   2779  CA  SER A 286      13.932  12.711  65.179  1.00 60.06           C
ATOM   2780  C   SER A 286      13.004  13.713  64.500  1.00 60.69           C
ATOM   2781  O   SER A 286      13.439  14.773  64.041  1.00 59.02           O
ATOM   2782  CB  SER A 286      13.957  12.940  66.696  1.00 61.31           C
ATOM   2783  OG  SER A 286      12.693  12.674  67.280  1.00 62.82           O
ATOM   2784  N   GLN A 287      11.725  13.360  64.444  1.00 61.73           N
ATOM   2785  CA  GLN A 287      10.707  14.193  63.813  1.00 63.03           C
ATOM   2786  C   GLN A 287      10.124  15.225  64.781  1.00 63.13           C
ATOM   2787  O   GLN A 287       9.660  16.290  64.362  1.00 62.87           O
ATOM   2788  CB  GLN A 287       9.581  13.312  63.256  1.00 63.74           C
ATOM   2789  CG  GLN A 287       9.845  11.799  63.335  1.00 64.27           C
ATOM   2790  CD  GLN A 287       9.784  11.251  64.759  1.00 63.53           C
ATOM   2791  OE1 GLN A 287       8.757  11.350  65.430  1.00 61.23           O
ATOM   2792  NE2 GLN A 287      10.886  10.666  65.219  1.00 63.82           N
ATOM   2793  N   ALA A 288      10.138  14.898  66.071  1.00 62.91           N
ATOM   2794  CA  ALA A 288       9.627  15.800  67.098  1.00 61.90           C
ATOM   2795  C   ALA A 288      10.650  16.909  67.319  1.00 61.50           C
ATOM   2796  O   ALA A 288      11.854  16.682  67.188  1.00 61.73           O
ATOM   2797  CB  ALA A 288       9.396  15.037  68.397  1.00 61.26           C
ATOM   2798  N   LYS A 289      10.178  18.108  67.642  1.00 61.00           N
ATOM   2799  CA  LYS A 289      11.088  19.224  67.885  1.00 60.86           C
ATOM   2800  C   LYS A 289      11.238  19.518  69.379  1.00 58.92           C
ATOM   2801  O   LYS A 289      12.036  20.373  69.780  1.00 59.24           O
ATOM   2802  CB  LYS A 289      10.615  20.485  67.150  1.00 62.51           C
ATOM   2803  CG  LYS A 289       9.149  20.833  67.341  1.00 66.32           C
ATOM   2804  CD  LYS A 289       8.244  19.979  66.455  1.00 69.40           C
ATOM   2805  CE  LYS A 289       8.432  20.301  64.970  1.00 71.27           C
ATOM   2806  NZ  LYS A 289       9.798  19.984  64.457  1.00 70.85           N
ATOM   2807  N   GLY A 290      10.478  18.796  70.197  1.00 55.31           N
ATOM   2808  CA  GLY A 290      10.540  18.997  71.633  1.00 52.30           C
ATOM   2809  C   GLY A 290      10.960  17.747  72.384  1.00 49.94           C
ATOM   2810  O   GLY A 290      11.264  16.725  71.767  1.00 49.49           O
ATOM   2811  N   PRO A 291      10.989  17.800  73.727  1.00 48.54           N
ATOM   2812  CA  PRO A 291      11.382  16.638  74.532  1.00 47.44           C
ATOM   2813  C   PRO A 291      10.491  15.436  74.232  1.00 46.88           C
ATOM   2814  O   PRO A 291       9.266  15.534  74.263  1.00 46.51           O
ATOM   2815  CB  PRO A 291      11.210  17.135  75.968  1.00 46.98           C
ATOM   2816  CG  PRO A 291      11.392  18.615  75.852  1.00 46.32           C
ATOM   2817  CD  PRO A 291      10.634  18.937  74.593  1.00 47.22           C
ATOM   2818  N   SER A 292      11.118  14.308  73.932  1.00 46.31           N
ATOM   2819  CA  SER A 292      10.407  13.075  73.635  1.00 45.71           C
ATOM   2820  C   SER A 292      11.418  11.994  73.932  1.00 45.62           C
ATOM   2821  O   SER A 292      12.608  12.274  74.027  1.00 45.35           O
ATOM   2822  CB  SER A 292      10.042  13.004  72.160  1.00 46.19           C
ATOM   2823  OG  SER A 292      11.178  12.629  71.395  1.00 44.42           O
ATOM   2824  N   PRO A 293      10.972  10.745  74.096  1.00 46.71           N
ATOM   2825  CA  PRO A 293      12.002   9.742  74.380  1.00 47.23           C
ATOM   2826  C   PRO A 293      13.098   9.691  73.307  1.00 47.69           C
ATOM   2827  O   PRO A 293      14.271   9.456  73.616  1.00 46.93           O
ATOM   2828  CB  PRO A 293      11.203   8.431  74.511  1.00 46.47           C
ATOM   2829  CG  PRO A 293       9.837   8.744  73.917  1.00 45.58           C
ATOM   2830  CD  PRO A 293       9.618  10.188  74.270  1.00 46.27           C
ATOM   2831  N   GLN A 294      12.723   9.941  72.056  1.00 48.29           N
ATOM   2832  CA  GLN A 294      13.697   9.911  70.966  1.00 48.71           C
ATOM   2833  C   GLN A 294      14.668  11.088  71.040  1.00 46.76           C
ATOM   2834  O   GLN A 294      15.882  10.894  71.126  1.00 47.05           O
ATOM   2835  CB  GLN A 294      12.995   9.931  69.603  1.00 52.07           C
ATOM   2836  CG  GLN A 294      11.961   8.829  69.372  1.00 57.63           C
ATOM   2837  CD  GLN A 294      10.696   9.019  70.207  1.00 61.65           C
ATOM   2838  OE1 GLN A 294      10.159  10.128  70.300  1.00 63.85           O
ATOM   2839  NE2 GLN A 294      10.207   7.931  70.805  1.00 63.53           N
ATOM   2840  N   THR A 295      14.130  12.307  71.014  1.00 44.93           N
ATOM   2841  CA  THR A 295      14.959  13.511  71.054  1.00 42.79           C
ATOM   2842  C   THR A 295      15.800  13.642  72.318  1.00 42.15           C
ATOM   2843  O   THR A 295      16.887  14.220  72.281  1.00 42.37           O
ATOM   2844  CB  THR A 295      14.112  14.800  70.877  1.00 40.86           C
ATOM   2845  OG1 THR A 295      13.213  14.945  71.980  1.00 42.02           O
ATOM   2846  CG2 THR A 295      13.318  14.741  69.585  1.00 36.90           C
ATOM   2847  N   ASN A 296      15.310  13.107  73.435  1.00 41.43           N
ATOM   2848  CA  ASN A 296      16.067  13.181  74.684  1.00 39.62           C
ATOM   2849  C   ASN A 296      17.279  12.272  74.592  1.00 39.61           C
ATOM   2850  O   ASN A 296      18.346  12.576  75.126  1.00 40.51           O
ATOM   2851  CB  ASN A 296      15.199  12.773  75.868  1.00 38.55           C
ATOM   2852  CG  ASN A 296      14.153  13.817  76.209  1.00 38.39           C
ATOM   2853  OD1 ASN A 296      13.255  13.574  77.012  1.00 37.60           O
ATOM   2854  ND2 ASN A 296      14.270  14.987  75.603  1.00 39.25           N
ATOM   2855  N   LYS A 297      17.115  11.153  73.902  1.00 39.37           N
ATOM   2856  CA  LYS A 297      18.216  10.223  73.743  1.00 40.05           C
ATOM   2857  C   LYS A 297      19.245  10.872  72.816  1.00 39.15           C
ATOM   2858  O   LYS A 297      20.450  10.785  73.043  1.00 36.41           O
ATOM   2859  CB  LYS A 297      17.708   8.913  73.142  1.00 41.94           C
ATOM   2860  CG  LYS A 297      18.712   7.772  73.183  1.00 44.24           C
ATOM   2861  CD  LYS A 297      17.978   6.439  73.063  1.00 48.29           C
ATOM   2862  CE  LYS A 297      18.905   5.251  73.288  1.00 49.87           C
ATOM   2863  NZ  LYS A 297      19.954   5.179  72.233  1.00 50.32           N
ATOM   2864  N   GLU A 298      18.756  11.539  71.779  1.00 37.77           N
ATOM   2865  CA  GLU A 298      19.637  12.188  70.824  1.00 37.32           C
ATOM   2866  C   GLU A 298      20.439  13.313  71.468  1.00 35.44           C
ATOM   2867  O   GLU A 298      21.647  13.416  71.263  1.00 34.45           O
ATOM   2868  CB  GLU A 298      18.832  12.739  69.647  1.00 38.56           C
ATOM   2869  CG  GLU A 298      19.700  13.362  68.573  1.00 39.87           C
ATOM   2870  CD  GLU A 298      18.912  13.770  67.350  1.00 40.37           C
ATOM   2871  OE1 GLU A 298      19.527  14.337  66.421  1.00 42.87           O
ATOM   2872  OE2 GLU A 298      17.686  13.522  67.320  1.00 37.98           O
ATOM   2873  N   LEU A 299      19.764  14.154  72.244  1.00 33.96           N
ATOM   2874  CA  LEU A 299      20.438  15.261  72.906  1.00 32.33           C
ATOM   2875  C   LEU A 299      21.557  14.719  73.785  1.00 31.96           C
ATOM   2876  O   LEU A 299      22.639  15.306  73.863  1.00 33.00           O
ATOM   2877  CB  LEU A 299      19.457  16.051  73.769  1.00 31.85           C
ATOM   2878  CG  LEU A 299      19.688  17.564  73.873  1.00 32.11           C
ATOM   2879  CD1 LEU A 299      19.283  18.034  75.260  1.00 31.93           C
ATOM   2880  CD2 LEU A 299      21.144  17.906  73.607  1.00 30.98           C
ATOM   2881  N   GLY A 300      21.286  13.599  74.452  1.00 30.97           N
ATOM   2882  CA  GLY A 300      22.278  12.986  75.314  1.00 28.42           C
ATOM   2883  C   GLY A 300      23.498  12.587  74.510  1.00 28.88           C
ATOM   2884  O   GLY A 300      24.639  12.746  74.967  1.00 28.28           O
ATOM   2885  N   ASN A 301      23.267  12.065  73.308  1.00 27.73           N
ATOM   2886  CA  ASN A 301      24.371  11.663  72.442  1.00 29.90           C
ATOM   2887  C   ASN A 301      25.137  12.904  71.981  1.00 28.77           C
ATOM   2888  O   ASN A 301      26.367  12.899  71.881  1.00 28.17           O
ATOM   2889  CB  ASN A 301      23.851  10.876  71.228  1.00 31.72           C
ATOM   2890  CG  ASN A 301      23.294   9.500  71.610  1.00 34.25           C
ATOM   2891  OD1 ASN A 301      23.874   8.787  72.430  1.00 34.10           O
ATOM   2892  ND2 ASN A 301      22.174   9.121  71.000  1.00 35.54           N
ATOM   2893  N   PHE A 302      24.397  13.974  71.725  1.00 28.33           N
ATOM   2894  CA  PHE A 302      24.997  15.223  71.285  1.00 28.85           C
ATOM   2895  C   PHE A 302      26.030  15.736  72.292  1.00 29.39           C
ATOM   2896  O   PHE A 302      27.156  16.087  71.906  1.00 28.81           O
ATOM   2897  CB  PHE A 302      23.912  16.284  71.051  1.00 27.62           C
ATOM   2898  CG  PHE A 302      24.460  17.667  70.836  1.00 28.80           C
ATOM   2899  CD1 PHE A 302      25.154  17.982  69.672  1.00 28.57           C
ATOM   2900  CD2 PHE A 302      24.324  18.641  71.826  1.00 27.65           C
ATOM   2901  CE1 PHE A 302      25.711  19.250  69.491  1.00 30.28           C
ATOM   2902  CE2 PHE A 302      24.875  19.913  71.663  1.00 28.47           C
ATOM   2903  CZ  PHE A 302      25.573  20.222  70.494  1.00 29.53           C
ATOM   2904  N   PHE A 303      25.663  15.776  73.576  1.00 28.08           N
ATOM   2905  CA  PHE A 303      26.600  16.260  74.588  1.00 26.67           C
ATOM   2906  C   PHE A 303      27.787  15.334  74.761  1.00 27.69           C
ATOM   2907  O   PHE A 303      28.904  15.795  74.998  1.00 29.73           O
ATOM   2908  CB  PHE A 303      25.891  16.482  75.926  1.00 27.11           C
ATOM   2909  CG  PHE A 303      25.035  17.719  75.948  1.00 27.68           C
ATOM   2910  CD1 PHE A 303      23.688  17.648  76.277  1.00 25.38           C
ATOM   2911  CD2 PHE A 303      25.572  18.956  75.585  1.00 27.74           C
ATOM   2912  CE1 PHE A 303      22.883  18.785  76.239  1.00 25.96           C
ATOM   2913  CE2 PHE A 303      24.777  20.095  75.545  1.00 27.77           C
ATOM   2914  CZ  PHE A 303      23.426  20.006  75.872  1.00 28.21           C
ATOM   2915  N   ARG A 304      27.565  14.029  74.645  1.00 27.15           N
ATOM   2916  CA  ARG A 304      28.670  13.091  74.775  1.00 28.07           C
ATOM   2917  C   ARG A 304      29.654  13.325  73.637  1.00 27.99           C
ATOM   2918  O   ARG A 304      30.862  13.374  73.844  1.00 28.90           O
ATOM   2919  CB  ARG A 304      28.172  11.640  74.748  1.00 27.62           C
ATOM   2920  CG  ARG A 304      28.108  11.006  76.134  1.00 28.22           C
ATOM   2921  CD  ARG A 304      27.775   9.527  76.073  1.00 28.07           C
ATOM   2922  NE  ARG A 304      26.444   9.299  75.527  1.00 28.64           N
ATOM   2923  CZ  ARG A 304      25.316   9.664  76.123  1.00 27.31           C
ATOM   2924  NH1 ARG A 304      25.355  10.274  77.298  1.00 27.63           N
ATOM   2925  NH2 ARG A 304      24.152   9.441  75.529  1.00 27.71           N
ATOM   2926  N   SER A 305      29.123  13.484  72.435  1.00 28.54           N
ATOM   2927  CA  SER A 305      29.953  13.720  71.275  1.00 29.91           C
ATOM   2928  C   SER A 305      30.694  15.049  71.400  1.00 30.47           C
ATOM   2929  O   SER A 305      31.761  15.235  70.823  1.00 33.90           O
ATOM   2930  CB  SER A 305      29.091  13.731  70.020  1.00 33.09           C
ATOM   2931  OG  SER A 305      29.880  14.106  68.906  1.00 41.36           O
ATOM   2932  N   LEU A 306      30.128  15.967  72.166  1.00 28.65           N
ATOM   2933  CA  LEU A 306      30.723  17.273  72.366  1.00 28.11           C
ATOM   2934  C   LEU A 306      31.829  17.286  73.431  1.00 27.40           C
ATOM   2935  O   LEU A 306      32.937  17.760  73.171  1.00 27.93           O
ATOM   2936  CB  LEU A 306      29.610  18.263  72.736  1.00 31.72           C
ATOM   2937  CG  LEU A 306      29.869  19.739  73.042  1.00 32.78           C
ATOM   2938  CD1 LEU A 306      30.630  20.399  71.905  1.00 34.27           C
ATOM   2939  CD2 LEU A 306      28.523  20.428  73.254  1.00 32.54           C
ATOM   2940  N   TRP A 307      31.543  16.741  74.614  1.00 25.98           N
ATOM   2941  CA  TRP A 307      32.513  16.750  75.709  1.00 25.29           C
ATOM   2942  C   TRP A 307      33.324  15.480  75.923  1.00 26.87           C
ATOM   2943  O   TRP A 307      34.355  15.510  76.601  1.00 27.31           O
ATOM   2944  CB  TRP A 307      31.821  17.135  77.025  1.00 25.70           C
ATOM   2945  CG  TRP A 307      31.148  18.473  76.963  1.00 26.07           C
ATOM   2946  CD1 TRP A 307      31.666  19.623  76.445  1.00 24.62           C
ATOM   2947  CD2 TRP A 307      29.832  18.799  77.427  1.00 26.97           C
ATOM   2948  NE1 TRP A 307      30.756  20.642  76.551  1.00 26.87           N
ATOM   2949  CE2 TRP A 307      29.621  20.165  77.150  1.00 27.76           C
ATOM   2950  CE3 TRP A 307      28.812  18.069  78.051  1.00 27.06           C
ATOM   2951  CZ2 TRP A 307      28.425  20.820  77.475  1.00 27.99           C
ATOM   2952  CZ3 TRP A 307      27.629  18.721  78.375  1.00 28.11           C
ATOM   2953  CH2 TRP A 307      27.445  20.083  78.087  1.00 26.11           C
ATOM   2954  N   GLY A 308      32.869  14.364  75.365  1.00 26.33           N
ATOM   2955  CA  GLY A 308      33.621  13.137  75.526  1.00 29.40           C
ATOM   2956  C   GLY A 308      33.174  12.163  76.605  1.00 30.29           C
ATOM   2957  O   GLY A 308      31.999  12.129  76.978  1.00 29.44           O
ATOM   2958  N   PRO A 309      34.110  11.348  77.123  1.00 31.09           N
ATOM   2959  CA  PRO A 309      33.904  10.329  78.162  1.00 31.91           C
ATOM   2960  C   PRO A 309      33.347  10.855  79.491  1.00 32.27           C
ATOM   2961  O   PRO A 309      32.708  10.111  80.231  1.00 31.60           O
ATOM   2962  CB  PRO A 309      35.300   9.722  78.338  1.00 32.61           C
ATOM   2963  CG  PRO A 309      35.963   9.962  77.011  1.00 31.99           C
ATOM   2964  CD  PRO A 309      35.521  11.369  76.700  1.00 33.20           C
ATOM   2965  N   TYR A 310      33.610  12.128  79.795  1.00 31.55           N
ATOM   2966  CA  TYR A 310      33.133  12.737  81.031  1.00 28.53           C
ATOM   2967  C   TYR A 310      32.037  13.753  80.799  1.00 28.50           C
ATOM   2968  O   TYR A 310      31.892  14.712  81.559  1.00 27.81           O
ATOM   2969  CB  TYR A 310      34.290  13.389  81.783  1.00 26.67           C
ATOM   2970  CG  TYR A 310      35.162  12.377  82.485  1.00 27.88           C
ATOM   2971  CD1 TYR A 310      35.923  11.459  81.762  1.00 29.57           C
ATOM   2972  CD2 TYR A 310      35.176  12.291  83.877  1.00 29.58           C
ATOM   2973  CE1 TYR A 310      36.668  10.475  82.409  1.00 28.17           C
ATOM   2974  CE2 TYR A 310      35.917  11.315  84.527  1.00 29.09           C
ATOM   2975  CZ  TYR A 310      36.653  10.411  83.785  1.00 27.48           C
ATOM   2976  OH  TYR A 310      37.333   9.416  84.425  1.00 30.05           O
ATOM   2977  N   ALA A 311      31.263  13.524  79.745  1.00 27.97           N
ATOM   2978  CA  ALA A 311      30.165  14.402  79.380  1.00 27.07           C
ATOM   2979  C   ALA A 311      29.255  14.686  80.572  1.00 28.30           C
ATOM   2980  O   ALA A 311      28.764  15.804  80.725  1.00 28.50           O
ATOM   2981  CB  ALA A 311      29.357  13.771  78.255  1.00 27.65           C
ATOM   2982  N   GLY A 312      29.023  13.664  81.400  1.00 28.62           N
ATOM   2983  CA  GLY A 312      28.170  13.816  82.566  1.00 27.76           C
ATOM   2984  C   GLY A 312      28.703  14.856  83.536  1.00 28.10           C
ATOM   2985  O   GLY A 312      27.938  15.616  84.133  1.00 29.94           O
ATOM   2986  N   TRP A 313      30.021  14.888  83.694  1.00 25.69           N
ATOM   2987  CA  TRP A 313      30.647  15.853  84.577  1.00 25.88           C
ATOM   2988  C   TRP A 313      30.583  17.271  84.004  1.00 25.95           C
ATOM   2989  O   TRP A 313      30.315  18.217  84.735  1.00 26.57           O
ATOM   2990  CB  TRP A 313      32.101  15.475  84.818  1.00 25.27           C
ATOM   2991  CG  TRP A 313      32.285  14.287  85.697  1.00 25.65           C
ATOM   2992  CD1 TRP A 313      31.737  13.045  85.535  1.00 25.74           C
ATOM   2993  CD2 TRP A 313      33.136  14.206  86.843  1.00 27.13           C
ATOM   2994  NE1 TRP A 313      32.203  12.188  86.511  1.00 24.95           N
ATOM   2995  CE2 TRP A 313      33.065  12.877  87.326  1.00 28.27           C
ATOM   2996  CE3 TRP A 313      33.958  15.128  87.512  1.00 27.13           C
ATOM   2997  CZ2 TRP A 313      33.790  12.449  88.447  1.00 28.41           C
ATOM   2998  CZ3 TRP A 313      34.677  14.702  88.626  1.00 27.59           C
ATOM   2999  CH2 TRP A 313      34.588  13.372  89.080  1.00 28.58           C
ATOM   3000  N   ALA A 314      30.838  17.421  82.706  1.00 26.14           N
ATOM   3001  CA  ALA A 314      30.801  18.741  82.081  1.00 25.23           C
ATOM   3002  C   ALA A 314      29.410  19.294  82.260  1.00 26.38           C
ATOM   3003  O   ALA A 314      29.221  20.471  82.551  1.00 27.25           O
ATOM   3004  CB  ALA A 314      31.120  18.638  80.616  1.00 23.97           C
ATOM   3005  N   GLN A 315      28.437  18.415  82.059  1.00 27.63           N
ATOM   3006  CA  GLN A 315      27.030  18.736  82.198  1.00 28.23           C
ATOM   3007  C   GLN A 315      26.747  19.404  83.549  1.00 28.29           C
ATOM   3008  O   GLN A 315      26.079  20.446  83.613  1.00 28.51           O
ATOM   3009  CB  GLN A 315      26.215  17.444  82.059  1.00 28.13           C
ATOM   3010  CG  GLN A 315      24.777  17.550  82.505  1.00 30.80           C
ATOM   3011  CD  GLN A 315      24.577  17.211  83.983  1.00 32.83           C
ATOM   3012  OE1 GLN A 315      23.549  17.549  84.556  1.00 33.76           O
ATOM   3013  NE2 GLN A 315      25.552  16.530  84.593  1.00 29.36           N
ATOM   3014  N   ALA A 316      27.266  18.810  84.624  1.00 26.44           N
ATOM   3015  CA  ALA A 316      27.060  19.350  85.967  1.00 25.70           C
ATOM   3016  C   ALA A 316      27.558  20.800  86.076  1.00 26.31           C
ATOM   3017  O   ALA A 316      27.020  21.591  86.847  1.00 26.22           O
ATOM   3018  CB  ALA A 316      27.770  18.466  87.000  1.00 24.43           C
ATOM   3019  N   VAL A 317      28.588  21.140  85.307  1.00 25.68           N
ATOM   3020  CA  VAL A 317      29.133  22.489  85.332  1.00 25.30           C
ATOM   3021  C   VAL A 317      28.142  23.500  84.765  1.00 26.43           C
ATOM   3022  O   VAL A 317      27.851  24.510  85.398  1.00 29.05           O
ATOM   3023  CB  VAL A 317      30.470  22.573  84.549  1.00 24.66           C
ATOM   3024  CG1 VAL A 317      30.980  24.005  84.525  1.00 22.83           C
ATOM   3025  CG2 VAL A 317      31.511  21.683  85.211  1.00 22.73           C
ATOM   3026  N   LEU A 318      27.619  23.239  83.577  1.00 25.75           N
ATOM   3027  CA  LEU A 318      26.667  24.165  82.986  1.00 25.39           C
ATOM   3028  C   LEU A 318      25.340  24.124  83.738  1.00 26.98           C
ATOM   3029  O   LEU A 318      24.729  25.167  83.965  1.00 27.39           O
ATOM   3030  CB  LEU A 318      26.431  23.844  81.502  1.00 22.28           C
ATOM   3031  CG  LEU A 318      27.629  23.766  80.536  1.00 22.30           C
ATOM   3032  CD1 LEU A 318      27.110  23.788  79.101  1.00 17.47           C
ATOM   3033  CD2 LEU A 318      28.588  24.919  80.760  1.00 18.70           C
ATOM   3034  N   PHE A 319      24.894  22.923  84.115  1.00 29.15           N
ATOM   3035  CA  PHE A 319      23.635  22.751  84.856  1.00 30.76           C
ATOM   3036  C   PHE A 319      23.714  23.603  86.116  1.00 32.72           C
ATOM   3037  O   PHE A 319      22.827  24.404  86.396  1.00 33.71           O
ATOM   3038  CB  PHE A 319      23.428  21.275  85.261  1.00 29.48           C
ATOM   3039  CG  PHE A 319      22.149  21.016  86.032  1.00 28.06           C
ATOM   3040  CD1 PHE A 319      20.959  20.727  85.367  1.00 26.37           C
ATOM   3041  CD2 PHE A 319      22.131  21.083  87.430  1.00 29.51           C
ATOM   3042  CE1 PHE A 319      19.768  20.509  86.083  1.00 27.52           C
ATOM   3043  CE2 PHE A 319      20.943  20.868  88.157  1.00 27.15           C
ATOM   3044  CZ  PHE A 319      19.763  20.580  87.483  1.00 26.04           C
ATOM   3045  N   SER A 320      24.797  23.424  86.866  1.00 35.24           N
ATOM   3046  CA  SER A 320      25.011  24.163  88.104  1.00 37.59           C
ATOM   3047  C   SER A 320      25.001  25.670  87.862  1.00 37.70           C
ATOM   3048  O   SER A 320      24.345  26.416  88.589  1.00 37.99           O
ATOM   3049  CB  SER A 320      26.333  23.741  88.741  1.00 36.92           C
ATOM   3050  OG  SER A 320      26.550  24.452  89.941  1.00 41.46           O
ATOM   3051  N   ALA A 321      25.718  26.116  86.836  1.00 37.73           N
ATOM   3052  CA  ALA A 321      25.766  27.536  86.504  1.00 38.53           C
ATOM   3053  C   ALA A 321      24.406  28.045  86.014  1.00 40.62           C
ATOM   3054  O   ALA A 321      24.105  29.237  86.116  1.00 39.78           O
ATOM   3055  CB  ALA A 321      26.824  27.788  85.449  1.00 37.09           C
ATOM   3056  N   ASP A 322      23.585  27.147  85.479  1.00 42.30           N
ATOM   3057  CA  ASP A 322      22.272  27.546  84.996  1.00 45.79           C
ATOM   3058  C   ASP A 322      21.319  27.742  86.182  1.00 48.64           C
ATOM   3059  O   ASP A 322      20.347  28.495  86.084  1.00 49.63           O
ATOM   3060  CB  ASP A 322      21.716  26.501  84.023  1.00 45.42           C
ATOM   3061  CG  ASP A 322      20.587  27.047  83.157  1.00 44.36           C
ATOM   3062  OD1 ASP A 322      20.768  28.122  82.540  1.00 42.62           O
ATOM   3063  OD2 ASP A 322      19.522  26.391  83.085  1.00 44.65           O
ATOM   3064  N   LEU A 323      21.600  27.070  87.301  1.00 50.26           N
ATOM   3065  CA  LEU A 323      20.773  27.217  88.499  1.00 52.61           C
ATOM   3066  C   LEU A 323      20.908  28.645  89.017  1.00 54.49           C
ATOM   3067  O   LEU A 323      19.948  29.216  89.537  1.00 53.59           O
ATOM   3068  CB  LEU A 323      21.193  26.228  89.587  1.00 51.97           C
ATOM   3069  CG  LEU A 323      20.830  24.761  89.326  1.00 53.33           C
ATOM   3070  CD1 LEU A 323      21.361  23.896  90.459  1.00 53.52           C
ATOM   3071  CD2 LEU A 323      19.316  24.611  89.193  1.00 51.51           C
ATOM   3072  N   ARG A 324      22.105  29.211  88.876  1.00 57.33           N
ATOM   3073  CA  ARG A 324      22.361  30.593  89.286  1.00 60.99           C
ATOM   3074  C   ARG A 324      21.692  31.496  88.260  1.00 62.28           C
ATOM   3075  O   ARG A 324      22.351  32.116  87.422  1.00 61.83           O
ATOM   3076  CB  ARG A 324      23.865  30.886  89.327  1.00 61.71           C
ATOM   3077  CG  ARG A 324      24.545  30.447  90.609  1.00 62.78           C
ATOM   3078  CD  ARG A 324      24.503  28.946  90.779  1.00 64.41           C
ATOM   3079  NE  ARG A 324      24.811  28.570  92.153  1.00 66.92           N
ATOM   3080  CZ  ARG A 324      24.866  27.316  92.595  1.00 67.93           C
ATOM   3081  NH1 ARG A 324      25.150  27.079  93.869  1.00 68.95           N
ATOM   3082  NH2 ARG A 324      24.649  26.301  91.766  1.00 66.84           N
ATOM   3083  N   GLN A 325      20.368  31.552  88.341  1.00 64.73           N
ATOM   3084  CA  GLN A 325      19.560  32.338  87.425  1.00 67.48           C
ATOM   3085  C   GLN A 325      18.094  32.152  87.819  1.00 67.92           C
ATOM   3086  O   GLN A 325      17.424  31.299  87.200  1.00 67.62           O
ATOM   3087  CB  GLN A 325      19.789  31.852  85.990  1.00 68.90           C
ATOM   3088  CG  GLN A 325      19.089  32.668  84.915  1.00 71.35           C
ATOM   3089  CD  GLN A 325      19.260  32.064  83.529  1.00 72.44           C
ATOM   3090  OE1 GLN A 325      20.383  31.833  83.077  1.00 73.86           O
ATOM   3091  NE2 GLN A 325      18.143  31.807  82.847  1.00 71.82           N
TER    3092      GLN A 325
HETATM 3093 CA   CA  E 100       8.262  20.149  82.954  1.00 63.23          Ca
HETATM 3094  C7  MOL     1      21.020  16.589  88.230 -0.102782.0           C
HETATM 3095  C1  MOL     1      22.447  16.834  88.230 -0.038632.0           C
HETATM 3096  C2  MOL     1      22.693  17.839  89.169  0.299197.0           C
HETATM 3097  C3  MOL     1      23.979  18.293  89.429 -0.276775.0           C
HETATM 3098  C4  MOL     1      25.019  17.726  88.726 -0.339005.0           C
HETATM 3099  C5  MOL     1      24.785  16.724  87.775  0.404471.0           C
HETATM 3100  C6  MOL     1      23.510  16.273  87.518 -0.348547.0           C
HETATM 3101  N2  MOL     1      21.482  18.226  89.696 -0.555012.0           N
HETATM 3102  C8  MOL     1      20.492  17.432  89.153  0.068449.0           C
HETATM 3103  C14 MOL     1      20.300  15.651  87.299 -0.137808.0           C
HETATM 3104  C15 MOL     1      19.662  16.366  86.103  0.465466.0           C
HETATM 3105  N1  MOL     1      20.697  16.916  85.241 -1.09122.00           N
HETATM 3106  C9  MOL     1      19.094  17.626  89.595 -0.136602.0           C
HETATM 3107  C11 MOL     1      18.594  18.907  89.825  0.403095.0           C
HETATM 3108  N3  MOL     1      17.367  19.157  90.240 -0.665696.0           N
HETATM 3109  C13 MOL     1      16.561  18.132  90.446  0.424145.0           C
HETATM 3110  C12 MOL     1      16.943  16.815  90.256 -0.507953.0           C
HETATM 3111  C10 MOL     1      18.233  16.560  89.829  0.138802.0           C
HETATM 3112  O1  MOL     1      25.807  16.161  87.076 -0.657136.0           O
ENDMDL
CONECT  300  296  299  301
CONECT  302  303  301  304
CONECT  299  300  297
CONECT  297  298  295  299
CONECT  305  306  304  307
CONECT  295  294  296  297
CONECT  307  308  305
CONECT  294  295  293
CONECT  308  301  307
CONECT  301  300  308  302
CONECT  304  302  305
CONECT  306  305
CONECT  303  302
CONECT  298  297
CONECT  296  300  295
CONECT  293  294  290
CONECT  291  290
CONECT  292  290
CONECT  290  292  276  291  293
CONECT  436  435  449
CONECT  455  454  456  457
CONECT  457  453  455  459
CONECT  453  457  458
CONECT  458  453 2488
CONECT  454  452  455
CONECT  459  457  460
CONECT  452  449  454
CONECT  456  455
CONECT  451  449
CONECT  450  449
CONECT  449  452  436  451  450
CONECT  460  461  463  459  462
CONECT  591  587  590  592
CONECT  593  592  594  595
CONECT  590  588  591
CONECT  588  589  586  590
CONECT  596  598  597  595
CONECT  586  587  585  588
CONECT  598  599  596
CONECT  585  584  586
CONECT  599  592  598
CONECT  592  599  591  593
CONECT  595  596  593
CONECT  597  596
CONECT  594  593
CONECT  589  588
CONECT  587  586  591
CONECT  584  581  585
CONECT  582  581
CONECT  583  581
CONECT  581  583  570  582  584
CONECT 2475 2474 2476 2480
CONECT 2481 2484 2482 2480
CONECT 2484 2481 2485
CONECT 2482 2489 2481 2483
CONECT 2485 2484 2486
CONECT 2486 2485 2487
CONECT 2487 2486 2488
CONECT 2480 2475 2481
CONECT 2488  458 2487
CONECT 2483 2482
CONECT 2489 2482 2490
CONECT 3095 3094 3100 3096
CONECT 3111 3106 3110
CONECT 3107 3106 3108
CONECT 3110 3109 3111
CONECT 3109 3108 3110
CONECT 3103 3094 3104
CONECT 3104 3105 3103
CONECT 3096 3095 3097 3101
CONECT 3097 3098 3096
CONECT 3098 3099 3097
CONECT 3099 3098 3100 3112
CONECT 3100 3095 3099
CONECT 3094 3095 3102 3103
CONECT 3102 3094 3106 3101
CONECT 3106 3111 3102 3107
CONECT 3105 3104
CONECT 3101 3096 3102
CONECT 3108 3109 3107
CONECT 3112 3099
MODEL        2
HETATM    1  O5' DG5     1       7.280   4.988  64.624  1.00  0.00           O
HETATM    2  C5' DG5     1       6.570   5.977  63.993  1.00  0.00           C
HETATM    3  C4' DG5     1       5.677   6.704  65.024  1.00  0.00           C
HETATM    4  O4' DG5     1       4.639   5.873  65.492  1.00  0.00           O
HETATM    5  C1' DG5     1       4.644   6.188  66.817  1.00  0.00           C
HETATM    6  N9  DG5     1       3.887   5.110  67.458  1.00  0.00           N
HETATM    7  C8  DG5     1       4.420   3.955  68.016  1.00  0.00           C
HETATM    8  N7  DG5     1       3.544   3.106  68.534  1.00  0.00           N
HETATM    9  C5  DG5     1       2.335   3.879  68.326  1.00  0.00           C
HETATM   10  C6  DG5     1       0.961   3.706  68.726  1.00  0.00           C
HETATM   11  O6  DG5     1       0.380   2.729  69.314  1.00  0.00           O
HETATM   12  N1  DG5     1       0.149   4.745  68.328  1.00  0.00           N
HETATM   13  C2  DG5     1       0.550   5.940  67.821  1.00  0.00           C
HETATM   14  N2  DG5     1      -0.308   6.971  67.798  1.00  0.00           N
HETATM   15  N3  DG5     1       1.799   6.183  67.509  1.00  0.00           N
HETATM   16  C4  DG5     1       2.595   5.117  67.799  1.00  0.00           C
HETATM   17  C3' DG5     1       6.486   7.278  66.212  1.00  0.00           C
HETATM   18  C2' DG5     1       6.099   6.374  67.312  1.00  0.00           C
HETATM   19  O3' DG5     1       6.048   8.604  66.454  1.00  0.00           O
ATOM     20  P   DG      2       6.870   9.800  66.023  1.00  0.00           P
ATOM     21  OP1 DG      2       7.051   9.949  64.562  1.00  0.00           O
ATOM     22  OP2 DG      2       8.143   9.838  66.745  1.00  0.00           O
ATOM     23  O5' DG      2       6.014  11.045  66.583  1.00  0.00           O
ATOM     24  C5' DG      2       4.850  11.557  65.895  1.00  0.00           C
ATOM     25  C4' DG      2       3.649  11.774  66.812  1.00  0.00           C
ATOM     26  O4' DG      2       3.058  10.528  67.310  1.00  0.00           O
ATOM     27  C1' DG      2       2.907  10.788  68.675  1.00  0.00           C
ATOM     28  N9  DG      2       2.853   9.492  69.391  1.00  0.00           N
ATOM     29  C8  DG      2       3.797   8.437  69.466  1.00  0.00           C
ATOM     30  N7  DG      2       3.419   7.385  70.213  1.00  0.00           N
ATOM     31  C5  DG      2       2.165   7.808  70.645  1.00  0.00           C
ATOM     32  C6  DG      2       1.175   7.033  71.441  1.00  0.00           C
ATOM     33  O6  DG      2       1.340   5.943  72.033  1.00  0.00           O
ATOM     34  N1  DG      2      -0.041   7.599  71.386  1.00  0.00           N
ATOM     35  C2  DG      2      -0.312   8.790  70.784  1.00  0.00           C
ATOM     36  N2  DG      2      -1.519   9.259  70.849  1.00  0.00           N
ATOM     37  N3  DG      2       0.559   9.639  70.250  1.00  0.00           N
ATOM     38  C4  DG      2       1.765   9.048  70.130  1.00  0.00           C
ATOM     39  C3' DG      2       4.046  12.699  67.917  1.00  0.00           C
ATOM     40  C2' DG      2       4.036  11.690  69.089  1.00  0.00           C
ATOM     41  O3' DG      2       3.021  13.659  68.079  1.00  0.00           O
ATOM     42  P   DT      3       3.232  15.022  68.847  1.00  0.00           P
ATOM     43  OP1 DT      3       3.076  16.102  67.820  1.00  0.00           O
ATOM     44  OP2 DT      3       4.365  15.034  69.725  1.00  0.00           O
ATOM     45  O5' DT      3       1.921  14.963  69.818  1.00  0.00           O
ATOM     46  C5' DT      3       0.664  14.583  69.278  1.00  0.00           C
ATOM     47  C4' DT      3      -0.542  14.578  70.164  1.00  0.00           C
ATOM     48  O4' DT      3      -0.643  13.273  70.773  1.00  0.00           O
ATOM     49  C1' DT      3      -0.626  13.378  72.144  1.00  0.00           C
ATOM     50  N1  DT      3       0.086  12.177  72.690  1.00  0.00           N
ATOM     51  C6  DT      3       1.462  12.117  72.533  1.00  0.00           C
ATOM     52  C5  DT      3       2.130  10.962  72.850  1.00  0.00           C
ATOM     53  C7  DT      3       3.659  10.861  72.587  1.00  0.00           C
ATOM     54  C4  DT      3       1.449   9.806  73.396  1.00  0.00           C
ATOM     55  O4  DT      3       1.974   8.754  73.766  1.00  0.00           O
ATOM     56  N3  DT      3       0.180  10.096  73.773  1.00  0.00           N
ATOM     57  C2  DT      3      -0.571  11.209  73.391  1.00  0.00           C
ATOM     58  O2  DT      3      -1.771  11.169  73.623  1.00  0.00           O
ATOM     59  C3' DT      3      -0.602  15.574  71.309  1.00  0.00           C
ATOM     60  C2' DT      3      -0.087  14.721  72.467  1.00  0.00           C
ATOM     61  O3' DT      3      -1.908  16.060  71.530  1.00  0.00           O
ATOM     62  P   DA      4      -2.174  17.495  72.207  1.00  0.00           P
ATOM     63  OP1 DA      4      -3.460  18.001  71.833  1.00  0.00           O
ATOM     64  OP2 DA      4      -0.920  18.297  71.973  1.00  0.00           O
ATOM     65  O5' DA      4      -2.178  17.089  73.765  1.00  0.00           O
ATOM     66  C5' DA      4      -3.347  16.424  74.357  1.00  0.00           C
ATOM     67  C4' DA      4      -2.964  15.553  75.612  1.00  0.00           C
ATOM     68  O4' DA      4      -2.103  14.488  75.242  1.00  0.00           O
ATOM     69  C1' DA      4      -1.277  14.336  76.403  1.00  0.00           C
ATOM     70  N9  DA      4      -0.037  13.558  76.178  1.00  0.00           N
ATOM     71  C8  DA      4       1.164  13.985  75.752  1.00  0.00           C
ATOM     72  N7  DA      4       2.159  13.133  75.774  1.00  0.00           N
ATOM     73  C5  DA      4       1.519  11.964  76.211  1.00  0.00           C
ATOM     74  C6  DA      4       2.001  10.686  76.513  1.00  0.00           C
ATOM     75  N6  DA      4       3.242  10.366  76.380  1.00  0.00           N
ATOM     76  N1  DA      4       1.271   9.714  76.997  1.00  0.00           N
ATOM     77  C2  DA      4      -0.021  10.065  77.142  1.00  0.00           C
ATOM     78  N3  DA      4      -0.729  11.228  76.893  1.00  0.00           N
ATOM     79  C4  DA      4       0.141  12.190  76.454  1.00  0.00           C
ATOM     80  C3' DA      4      -2.263  16.414  76.717  1.00  0.00           C
ATOM     81  C2' DA      4      -0.909  15.716  76.860  1.00  0.00           C
ATOM     82  O3' DA      4      -2.987  16.277  77.933  1.00  0.00           O
ATOM     83  P   DG      5      -3.707  17.487  78.601  1.00  0.00           P
ATOM     84  OP1 DG      5      -4.459  18.253  77.559  1.00  0.00           O
ATOM     85  OP2 DG      5      -2.781  18.262  79.431  1.00  0.00           O
ATOM     86  O5' DG      5      -4.735  16.836  79.600  1.00  0.00           O
ATOM     87  C5' DG      5      -5.750  15.920  79.201  1.00  0.00           C
ATOM     88  C4' DG      5      -5.686  14.646  80.072  1.00  0.00           C
ATOM     89  O4' DG      5      -4.545  13.902  79.637  1.00  0.00           O
ATOM     90  C1' DG      5      -3.785  13.617  80.777  1.00  0.00           C
ATOM     91  N9  DG      5      -2.369  13.572  80.407  1.00  0.00           N
ATOM     92  C8  DG      5      -1.571  14.558  79.958  1.00  0.00           C
ATOM     93  N7  DG      5      -0.328  14.249  79.903  1.00  0.00           N
ATOM     94  C5  DG      5      -0.244  12.902  80.160  1.00  0.00           C
ATOM     95  C6  DG      5       0.767  11.834  80.072  1.00  0.00           C
ATOM     96  O6  DG      5       1.932  11.981  79.699  1.00  0.00           O
ATOM     97  N1  DG      5       0.323  10.544  80.314  1.00  0.00           N
ATOM     98  C2  DG      5      -0.936  10.294  80.585  1.00  0.00           C
ATOM     99  N2  DG      5      -1.300   9.058  80.886  1.00  0.00           N
ATOM    100  N3  DG      5      -1.932  11.172  80.601  1.00  0.00           N
ATOM    101  C4  DG      5      -1.548  12.461  80.419  1.00  0.00           C
ATOM    102  C3' DG      5      -5.591  14.902  81.592  1.00  0.00           C
ATOM    103  C2' DG      5      -4.089  14.725  81.805  1.00  0.00           C
ATOM    104  O3' DG      5      -6.344  13.919  82.253  1.00  0.00           O
ATOM    105  P   DA      6      -6.227  13.602  83.806  1.00  0.00           P
ATOM    106  OP1 DA      6      -7.565  13.055  84.309  1.00  0.00           O
ATOM    107  OP2 DA      6      -5.494  14.654  84.490  1.00  0.00           O
ATOM    108  O5' DA      6      -5.248  12.363  83.792  1.00  0.00           O
ATOM    109  C5' DA      6      -5.635  11.100  83.225  1.00  0.00           C
ATOM    110  C4' DA      6      -4.783   9.917  83.789  1.00  0.00           C
ATOM    111  O4' DA      6      -3.403  10.074  83.534  1.00  0.00           O
ATOM    112  C1' DA      6      -2.693  10.423  84.715  1.00  0.00           C
ATOM    113  N9  DA      6      -1.876  11.594  84.341  1.00  0.00           N
ATOM    114  C8  DA      6      -2.056  12.930  84.395  1.00  0.00           C
ATOM    115  N7  DA      6      -1.051  13.615  83.888  1.00  0.00           N
ATOM    116  C5  DA      6      -0.081  12.696  83.528  1.00  0.00           C
ATOM    117  C6  DA      6       1.241  12.628  83.071  1.00  0.00           C
ATOM    118  N6  DA      6       1.908  13.735  82.704  1.00  0.00           N
ATOM    119  N1  DA      6       1.956  11.433  83.124  1.00  0.00           N
ATOM    120  C2  DA      6       1.268  10.363  83.505  1.00  0.00           C
ATOM    121  N3  DA      6      -0.025  10.267  83.819  1.00  0.00           N
ATOM    122  C4  DA      6      -0.567  11.451  83.926  1.00  0.00           C
ATOM    123  C3' DA      6      -4.903   9.657  85.331  1.00  0.00           C
ATOM    124  C2' DA      6      -3.760  10.550  85.870  1.00  0.00           C
ATOM    125  O3' DA      6      -4.695   8.248  85.465  1.00  0.00           O
ATOM    126  P   DC      7      -5.016   7.528  86.827  1.00  0.00           P
ATOM    127  OP1 DC      7      -4.841   6.104  86.663  1.00  0.00           O
ATOM    128  OP2 DC      7      -6.147   8.052  87.575  1.00  0.00           O
ATOM    129  O5' DC      7      -3.753   7.977  87.598  1.00  0.00           O
ATOM    130  C5' DC      7      -2.473   7.359  87.417  1.00  0.00           C
ATOM    131  C4' DC      7      -1.329   8.089  88.086  1.00  0.00           C
ATOM    132  O4' DC      7      -0.809   9.236  87.395  1.00  0.00           O
ATOM    133  C1' DC      7      -0.215  10.055  88.367  1.00  0.00           C
ATOM    134  N1  DC      7       0.050  11.443  87.869  1.00  0.00           N
ATOM    135  C6  DC      7      -0.822  12.509  87.821  1.00  0.00           C
ATOM    136  C5  DC      7      -0.421  13.635  87.229  1.00  0.00           C
ATOM    137  C4  DC      7       0.834  13.696  86.706  1.00  0.00           C
ATOM    138  N4  DC      7       1.297  14.797  86.193  1.00  0.00           N
ATOM    139  N3  DC      7       1.737  12.741  86.718  1.00  0.00           N
ATOM    140  C2  DC      7       1.315  11.572  87.265  1.00  0.00           C
ATOM    141  O2  DC      7       2.126  10.653  87.426  1.00  0.00           O
ATOM    142  C3' DC      7      -1.642   8.571  89.560  1.00  0.00           C
ATOM    143  C2' DC      7      -1.272  10.054  89.496  1.00  0.00           C
ATOM    144  O3' DC      7      -0.691   7.999  90.423  1.00  0.00           O
ATOM    145  P   DC      8      -1.055   7.276  91.798  1.00  0.00           P
ATOM    146  OP1 DC      8       0.103   6.470  92.154  1.00  0.00           O
ATOM    147  OP2 DC      8      -2.356   6.694  91.510  1.00  0.00           O
ATOM    148  O5' DC      8      -1.268   8.475  92.851  1.00  0.00           O
ATOM    149  C5' DC      8      -2.497   9.145  92.912  1.00  0.00           C
ATOM    150  C4' DC      8      -2.290  10.482  93.642  1.00  0.00           C
ATOM    151  O4' DC      8      -1.609  11.342  92.770  1.00  0.00           O
ATOM    152  C1' DC      8      -2.053  12.672  93.185  1.00  0.00           C
ATOM    153  N1  DC      8      -1.605  13.812  92.325  1.00  0.00           N
ATOM    154  C6  DC      8      -2.334  14.181  91.215  1.00  0.00           C
ATOM    155  C5  DC      8      -1.771  14.939  90.251  1.00  0.00           C
ATOM    156  C4  DC      8      -0.419  15.387  90.434  1.00  0.00           C
ATOM    157  N4  DC      8       0.131  16.283  89.670  1.00  0.00           N
ATOM    158  N3  DC      8       0.262  15.095  91.530  1.00  0.00           N
ATOM    159  C2  DC      8      -0.262  14.232  92.464  1.00  0.00           C
ATOM    160  O2  DC      8       0.445  13.866  93.388  1.00  0.00           O
ATOM    161  C3' DC      8      -3.693  11.149  93.979  1.00  0.00           C
ATOM    162  C2' DC      8      -3.546  12.398  93.193  1.00  0.00           C
ATOM    163  O3' DC      8      -3.663  11.273  95.373  1.00  0.00           O
ATOM    164  P   DT      9      -4.472  12.320  96.309  1.00  0.00           P
ATOM    165  OP1 DT      9      -4.444  11.736  97.685  1.00  0.00           O
ATOM    166  OP2 DT      9      -5.745  12.760  95.680  1.00  0.00           O
ATOM    167  O5' DT      9      -3.512  13.569  96.353  1.00  0.00           O
ATOM    168  C5' DT      9      -2.331  13.422  97.185  1.00  0.00           C
ATOM    169  C4' DT      9      -1.557  14.840  97.088  1.00  0.00           C
ATOM    170  O4' DT      9      -1.385  15.214  95.732  1.00  0.00           O
ATOM    171  C1' DT      9      -1.673  16.548  95.671  1.00  0.00           C
ATOM    172  N1  DT      9      -1.846  16.999  94.262  1.00  0.00           N
ATOM    173  C6  DT      9      -3.080  16.824  93.700  1.00  0.00           C
ATOM    174  C5  DT      9      -3.298  17.424  92.463  1.00  0.00           C
ATOM    175  C7  DT      9      -4.692  17.240  91.770  1.00  0.00           C
ATOM    176  C4  DT      9      -2.277  18.218  91.765  1.00  0.00           C
ATOM    177  O4  DT      9      -2.438  18.784  90.648  1.00  0.00           O
ATOM    178  N3  DT      9      -1.036  18.175  92.341  1.00  0.00           N
ATOM    179  C2  DT      9      -0.762  17.623  93.606  1.00  0.00           C
ATOM    180  O2  DT      9       0.363  17.609  94.139  1.00  0.00           O
ATOM    181  C3' DT      9      -2.351  16.017  97.787  1.00  0.00           C
ATOM    182  C2' DT      9      -2.918  16.761  96.566  1.00  0.00           C
ATOM    183  O3' DT      9      -1.485  16.817  98.522  1.00  0.00           O
ATOM    184  P   DG     10      -0.935  16.227  99.967  1.00  0.00           P
ATOM    185  OP1 DG     10      -0.997  14.743  99.989  1.00  0.00           O
ATOM    186  OP2 DG     10      -1.545  16.940 101.101  1.00  0.00           O
ATOM    187  O5' DG     10       0.592  16.768  99.850  1.00  0.00           O
ATOM    188  C5' DG     10       1.438  16.389  98.734  1.00  0.00           C
ATOM    189  C4' DG     10       2.776  17.219  98.547  1.00  0.00           C
ATOM    190  O4' DG     10       2.667  18.127  97.441  1.00  0.00           O
ATOM    191  C1' DG     10       2.274  19.363  97.976  1.00  0.00           C
ATOM    192  N9  DG     10       1.008  19.695  97.265  1.00  0.00           N
ATOM    193  C8  DG     10      -0.288  19.476  97.691  1.00  0.00           C
ATOM    194  N7  DG     10      -1.173  19.712  96.786  1.00  0.00           N
ATOM    195  C5  DG     10      -0.465  20.354  95.740  1.00  0.00           C
ATOM    196  C6  DG     10      -0.852  20.739  94.424  1.00  0.00           C
ATOM    197  O6  DG     10      -1.898  20.612  93.933  1.00  0.00           O
ATOM    198  N1  DG     10       0.218  21.246  93.666  1.00  0.00           N
ATOM    199  C2  DG     10       1.474  21.311  94.164  1.00  0.00           C
ATOM    200  N2  DG     10       2.342  21.793  93.354  1.00  0.00           N
ATOM    201  N3  DG     10       1.992  20.805  95.261  1.00  0.00           N
ATOM    202  C4  DG     10       0.920  20.374  96.077  1.00  0.00           C
ATOM    203  C3' DG     10       3.118  18.122  99.723  1.00  0.00           C
ATOM    204  C2' DG     10       2.188  19.361  99.474  1.00  0.00           C
ATOM    205  O3' DG     10       4.501  18.534  99.763  1.00  0.00           O
ATOM    206  P   DG     11       5.287  19.068 100.982  1.00  0.00           P
ATOM    207  OP1 DG     11       6.626  18.560 100.857  1.00  0.00           O
ATOM    208  OP2 DG     11       4.544  18.781 102.236  1.00  0.00           O
ATOM    209  O5' DG     11       5.304  20.631 100.784  1.00  0.00           O
ATOM    210  C5' DG     11       5.870  21.203  99.634  1.00  0.00           C
ATOM    211  C4' DG     11       5.186  22.471  99.187  1.00  0.00           C
ATOM    212  O4' DG     11       3.958  22.287  98.574  1.00  0.00           O
ATOM    213  C1' DG     11       3.201  23.417  98.926  1.00  0.00           C
ATOM    214  N9  DG     11       1.756  23.256  98.612  1.00  0.00           N
ATOM    215  C8  DG     11       0.857  22.797  99.524  1.00  0.00           C
ATOM    216  N7  DG     11      -0.377  22.690  98.994  1.00  0.00           N
ATOM    217  C5  DG     11      -0.239  23.105  97.687  1.00  0.00           C
ATOM    218  C6  DG     11      -1.116  23.412  96.659  1.00  0.00           C
ATOM    219  O6  DG     11      -2.310  23.227  96.387  1.00  0.00           O
ATOM    220  N1  DG     11      -0.565  23.974  95.558  1.00  0.00           N
ATOM    221  C2  DG     11       0.690  24.180  95.402  1.00  0.00           C
ATOM    222  N2  DG     11       1.172  24.593  94.300  1.00  0.00           N
ATOM    223  N3  DG     11       1.642  23.986  96.325  1.00  0.00           N
ATOM    224  C4  DG     11       1.133  23.431  97.436  1.00  0.00           C
ATOM    225  C3' DG     11       5.039  23.544 100.294  1.00  0.00           C
ATOM    226  C2' DG     11       3.537  23.670 100.373  1.00  0.00           C
ATOM    227  O3' DG     11       5.388  24.839  99.856  1.00  0.00           O
ATOM    228  P   DA     12       6.727  25.514 100.257  1.00  0.00           P
ATOM    229  OP1 DA     12       7.929  24.643  99.912  1.00  0.00           O
ATOM    230  OP2 DA     12       6.578  25.953 101.679  1.00  0.00           O
ATOM    231  O5' DA     12       6.705  26.795  99.373  1.00  0.00           O
ATOM    232  C5' DA     12       7.436  26.843  98.146  1.00  0.00           C
ATOM    233  C4' DA     12       6.869  27.866  97.071  1.00  0.00           C
ATOM    234  O4' DA     12       5.616  27.162  96.707  1.00  0.00           O
ATOM    235  C1' DA     12       4.544  28.100  96.914  1.00  0.00           C
ATOM    236  N9  DA     12       3.308  27.429  97.451  1.00  0.00           N
ATOM    237  C8  DA     12       3.162  26.835  98.684  1.00  0.00           C
ATOM    238  N7  DA     12       1.867  26.477  98.901  1.00  0.00           N
ATOM    239  C5  DA     12       1.244  26.769  97.648  1.00  0.00           C
ATOM    240  C6  DA     12      -0.101  26.628  97.232  1.00  0.00           C
ATOM    241  N6  DA     12      -1.171  26.164  97.900  1.00  0.00           N
ATOM    242  N1  DA     12      -0.449  27.121  96.054  1.00  0.00           N
ATOM    243  C2  DA     12       0.501  27.646  95.248  1.00  0.00           C
ATOM    244  N3  DA     12       1.779  27.855  95.519  1.00  0.00           N
ATOM    245  C4  DA     12       2.104  27.380  96.772  1.00  0.00           C
ATOM    246  C3' DA     12       6.618  29.306  97.468  1.00  0.00           C
ATOM    247  C2' DA     12       5.114  29.238  97.822  1.00  0.00           C
ATOM    248  O3' DA     12       6.968  30.129  96.346  1.00  0.00           O
ATOM    249  P   DC     13       6.637  31.712  96.305  1.00  0.00           P
ATOM    250  OP1 DC     13       7.647  32.353  95.417  1.00  0.00           O
ATOM    251  OP2 DC     13       6.568  32.237  97.692  1.00  0.00           O
ATOM    252  O5' DC     13       5.205  31.834  95.627  1.00  0.00           O
ATOM    253  C5' DC     13       5.041  31.494  94.217  1.00  0.00           C
ATOM    254  C4' DC     13       3.548  31.574  93.634  1.00  0.00           C
ATOM    255  O4' DC     13       2.640  30.808  94.481  1.00  0.00           O
ATOM    256  C1' DC     13       1.662  31.654  94.904  1.00  0.00           C
ATOM    257  N1  DC     13       1.209  31.134  96.220  1.00  0.00           N
ATOM    258  C6  DC     13       2.089  30.979  97.234  1.00  0.00           C
ATOM    259  C5  DC     13       1.654  30.432  98.417  1.00  0.00           C
ATOM    260  C4  DC     13       0.280  30.038  98.527  1.00  0.00           C
ATOM    261  N4  DC     13      -0.179  29.357  99.528  1.00  0.00           N
ATOM    262  N3  DC     13      -0.643  30.252  97.573  1.00  0.00           N
ATOM    263  C2  DC     13      -0.152  30.764  96.453  1.00  0.00           C
ATOM    264  O2  DC     13      -0.929  30.833  95.495  1.00  0.00           O
ATOM    265  C3' DC     13       3.047  33.066  93.530  1.00  0.00           C
ATOM    266  C2' DC     13       2.151  33.094  94.747  1.00  0.00           C
ATOM    267  O3' DC     13       2.318  33.403  92.353  1.00  0.00           O
ATOM    268  P   DG     14       1.953  34.872  91.931  1.00  0.00           P
ATOM    269  OP1 DG     14       1.353  34.774  90.619  1.00  0.00           O
ATOM    270  OP2 DG     14       3.176  35.780  92.001  1.00  0.00           O
ATOM    271  O5' DG     14       0.824  35.436  92.945  1.00  0.00           O
ATOM    272  C5' DG     14      -0.583  35.134  92.796  1.00  0.00           C
ATOM    273  C4' DG     14      -1.408  35.686  93.944  1.00  0.00           C
ATOM    274  O4' DG     14      -1.250  34.961  95.152  1.00  0.00           O
ATOM    275  C1' DG     14      -1.075  35.773  96.273  1.00  0.00           C
ATOM    276  N9  DG     14      -0.426  34.862  97.302  1.00  0.00           N
ATOM    277  C8  DG     14       0.849  34.465  97.443  1.00  0.00           C
ATOM    278  N7  DG     14       1.031  33.788  98.552  1.00  0.00           N
ATOM    279  C5  DG     14      -0.261  33.516  99.059  1.00  0.00           C
ATOM    280  C6  DG     14      -0.780  32.711 100.132  1.00  0.00           C
ATOM    281  O6  DG     14      -0.283  32.037 100.974  1.00  0.00           O
ATOM    282  N1  DG     14      -2.136  32.763 100.292  1.00  0.00           N
ATOM    283  C2  DG     14      -2.938  33.371  99.369  1.00  0.00           C
ATOM    284  N2  DG     14      -4.218  33.353  99.511  1.00  0.00           N
ATOM    285  N3  DG     14      -2.504  34.043  98.330  1.00  0.00           N
ATOM    286  C4  DG     14      -1.195  34.074  98.212  1.00  0.00           C
ATOM    287  C3' DG     14      -0.930  37.101  94.359  1.00  0.00           C
ATOM    288  C2' DG     14      -0.257  36.912  95.733  1.00  0.00           C
ATOM    289  O3' DG     14      -2.076  37.835  94.515  1.00  0.00           O
HETATM  290  P   DC3    15      -2.071  39.462  94.567  1.00  0.00           P
HETATM  291  OP1 DC3    15      -3.260  39.985  93.882  1.00  0.00           O
HETATM  292  OP2 DC3    15      -0.708  39.918  94.138  1.00  0.00           O
HETATM  293  O5' DC3    15      -2.302  39.673  96.103  1.00  0.00           O
HETATM  294  C5' DC3    15      -3.460  39.189  96.756  1.00  0.00           C
HETATM  295  C4' DC3    15      -3.324  39.160  98.279  1.00  0.00           C
HETATM  296  O4' DC3    15      -2.510  38.089  98.729  1.00  0.00           O
HETATM  297  C1' DC3    15      -1.757  38.573  99.913  1.00  0.00           C
HETATM  298  N1  DC3    15      -0.717  37.576 100.242  1.00  0.00           N
HETATM  299  C6  DC3    15       0.609  37.622  99.861  1.00  0.00           C
HETATM  300  C5  DC3    15       1.547  36.839 100.425  1.00  0.00           C
HETATM  301  C4  DC3    15       1.083  35.882 101.340  1.00  0.00           C
HETATM  302  N4  DC3    15       1.900  35.196 102.048  1.00  0.00           N
HETATM  303  N3  DC3    15      -0.177  35.666 101.505  1.00  0.00           N
HETATM  304  C2  DC3    15      -1.113  36.477 100.950  1.00  0.00           C
HETATM  305  O2  DC3    15      -2.254  36.128 101.101  1.00  0.00           O
HETATM  306  C3' DC3    15      -2.698  40.399  98.851  1.00  0.00           C
HETATM  307  C2' DC3    15      -1.346  39.957  99.472  1.00  0.00           C
HETATM  308  O3' DC3    15      -3.543  40.984  99.836  1.00  0.00           O
HETATM  309  O5' DG5    16      -4.327  30.952 110.663  1.00  0.00           O
HETATM  310  C5' DG5    16      -5.456  31.404 110.041  1.00  0.00           C
HETATM  311  C4' DG5    16      -5.657  31.196 108.523  1.00  0.00           C
HETATM  312  O4' DG5    16      -4.607  31.907 107.830  1.00  0.00           O
HETATM  313  C1' DG5    16      -4.119  31.101 106.830  1.00  0.00           C
HETATM  314  N9  DG5    16      -2.787  31.601 106.532  1.00  0.00           N
HETATM  315  C8  DG5    16      -1.577  31.207 106.986  1.00  0.00           C
HETATM  316  N7  DG5    16      -0.584  31.693 106.332  1.00  0.00           N
HETATM  317  C5  DG5    16      -1.096  32.473 105.312  1.00  0.00           C
HETATM  318  C6  DG5    16      -0.592  33.267 104.275  1.00  0.00           C
HETATM  319  O6  DG5    16       0.621  33.507 104.102  1.00  0.00           O
HETATM  320  N1  DG5    16      -1.565  33.843 103.482  1.00  0.00           N
HETATM  321  C2  DG5    16      -2.856  33.795 103.798  1.00  0.00           C
HETATM  322  N2  DG5    16      -3.697  34.438 102.961  1.00  0.00           N
HETATM  323  N3  DG5    16      -3.383  33.127 104.782  1.00  0.00           N
HETATM  324  C4  DG5    16      -2.435  32.436 105.503  1.00  0.00           C
HETATM  325  C3' DG5    16      -5.405  29.782 108.110  1.00  0.00           C
HETATM  326  C2' DG5    16      -4.112  29.715 107.445  1.00  0.00           C
HETATM  327  O3' DG5    16      -6.462  29.483 107.160  1.00  0.00           O
ATOM    328  P   DC     17      -7.558  28.389 107.581  1.00  0.00           P
ATOM    329  OP1 DC     17      -8.373  28.987 108.699  1.00  0.00           O
ATOM    330  OP2 DC     17      -6.874  27.075 107.860  1.00  0.00           O
ATOM    331  O5' DC     17      -8.388  28.227 106.209  1.00  0.00           O
ATOM    332  C5' DC     17      -9.198  29.280 105.644  1.00  0.00           C
ATOM    333  C4' DC     17      -8.884  29.711 104.200  1.00  0.00           C
ATOM    334  O4' DC     17      -7.646  30.383 104.143  1.00  0.00           O
ATOM    335  C1' DC     17      -6.899  29.821 103.040  1.00  0.00           C
ATOM    336  N1  DC     17      -5.391  29.991 103.215  1.00  0.00           N
ATOM    337  C6  DC     17      -4.689  29.262 104.095  1.00  0.00           C
ATOM    338  C5  DC     17      -3.294  29.217 103.996  1.00  0.00           C
ATOM    339  C4  DC     17      -2.645  30.017 102.986  1.00  0.00           C
ATOM    340  N4  DC     17      -1.356  30.073 102.904  1.00  0.00           N
ATOM    341  N3  DC     17      -3.332  30.725 102.204  1.00  0.00           N
ATOM    342  C2  DC     17      -4.730  30.777 102.277  1.00  0.00           C
ATOM    343  O2  DC     17      -5.360  31.695 101.649  1.00  0.00           O
ATOM    344  C3' DC     17      -8.837  28.522 103.234  1.00  0.00           C
ATOM    345  C2' DC     17      -7.326  28.333 103.075  1.00  0.00           C
ATOM    346  O3' DC     17      -9.330  29.006 101.985  1.00  0.00           O
ATOM    347  P   DG     18     -10.781  28.779 101.546  1.00  0.00           P
ATOM    348  OP1 DG     18     -11.742  29.599 102.309  1.00  0.00           O
ATOM    349  OP2 DG     18     -11.063  27.334 101.644  1.00  0.00           O
ATOM    350  O5' DG     18     -10.746  29.071  99.997  1.00  0.00           O
ATOM    351  C5' DG     18     -11.116  30.321  99.427  1.00  0.00           C
ATOM    352  C4' DG     18     -10.626  30.672  98.015  1.00  0.00           C
ATOM    353  O4' DG     18      -9.213  30.885  98.103  1.00  0.00           O
ATOM    354  C1' DG     18      -8.494  29.874  97.518  1.00  0.00           C
ATOM    355  N9  DG     18      -7.230  29.386  98.272  1.00  0.00           N
ATOM    356  C8  DG     18      -7.218  28.732  99.428  1.00  0.00           C
ATOM    357  N7  DG     18      -5.965  28.545  99.963  1.00  0.00           N
ATOM    358  C5  DG     18      -5.162  29.215  99.032  1.00  0.00           C
ATOM    359  C6  DG     18      -3.715  29.371  98.881  1.00  0.00           C
ATOM    360  O6  DG     18      -2.812  28.959  99.623  1.00  0.00           O
ATOM    361  N1  DG     18      -3.361  30.129  97.851  1.00  0.00           N
ATOM    362  C2  DG     18      -4.217  30.567  96.896  1.00  0.00           C
ATOM    363  N2  DG     18      -3.641  31.026  95.827  1.00  0.00           N
ATOM    364  N3  DG     18      -5.546  30.346  96.959  1.00  0.00           N
ATOM    365  C4  DG     18      -5.963  29.735  98.020  1.00  0.00           C
ATOM    366  C3' DG     18     -10.856  29.559  96.989  1.00  0.00           C
ATOM    367  C2' DG     18      -9.475  28.796  97.267  1.00  0.00           C
ATOM    368  O3' DG     18     -11.053  30.054  95.651  1.00  0.00           O
ATOM    369  P   DT     19     -10.624  29.226  94.303  1.00  0.00           P
ATOM    370  OP1 DT     19     -11.243  29.999  93.238  1.00  0.00           O
ATOM    371  OP2 DT     19     -11.029  27.799  94.372  1.00  0.00           O
ATOM    372  O5' DT     19      -9.088  29.410  93.996  1.00  0.00           O
ATOM    373  C5' DT     19      -8.570  30.661  93.419  1.00  0.00           C
ATOM    374  C4' DT     19      -7.217  30.544  92.655  1.00  0.00           C
ATOM    375  O4' DT     19      -6.247  30.049  93.568  1.00  0.00           O
ATOM    376  C1' DT     19      -5.731  28.874  93.095  1.00  0.00           C
ATOM    377  N1  DT     19      -5.356  27.916  94.219  1.00  0.00           N
ATOM    378  C6  DT     19      -6.283  27.204  94.961  1.00  0.00           C
ATOM    379  C5  DT     19      -5.874  26.493  96.020  1.00  0.00           C
ATOM    380  C7  DT     19      -6.912  25.841  97.006  1.00  0.00           C
ATOM    381  C4  DT     19      -4.470  26.626  96.456  1.00  0.00           C
ATOM    382  O4  DT     19      -4.031  25.997  97.389  1.00  0.00           O
ATOM    383  N3  DT     19      -3.597  27.349  95.766  1.00  0.00           N
ATOM    384  C2  DT     19      -3.941  27.915  94.571  1.00  0.00           C
ATOM    385  O2  DT     19      -3.088  28.464  93.945  1.00  0.00           O
ATOM    386  C3' DT     19      -7.277  29.606  91.522  1.00  0.00           C
ATOM    387  C2' DT     19      -6.661  28.322  92.089  1.00  0.00           C
ATOM    388  O3' DT     19      -6.436  30.212  90.527  1.00  0.00           O
ATOM    389  P   DC     20      -6.411  29.714  88.949  1.00  0.00           P
ATOM    390  OP1 DC     20      -6.858  30.862  88.150  1.00  0.00           O
ATOM    391  OP2 DC     20      -7.184  28.456  88.839  1.00  0.00           O
ATOM    392  O5' DC     20      -4.890  29.262  88.718  1.00  0.00           O
ATOM    393  C5' DC     20      -3.808  30.215  88.945  1.00  0.00           C
ATOM    394  C4' DC     20      -2.487  29.425  89.429  1.00  0.00           C
ATOM    395  O4' DC     20      -2.846  28.605  90.587  1.00  0.00           O
ATOM    396  C1' DC     20      -2.034  27.444  90.507  1.00  0.00           C
ATOM    397  N1  DC     20      -2.498  26.327  91.345  1.00  0.00           N
ATOM    398  C6  DC     20      -3.754  25.804  91.194  1.00  0.00           C
ATOM    399  C5  DC     20      -4.224  24.895  92.038  1.00  0.00           C
ATOM    400  C4  DC     20      -3.373  24.519  93.146  1.00  0.00           C
ATOM    401  N4  DC     20      -3.831  23.847  94.123  1.00  0.00           N
ATOM    402  N3  DC     20      -2.147  24.933  93.295  1.00  0.00           N
ATOM    403  C2  DC     20      -1.646  25.816  92.349  1.00  0.00           C
ATOM    404  O2  DC     20      -0.452  26.116  92.437  1.00  0.00           O
ATOM    405  C3' DC     20      -2.063  28.485  88.291  1.00  0.00           C
ATOM    406  C2' DC     20      -2.061  27.134  88.983  1.00  0.00           C
ATOM    407  O3' DC     20      -0.775  28.868  87.870  1.00  0.00           O
ATOM    408  P   DC     21      -0.261  28.467  86.435  1.00  0.00           P
ATOM    409  OP1 DC     21       0.697  29.510  86.013  1.00  0.00           O
ATOM    410  OP2 DC     21      -1.407  28.059  85.588  1.00  0.00           O
ATOM    411  O5' DC     21       0.475  27.073  86.714  1.00  0.00           O
ATOM    412  C5' DC     21       1.551  27.133  87.584  1.00  0.00           C
ATOM    413  C4' DC     21       2.253  25.737  87.834  1.00  0.00           C
ATOM    414  O4' DC     21       1.499  25.162  88.878  1.00  0.00           O
ATOM    415  C1' DC     21       1.237  23.875  88.399  1.00  0.00           C
ATOM    416  N1  DC     21       0.086  23.419  89.243  1.00  0.00           N
ATOM    417  C6  DC     21      -1.166  23.506  88.786  1.00  0.00           C
ATOM    418  C5  DC     21      -2.146  23.097  89.565  1.00  0.00           C
ATOM    419  C4  DC     21      -1.865  22.488  90.740  1.00  0.00           C
ATOM    420  N4  DC     21      -2.693  21.842  91.470  1.00  0.00           N
ATOM    421  N3  DC     21      -0.639  22.370  91.237  1.00  0.00           N
ATOM    422  C2  DC     21       0.378  22.903  90.499  1.00  0.00           C
ATOM    423  O2  DC     21       1.511  22.859  90.936  1.00  0.00           O
ATOM    424  C3' DC     21       2.269  24.823  86.617  1.00  0.00           C
ATOM    425  C2' DC     21       1.052  24.030  86.900  1.00  0.00           C
ATOM    426  O3' DC     21       3.543  24.086  86.501  1.00  0.00           O
ATOM    427  P   DA     22       4.688  24.583  85.569  1.00  0.00           P
ATOM    428  OP1 DA     22       4.790  26.033  85.572  1.00  0.00           O
ATOM    429  OP2 DA     22       4.514  23.793  84.303  1.00  0.00           O
ATOM    430  O5' DA     22       6.020  24.026  86.224  1.00  0.00           O
ATOM    431  C5' DA     22       6.478  24.434  87.526  1.00  0.00           C
ATOM    432  C4' DA     22       6.803  23.244  88.446  1.00  0.00           C
ATOM    433  O4' DA     22       5.526  22.767  88.839  1.00  0.00           O
ATOM    434  C1' DA     22       5.522  21.357  88.728  1.00  0.00           C
ATOM    435  N9  DA     22       4.125  21.038  88.377  1.00  0.00           N
ATOM    436  C8  DA     22       3.420  21.072  87.216  1.00  0.00           C
ATOM    437  N7  DA     22       2.159  20.729  87.322  1.00  0.00           N
ATOM    438  C5  DA     22       2.050  20.364  88.662  1.00  0.00           C
ATOM    439  C6  DA     22       0.977  19.883  89.472  1.00  0.00           C
ATOM    440  N6  DA     22      -0.320  19.746  89.166  1.00  0.00           N
ATOM    441  N1  DA     22       1.207  19.368  90.643  1.00  0.00           N
ATOM    442  C2  DA     22       2.408  19.631  91.144  1.00  0.00           C
ATOM    443  N3  DA     22       3.492  20.218  90.548  1.00  0.00           N
ATOM    444  C4  DA     22       3.259  20.473  89.273  1.00  0.00           C
ATOM    445  C3' DA     22       7.599  22.113  87.805  1.00  0.00           C
ATOM    446  C2' DA     22       6.629  20.946  87.716  1.00  0.00           C
ATOM    447  O3' DA     22       8.794  21.663  88.589  1.00  0.00           O
HETATM  448  C1  PED    23      11.411  19.289  87.759  1.00  0.00           C
HETATM  449  O3  PED    23      12.120  20.071  86.792  1.00  0.00           O
HETATM  450  C8  PED    23      11.350  20.034  89.152  1.00  0.00           C
HETATM  451  O2  PED    23      11.243  21.443  89.148  1.00  0.00           O
HETATM  452  P1  PED    23      10.241  22.258  88.172  1.00  0.00           P
HETATM  453  O7  PED    23      10.566  22.007  86.728  1.00  0.00           O
HETATM  454  O8  PED    23      10.449  23.727  88.326  1.00  0.00           O
HETATM  455  C2  PED    23      12.139  17.915  87.853  1.00  0.00           C
HETATM  456  O1  PED    23      12.028  17.295  86.561  1.00  0.00           O
HETATM  457  C3  PED    23      13.708  17.964  88.071  1.00  0.00           C
HETATM  458  C4  PED    23      14.298  16.530  88.030  1.00  0.00           C
ATOM    459  P   DG     24      10.635  16.798  86.007  1.00  0.00           P
ATOM    460  OP1 DG     24      10.392  17.715  84.901  1.00  0.00           O
ATOM    461  OP2 DG     24       9.786  16.824  87.240  1.00  0.00           O
ATOM    462  O5' DG     24      11.012  15.319  85.556  1.00  0.00           O
ATOM    463  C5' DG     24      11.630  14.437  86.507  1.00  0.00           C
ATOM    464  C4' DG     24      11.330  12.942  86.347  1.00  0.00           C
ATOM    465  O4' DG     24       9.944  12.617  86.411  1.00  0.00           O
ATOM    466  C1' DG     24       9.406  12.493  85.134  1.00  0.00           C
ATOM    467  N9  DG     24       8.276  13.365  84.926  1.00  0.00           N
ATOM    468  C8  DG     24       8.262  14.639  84.483  1.00  0.00           C
ATOM    469  N7  DG     24       7.106  15.234  84.534  1.00  0.00           N
ATOM    470  C5  DG     24       6.286  14.265  85.123  1.00  0.00           C
ATOM    471  C6  DG     24       4.873  14.183  85.499  1.00  0.00           C
ATOM    472  O6  DG     24       3.989  15.038  85.282  1.00  0.00           O
ATOM    473  N1  DG     24       4.488  13.015  86.099  1.00  0.00           N
ATOM    474  C2  DG     24       5.381  12.035  86.384  1.00  0.00           C
ATOM    475  N2  DG     24       4.919  10.984  86.983  1.00  0.00           N
ATOM    476  N3  DG     24       6.618  11.986  86.001  1.00  0.00           N
ATOM    477  C4  DG     24       7.031  13.139  85.414  1.00  0.00           C
ATOM    478  C3' DG     24      11.827  12.586  84.930  1.00  0.00           C
ATOM    479  C2' DG     24      10.463  12.625  84.133  1.00  0.00           C
ATOM    480  O3' DG     24      12.328  11.342  85.203  1.00  0.00           O
ATOM    481  P   DT     25      12.460  10.138  84.134  1.00  0.00           P
ATOM    482  OP1 DT     25      13.382   9.145  84.654  1.00  0.00           O
ATOM    483  OP2 DT     25      12.756  10.695  82.778  1.00  0.00           O
ATOM    484  O5' DT     25      11.037   9.495  84.163  1.00  0.00           O
ATOM    485  C5' DT     25      10.624   8.889  85.385  1.00  0.00           C
ATOM    486  C4' DT     25       9.344   8.127  85.175  1.00  0.00           C
ATOM    487  O4' DT     25       8.288   9.056  85.034  1.00  0.00           O
ATOM    488  C1' DT     25       7.465   8.662  83.971  1.00  0.00           C
ATOM    489  N1  DT     25       6.846   9.873  83.354  1.00  0.00           N
ATOM    490  C6  DT     25       7.620  10.822  82.699  1.00  0.00           C
ATOM    491  C5  DT     25       7.106  11.971  82.131  1.00  0.00           C
ATOM    492  C7  DT     25       7.987  12.922  81.487  1.00  0.00           C
ATOM    493  C4  DT     25       5.611  12.185  82.302  1.00  0.00           C
ATOM    494  O4  DT     25       4.987  13.191  82.032  1.00  0.00           O
ATOM    495  N3  DT     25       4.917  11.126  82.855  1.00  0.00           N
ATOM    496  C2  DT     25       5.519  10.046  83.450  1.00  0.00           C
ATOM    497  O2  DT     25       4.780   9.371  84.266  1.00  0.00           O
ATOM    498  C3' DT     25       9.327   7.126  83.998  1.00  0.00           C
ATOM    499  C2' DT     25       8.389   7.892  83.027  1.00  0.00           C
ATOM    500  O3' DT     25       8.912   5.924  84.507  1.00  0.00           O
ATOM    501  P   DC     26       8.511   4.663  83.620  1.00  0.00           P
ATOM    502  OP1 DC     26       9.012   3.471  84.379  1.00  0.00           O
ATOM    503  OP2 DC     26       8.946   4.843  82.253  1.00  0.00           O
ATOM    504  O5' DC     26       6.914   4.733  83.666  1.00  0.00           O
ATOM    505  C5' DC     26       6.238   4.566  84.993  1.00  0.00           C
ATOM    506  C4' DC     26       4.730   4.786  84.644  1.00  0.00           C
ATOM    507  O4' DC     26       4.388   6.070  84.166  1.00  0.00           O
ATOM    508  C1' DC     26       3.523   5.865  83.025  1.00  0.00           C
ATOM    509  N1  DC     26       3.622   6.961  82.049  1.00  0.00           N
ATOM    510  C6  DC     26       4.874   7.292  81.544  1.00  0.00           C
ATOM    511  C5  DC     26       4.937   8.426  80.834  1.00  0.00           C
ATOM    512  C4  DC     26       3.782   9.060  80.397  1.00  0.00           C
ATOM    513  N4  DC     26       3.840  10.009  79.508  1.00  0.00           N
ATOM    514  N3  DC     26       2.562   8.671  80.624  1.00  0.00           N
ATOM    515  C2  DC     26       2.501   7.630  81.486  1.00  0.00           C
ATOM    516  O2  DC     26       1.400   7.304  81.917  1.00  0.00           O
ATOM    517  C3' DC     26       4.284   3.689  83.706  1.00  0.00           C
ATOM    518  C2' DC     26       3.843   4.498  82.480  1.00  0.00           C
ATOM    519  O3' DC     26       3.191   2.865  84.240  1.00  0.00           O
ATOM    520  P   DT     27       2.718   1.494  83.530  1.00  0.00           P
ATOM    521  OP1 DT     27       2.163   0.677  84.647  1.00  0.00           O
ATOM    522  OP2 DT     27       3.876   0.903  82.773  1.00  0.00           O
ATOM    523  O5' DT     27       1.521   1.865  82.492  1.00  0.00           O
ATOM    524  C5' DT     27       0.294   2.262  82.981  1.00  0.00           C
ATOM    525  C4' DT     27      -0.521   3.067  81.919  1.00  0.00           C
ATOM    526  O4' DT     27       0.075   4.279  81.562  1.00  0.00           O
ATOM    527  C1' DT     27      -0.313   4.653  80.269  1.00  0.00           C
ATOM    528  N1  DT     27       0.791   5.255  79.508  1.00  0.00           N
ATOM    529  C6  DT     27       2.051   4.625  79.440  1.00  0.00           C
ATOM    530  C5  DT     27       3.040   5.184  78.687  1.00  0.00           C
ATOM    531  C7  DT     27       4.374   4.555  78.707  1.00  0.00           C
ATOM    532  C4  DT     27       2.790   6.465  77.985  1.00  0.00           C
ATOM    533  O4  DT     27       3.642   7.111  77.406  1.00  0.00           O
ATOM    534  N3  DT     27       1.476   6.958  77.994  1.00  0.00           N
ATOM    535  C2  DT     27       0.414   6.442  78.751  1.00  0.00           C
ATOM    536  O2  DT     27      -0.712   6.848  78.615  1.00  0.00           O
ATOM    537  C3' DT     27      -0.837   2.227  80.641  1.00  0.00           C
ATOM    538  C2' DT     27      -0.844   3.363  79.589  1.00  0.00           C
ATOM    539  O3' DT     27      -2.054   1.543  80.860  1.00  0.00           O
ATOM    540  P   DA     28      -2.802   0.609  79.790  1.00  0.00           P
ATOM    541  OP1 DA     28      -3.832  -0.144  80.524  1.00  0.00           O
ATOM    542  OP2 DA     28      -1.758  -0.045  79.050  1.00  0.00           O
ATOM    543  O5' DA     28      -3.655   1.622  78.871  1.00  0.00           O
ATOM    544  C5' DA     28      -4.432   2.528  79.585  1.00  0.00           C
ATOM    545  C4' DA     28      -5.284   3.458  78.695  1.00  0.00           C
ATOM    546  O4' DA     28      -4.416   4.433  78.191  1.00  0.00           O
ATOM    547  C1' DA     28      -4.492   4.247  76.784  1.00  0.00           C
ATOM    548  N9  DA     28      -3.042   4.383  76.333  1.00  0.00           N
ATOM    549  C8  DA     28      -2.038   3.455  76.177  1.00  0.00           C
ATOM    550  N7  DA     28      -0.908   3.980  75.800  1.00  0.00           N
ATOM    551  C5  DA     28      -1.175   5.376  75.779  1.00  0.00           C
ATOM    552  C6  DA     28      -0.486   6.549  75.391  1.00  0.00           C
ATOM    553  N6  DA     28       0.732   6.514  75.109  1.00  0.00           N
ATOM    554  N1  DA     28      -1.108   7.725  75.281  1.00  0.00           N
ATOM    555  C2  DA     28      -2.430   7.852  75.672  1.00  0.00           C
ATOM    556  N3  DA     28      -3.171   6.801  76.051  1.00  0.00           N
ATOM    557  C4  DA     28      -2.492   5.591  76.066  1.00  0.00           C
ATOM    558  C3' DA     28      -6.129   2.763  77.647  1.00  0.00           C
ATOM    559  C2' DA     28      -5.149   2.883  76.508  1.00  0.00           C
ATOM    560  O3' DA     28      -7.411   3.413  77.449  1.00  0.00           O
ATOM    561  P   DC     29      -8.407   3.163  76.234  1.00  0.00           P
ATOM    562  OP1 DC     29      -9.765   3.423  76.775  1.00  0.00           O
ATOM    563  OP2 DC     29      -8.074   1.858  75.626  1.00  0.00           O
ATOM    564  O5' DC     29      -7.930   4.350  75.349  1.00  0.00           O
ATOM    565  C5' DC     29      -8.065   5.655  75.765  1.00  0.00           C
ATOM    566  C4' DC     29      -7.539   6.742  74.791  1.00  0.00           C
ATOM    567  O4' DC     29      -6.154   6.588  74.692  1.00  0.00           O
ATOM    568  C1' DC     29      -5.662   6.524  73.367  1.00  0.00           C
ATOM    569  N1  DC     29      -4.408   5.783  73.090  1.00  0.00           N
ATOM    570  C6  DC     29      -4.288   4.425  73.341  1.00  0.00           C
ATOM    571  C5  DC     29      -3.160   3.762  73.022  1.00  0.00           C
ATOM    572  C4  DC     29      -2.027   4.521  72.598  1.00  0.00           C
ATOM    573  N4  DC     29      -0.953   3.955  72.217  1.00  0.00           N
ATOM    574  N3  DC     29      -2.196   5.786  72.179  1.00  0.00           N
ATOM    575  C2  DC     29      -3.319   6.432  72.474  1.00  0.00           C
ATOM    576  O2  DC     29      -3.479   7.559  72.098  1.00  0.00           O
ATOM    577  C3' DC     29      -8.138   6.715  73.422  1.00  0.00           C
ATOM    578  C2' DC     29      -6.957   6.116  72.663  1.00  0.00           C
ATOM    579  O3' DC     29      -8.523   7.973  72.988  1.00  0.00           O
HETATM  580  P   DC3    30      -9.282   8.116  71.581  1.00  0.00           P
HETATM  581  OP1 DC3    30      -9.816   9.494  71.617  1.00  0.00           O
HETATM  582  OP2 DC3    30     -10.174   6.935  71.429  1.00  0.00           O
HETATM  583  O5' DC3    30      -8.228   8.064  70.403  1.00  0.00           O
HETATM  584  C5' DC3    30      -7.143   9.042  70.301  1.00  0.00           C
HETATM  585  C4' DC3    30      -5.942   8.697  69.321  1.00  0.00           C
HETATM  586  O4' DC3    30      -5.526   7.410  69.746  1.00  0.00           O
HETATM  587  C1' DC3    30      -4.987   6.735  68.653  1.00  0.00           C
HETATM  588  N1  DC3    30      -4.871   5.233  68.910  1.00  0.00           N
HETATM  589  C6  DC3    30      -5.932   4.431  69.263  1.00  0.00           C
HETATM  590  C5  DC3    30      -5.769   3.142  69.528  1.00  0.00           C
HETATM  591  C4  DC3    30      -4.502   2.596  69.436  1.00  0.00           C
HETATM  592  N4  DC3    30      -4.335   1.367  69.787  1.00  0.00           N
HETATM  593  N3  DC3    30      -3.401   3.319  69.144  1.00  0.00           N
HETATM  594  C2  DC3    30      -3.610   4.650  68.939  1.00  0.00           C
HETATM  595  O2  DC3    30      -2.626   5.345  68.645  1.00  0.00           O
HETATM  596  C3' DC3    30      -6.381   8.542  67.893  1.00  0.00           C
HETATM  597  C2' DC3    30      -6.103   7.065  67.641  1.00  0.00           C
HETATM  598  O3' DC3    30      -5.640   9.327  66.941  1.00  0.00           O
TER     599      DC3    30
ATOM    600  N   GLY    31      28.507  19.979 126.889  1.00  0.00           N
ATOM    601  CA  GLY    31      27.212  19.330 127.104  1.00  0.00           C
ATOM    602  C   GLY    31      26.052  20.049 126.446  1.00  0.00           C
ATOM    603  O   GLY    31      25.988  21.281 126.503  1.00  0.00           O
ATOM    604  N   SER    32      25.106  19.332 125.791  1.00  0.00           N
ATOM    605  CA  SER    32      23.993  19.896 125.069  1.00  0.00           C
ATOM    606  CB  SER    32      22.876  20.177 126.025  1.00  0.00           C
ATOM    607  OG  SER    32      22.703  19.071 126.967  1.00  0.00           O
ATOM    608  C   SER    32      24.287  21.020 124.099  1.00  0.00           C
ATOM    609  O   SER    32      23.551  22.081 124.152  1.00  0.00           O
ATOM    610  N   GLU    33      25.226  20.916 123.199  1.00  0.00           N
ATOM    611  CA  GLU    33      25.633  21.941 122.292  1.00  0.00           C
ATOM    612  CB  GLU    33      26.959  22.452 122.837  1.00  0.00           C
ATOM    613  CG  GLU    33      28.186  21.501 122.702  1.00  0.00           C
ATOM    614  CD  GLU    33      28.605  20.601 123.782  1.00  0.00           C
ATOM    615  OE1 GLU    33      27.869  19.663 124.030  1.00  0.00           O
ATOM    616  OE2 GLU    33      29.741  20.674 124.339  1.00  0.00           O
ATOM    617  C   GLU    33      25.771  21.503 120.826  1.00  0.00           C
ATOM    618  O   GLU    33      25.885  20.332 120.579  1.00  0.00           O
ATOM    619  N   GLY    34      25.741  22.520 119.888  1.00  0.00           N
ATOM    620  CA  GLY    34      25.604  22.475 118.433  1.00  0.00           C
ATOM    621  C   GLY    34      26.990  22.181 117.671  1.00  0.00           C
ATOM    622  O   GLY    34      28.038  21.996 118.375  1.00  0.00           O
ATOM    623  N   HIE    35      26.960  22.185 116.344  1.00  0.00           N
ATOM    624  CA  HIE    35      28.151  22.286 115.458  1.00  0.00           C
ATOM    625  CB  HIE    35      27.658  22.622 114.004  1.00  0.00           C
ATOM    626  CG  HIE    35      27.517  23.984 113.508  1.00  0.00           C
ATOM    627  ND1 HIE    35      28.523  24.823 113.165  1.00  0.00           N
ATOM    628  CE1 HIE    35      27.973  25.996 112.835  1.00  0.00           C
ATOM    629  NE2 HIE    35      26.587  25.924 113.004  1.00  0.00           N
ATOM    630  CD2 HIE    35      26.339  24.600 113.385  1.00  0.00           C
ATOM    631  C   HIE    35      29.271  23.230 115.965  1.00  0.00           C
ATOM    632  O   HIE    35      28.961  24.225 116.623  1.00  0.00           O
ATOM    633  N   ARG    36      30.520  22.917 115.666  1.00  0.00           N
ATOM    634  CA  ARG    36      31.573  23.907 115.786  1.00  0.00           C
ATOM    635  CB  ARG    36      32.785  23.229 116.462  1.00  0.00           C
ATOM    636  CG  ARG    36      33.382  22.031 115.704  1.00  0.00           C
ATOM    637  CD  ARG    36      34.529  21.190 116.386  1.00  0.00           C
ATOM    638  NE  ARG    36      33.991  20.454 117.587  1.00  0.00           N
ATOM    639  CZ  ARG    36      33.567  19.223 117.571  1.00  0.00           C
ATOM    640  NH1 ARG    36      33.477  18.415 116.574  1.00  0.00           N
ATOM    641  NH2 ARG    36      33.153  18.662 118.685  1.00  0.00           N
ATOM    642  C   ARG    36      32.012  24.631 114.483  1.00  0.00           C
ATOM    643  O   ARG    36      31.913  24.062 113.396  1.00  0.00           O
ATOM    644  N   THR    37      32.411  25.882 114.651  1.00  0.00           N
ATOM    645  CA  THR    37      33.222  26.583 113.628  1.00  0.00           C
ATOM    646  CB  THR    37      33.122  28.141 113.693  1.00  0.00           C
ATOM    647  CG2 THR    37      31.682  28.595 113.587  1.00  0.00           C
ATOM    648  OG1 THR    37      33.657  28.706 114.828  1.00  0.00           O
ATOM    649  C   THR    37      34.660  26.065 113.652  1.00  0.00           C
ATOM    650  O   THR    37      35.118  25.434 114.642  1.00  0.00           O
ATOM    651  N   LEU    38      35.359  26.439 112.623  1.00  0.00           N
ATOM    652  CA  LEU    38      36.767  26.112 112.497  1.00  0.00           C
ATOM    653  CB  LEU    38      37.257  26.343 111.054  1.00  0.00           C
ATOM    654  CG  LEU    38      38.652  25.860 110.583  1.00  0.00           C
ATOM    655  CD1 LEU    38      38.690  24.341 110.697  1.00  0.00           C
ATOM    656  CD2 LEU    38      38.973  26.312 109.146  1.00  0.00           C
ATOM    657  C   LEU    38      37.696  26.812 113.539  1.00  0.00           C
ATOM    658  O   LEU    38      38.731  26.304 114.020  1.00  0.00           O
ATOM    659  N   ALA    39      37.199  27.912 114.177  1.00  0.00           N
ATOM    660  CA  ALA    39      37.844  28.545 115.389  1.00  0.00           C
ATOM    661  CB  ALA    39      37.196  29.913 115.696  1.00  0.00           C
ATOM    662  C   ALA    39      37.808  27.668 116.669  1.00  0.00           C
ATOM    663  O   ALA    39      38.419  28.032 117.644  1.00  0.00           O
ATOM    664  N   SER    40      37.100  26.509 116.588  1.00  0.00           N
ATOM    665  CA  SER    40      37.517  25.423 117.521  1.00  0.00           C
ATOM    666  CB  SER    40      36.365  24.384 117.264  1.00  0.00           C
ATOM    667  OG  SER    40      36.240  23.435 118.304  1.00  0.00           O
ATOM    668  C   SER    40      38.921  24.818 117.496  1.00  0.00           C
ATOM    669  O   SER    40      39.480  24.788 116.425  1.00  0.00           O
ATOM    670  N   THR    41      39.405  24.296 118.607  1.00  0.00           N
ATOM    671  CA  THR    41      40.683  23.586 118.704  1.00  0.00           C
ATOM    672  CB  THR    41      40.791  22.978 120.098  1.00  0.00           C
ATOM    673  CG2 THR    41      39.746  21.901 120.421  1.00  0.00           C
ATOM    674  OG1 THR    41      42.020  22.391 120.312  1.00  0.00           O
ATOM    675  C   THR    41      41.073  22.626 117.570  1.00  0.00           C
ATOM    676  O   THR    41      40.183  21.842 117.191  1.00  0.00           O
ATOM    677  N   PRO    42      42.315  22.648 117.103  1.00  0.00           N
ATOM    678  CD  PRO    42      43.294  23.739 117.369  1.00  0.00           C
ATOM    679  CG  PRO    42      44.509  23.566 116.477  1.00  0.00           C
ATOM    680  CB  PRO    42      44.443  22.110 116.193  1.00  0.00           C
ATOM    681  CA  PRO    42      42.950  21.658 116.250  1.00  0.00           C
ATOM    682  C   PRO    42      42.795  20.177 116.609  1.00  0.00           C
ATOM    683  O   PRO    42      42.912  19.233 115.783  1.00  0.00           O
ATOM    684  N   ALA    43      42.390  19.966 117.896  1.00  0.00           N
ATOM    685  CA  ALA    43      42.094  18.664 118.454  1.00  0.00           C
ATOM    686  CB  ALA    43      42.038  18.771 119.909  1.00  0.00           C
ATOM    687  C   ALA    43      40.751  18.036 117.887  1.00  0.00           C
ATOM    688  O   ALA    43      40.639  16.800 117.756  1.00  0.00           O
ATOM    689  N   LEU    44      39.839  18.876 117.451  1.00  0.00           N
ATOM    690  CA  LEU    44      38.471  18.489 117.079  1.00  0.00           C
ATOM    691  CB  LEU    44      37.478  19.062 118.099  1.00  0.00           C
ATOM    692  CG  LEU    44      37.864  18.892 119.552  1.00  0.00           C
ATOM    693  CD1 LEU    44      36.919  19.634 120.550  1.00  0.00           C
ATOM    694  CD2 LEU    44      37.865  17.380 119.926  1.00  0.00           C
ATOM    695  C   LEU    44      38.279  18.789 115.582  1.00  0.00           C
ATOM    696  O   LEU    44      37.159  18.913 115.112  1.00  0.00           O
ATOM    697  N   TRP    45      39.402  18.902 114.828  1.00  0.00           N
ATOM    698  CA  TRP    45      39.494  19.213 113.368  1.00  0.00           C
ATOM    699  CB  TRP    45      39.514  20.728 113.210  1.00  0.00           C
ATOM    700  CG  TRP    45      38.232  21.501 113.308  1.00  0.00           C
ATOM    701  CD1 TRP    45      37.801  22.330 114.317  1.00  0.00           C
ATOM    702  NE1 TRP    45      36.510  22.868 114.015  1.00  0.00           N
ATOM    703  CE2 TRP    45      36.073  22.507 112.781  1.00  0.00           C
ATOM    704  CZ2 TRP    45      34.893  22.806 112.053  1.00  0.00           C
ATOM    705  CH2 TRP    45      34.758  22.247 110.782  1.00  0.00           C
ATOM    706  CZ3 TRP    45      35.739  21.442 110.288  1.00  0.00           C
ATOM    707  CE3 TRP    45      36.937  21.210 110.984  1.00  0.00           C
ATOM    708  CD2 TRP    45      37.099  21.634 112.307  1.00  0.00           C
ATOM    709  C   TRP    45      40.637  18.621 112.627  1.00  0.00           C
ATOM    710  O   TRP    45      41.654  18.279 113.144  1.00  0.00           O
ATOM    711  N   ALA    46      40.439  18.503 111.329  1.00  0.00           N
ATOM    712  CA  ALA    46      41.443  18.073 110.288  1.00  0.00           C
ATOM    713  CB  ALA    46      41.478  16.572 110.310  1.00  0.00           C
ATOM    714  C   ALA    46      41.326  18.713 108.912  1.00  0.00           C
ATOM    715  O   ALA    46      40.241  19.245 108.566  1.00  0.00           O
ATOM    716  N   SER    47      42.415  18.610 108.118  1.00  0.00           N
ATOM    717  CA  SER    47      42.442  19.438 106.820  1.00  0.00           C
ATOM    718  CB  SER    47      43.063  20.818 106.987  1.00  0.00           C
ATOM    719  OG  SER    47      44.440  20.636 107.187  1.00  0.00           O
ATOM    720  C   SER    47      43.167  18.727 105.742  1.00  0.00           C
ATOM    721  O   SER    47      44.070  17.961 106.031  1.00  0.00           O
ATOM    722  N   ILE    48      42.831  19.095 104.446  1.00  0.00           N
ATOM    723  CA  ILE    48      43.253  18.393 103.214  1.00  0.00           C
ATOM    724  CB  ILE    48      41.988  17.659 102.750  1.00  0.00           C
ATOM    725  CG2 ILE    48      42.257  16.965 101.339  1.00  0.00           C
ATOM    726  CG1 ILE    48      41.524  16.508 103.751  1.00  0.00           C
ATOM    727  CD1 ILE    48      40.266  15.779 103.334  1.00  0.00           C
ATOM    728  C   ILE    48      43.766  19.435 102.220  1.00  0.00           C
ATOM    729  O   ILE    48      43.073  20.470 101.973  1.00  0.00           O
ATOM    730  N   PRO    49      44.964  19.291 101.582  1.00  0.00           N
ATOM    731  CD  PRO    49      45.870  18.155 101.716  1.00  0.00           C
ATOM    732  CG  PRO    49      46.952  18.393 100.669  1.00  0.00           C
ATOM    733  CB  PRO    49      47.108  19.890 100.606  1.00  0.00           C
ATOM    734  CA  PRO    49      45.590  20.258 100.668  1.00  0.00           C
ATOM    735  C   PRO    49      44.799  20.323  99.320  1.00  0.00           C
ATOM    736  O   PRO    49      45.302  19.696  98.334  1.00  0.00           O
ATOM    737  N   CYS    50      43.615  20.868  99.272  1.00  0.00           N
ATOM    738  CA  CYS    50      42.762  20.863  98.061  1.00  0.00           C
ATOM    739  CB  CYS    50      41.567  19.793  98.344  1.00  0.00           C
ATOM    740  SG  CYS    50      40.447  19.934  96.920  1.00  0.00           S
ATOM    741  C   CYS    50      42.264  22.326  97.729  1.00  0.00           C
ATOM    742  O   CYS    50      41.231  22.689  98.284  1.00  0.00           O
ATOM    743  N   PRO    51      42.980  23.149  96.899  1.00  0.00           N
ATOM    744  CD  PRO    51      44.305  22.874  96.382  1.00  0.00           C
ATOM    745  CG  PRO    51      44.991  24.201  96.212  1.00  0.00           C
ATOM    746  CB  PRO    51      43.833  25.163  95.985  1.00  0.00           C
ATOM    747  CA  PRO    51      42.679  24.582  96.825  1.00  0.00           C
ATOM    748  C   PRO    51      41.325  24.829  96.097  1.00  0.00           C
ATOM    749  O   PRO    51      40.784  23.945  95.480  1.00  0.00           O
ATOM    750  N   ARG    52      40.857  26.089  96.146  1.00  0.00           N
ATOM    751  CA  ARG    52      39.509  26.507  95.696  1.00  0.00           C
ATOM    752  CB  ARG    52      39.090  27.848  96.297  1.00  0.00           C
ATOM    753  CG  ARG    52      37.590  27.953  96.471  1.00  0.00           C
ATOM    754  CD  ARG    52      37.075  29.105  97.335  1.00  0.00           C
ATOM    755  NE  ARG    52      35.643  29.198  97.157  1.00  0.00           N
ATOM    756  CZ  ARG    52      34.941  30.319  97.262  1.00  0.00           C
ATOM    757  NH1 ARG    52      35.421  31.533  97.323  1.00  0.00           N
ATOM    758  NH2 ARG    52      33.641  30.340  97.375  1.00  0.00           N
ATOM    759  C   ARG    52      39.232  26.478  94.152  1.00  0.00           C
ATOM    760  O   ARG    52      38.097  26.496  93.699  1.00  0.00           O
ATOM    761  N   SER    53      40.359  26.274  93.453  1.00  0.00           N
ATOM    762  CA  SER    53      40.250  25.857  92.035  1.00  0.00           C
ATOM    763  CB  SER    53      41.676  26.045  91.335  1.00  0.00           C
ATOM    764  OG  SER    53      42.652  25.525  92.096  1.00  0.00           O
ATOM    765  C   SER    53      39.881  24.367  91.826  1.00  0.00           C
ATOM    766  O   SER    53      39.302  24.075  90.775  1.00  0.00           O
ATOM    767  N   GLU    54      40.225  23.481  92.736  1.00  0.00           N
ATOM    768  CA  GLU    54      40.103  22.049  92.560  1.00  0.00           C
ATOM    769  CB  GLU    54      41.150  21.385  93.417  1.00  0.00           C
ATOM    770  CG  GLU    54      42.576  21.964  93.335  1.00  0.00           C
ATOM    771  CD  GLU    54      43.006  21.996  91.822  1.00  0.00           C
ATOM    772  OE1 GLU    54      43.011  20.942  91.112  1.00  0.00           O
ATOM    773  OE2 GLU    54      43.506  23.121  91.434  1.00  0.00           O
ATOM    774  C   GLU    54      38.761  21.502  92.950  1.00  0.00           C
ATOM    775  O   GLU    54      38.352  20.457  92.519  1.00  0.00           O
ATOM    776  N   LEU    55      37.929  22.237  93.648  1.00  0.00           N
ATOM    777  CA  LEU    55      36.710  21.877  94.305  1.00  0.00           C
ATOM    778  CB  LEU    55      37.097  21.138  95.588  1.00  0.00           C
ATOM    779  CG  LEU    55      36.009  20.896  96.671  1.00  0.00           C
ATOM    780  CD1 LEU    55      34.922  19.823  96.364  1.00  0.00           C
ATOM    781  CD2 LEU    55      36.602  20.412  97.993  1.00  0.00           C
ATOM    782  C   LEU    55      35.897  23.073  94.745  1.00  0.00           C
ATOM    783  O   LEU    55      36.370  24.113  95.247  1.00  0.00           O
ATOM    784  N   ARG    56      34.554  22.927  94.649  1.00  0.00           N
ATOM    785  CA  ARG    56      33.664  23.987  95.147  1.00  0.00           C
ATOM    786  CB  ARG    56      33.210  24.781  93.938  1.00  0.00           C
ATOM    787  CG  ARG    56      34.346  25.661  93.282  1.00  0.00           C
ATOM    788  CD  ARG    56      34.988  26.801  94.176  1.00  0.00           C
ATOM    789  NE  ARG    56      33.884  27.768  94.517  1.00  0.00           N
ATOM    790  CZ  ARG    56      33.787  29.027  94.195  1.00  0.00           C
ATOM    791  NH1 ARG    56      34.752  29.746  93.690  1.00  0.00           N
ATOM    792  NH2 ARG    56      32.732  29.641  94.529  1.00  0.00           N
ATOM    793  C   ARG    56      32.397  23.376  95.837  1.00  0.00           C
ATOM    794  O   ARG    56      31.668  22.701  95.249  1.00  0.00           O
ATOM    795  N   LEU    57      32.230  23.705  97.125  1.00  0.00           N
ATOM    796  CA  LEU    57      31.106  23.089  97.984  1.00  0.00           C
ATOM    797  CB  LEU    57      31.407  23.312  99.481  1.00  0.00           C
ATOM    798  CG  LEU    57      32.297  22.199 100.163  1.00  0.00           C
ATOM    799  CD1 LEU    57      33.622  22.223  99.449  1.00  0.00           C
ATOM    800  CD2 LEU    57      32.407  22.538 101.653  1.00  0.00           C
ATOM    801  C   LEU    57      29.829  23.731  97.569  1.00  0.00           C
ATOM    802  O   LEU    57      28.860  23.041  97.344  1.00  0.00           O
ATOM    803  N   ASP    58      29.820  25.059  97.433  1.00  0.00           N
ATOM    804  CA  ASP    58      28.711  25.829  96.977  1.00  0.00           C
ATOM    805  CB  ASP    58      29.125  27.310  97.061  1.00  0.00           C
ATOM    806  CG  ASP    58      30.393  27.752  96.331  1.00  0.00           C
ATOM    807  OD1 ASP    58      31.405  27.009  96.383  1.00  0.00           O
ATOM    808  OD2 ASP    58      30.330  28.802  95.630  1.00  0.00           O
ATOM    809  C   ASP    58      28.320  25.433  95.507  1.00  0.00           C
ATOM    810  O   ASP    58      27.266  25.809  95.062  1.00  0.00           O
ATOM    811  N   LEU    59      29.006  24.679  94.630  1.00  0.00           N
ATOM    812  CA  LEU    59      28.634  24.208  93.269  1.00  0.00           C
ATOM    813  CB  LEU    59      29.685  24.537  92.205  1.00  0.00           C
ATOM    814  CG  LEU    59      30.094  26.005  92.035  1.00  0.00           C
ATOM    815  CD1 LEU    59      31.085  26.278  90.907  1.00  0.00           C
ATOM    816  CD2 LEU    59      28.910  26.892  91.721  1.00  0.00           C
ATOM    817  C   LEU    59      28.268  22.725  93.293  1.00  0.00           C
ATOM    818  O   LEU    59      27.935  22.133  92.265  1.00  0.00           O
ATOM    819  N   VAL    60      28.315  21.996  94.453  1.00  0.00           N
ATOM    820  CA  VAL    60      28.042  20.534  94.572  1.00  0.00           C
ATOM    821  CB  VAL    60      29.344  19.745  94.799  1.00  0.00           C
ATOM    822  CG1 VAL    60      30.408  19.903  93.715  1.00  0.00           C
ATOM    823  CG2 VAL    60      30.053  19.854  96.162  1.00  0.00           C
ATOM    824  C   VAL    60      27.047  20.253  95.659  1.00  0.00           C
ATOM    825  O   VAL    60      26.273  19.314  95.457  1.00  0.00           O
ATOM    826  N   LEU    61      27.001  20.985  96.787  1.00  0.00           N
ATOM    827  CA  LEU    61      26.100  20.732  97.930  1.00  0.00           C
ATOM    828  CB  LEU    61      26.829  21.077  99.312  1.00  0.00           C
ATOM    829  CG  LEU    61      28.117  20.316  99.541  1.00  0.00           C
ATOM    830  CD1 LEU    61      28.645  20.553 101.022  1.00  0.00           C
ATOM    831  CD2 LEU    61      27.936  18.834  99.344  1.00  0.00           C
ATOM    832  C   LEU    61      24.581  21.176  97.823  1.00  0.00           C
ATOM    833  O   LEU    61      23.761  20.323  98.247  1.00  0.00           O
ATOM    834  N   PRO    62      24.261  22.267  97.118  1.00  0.00           N
ATOM    835  CD  PRO    62      25.085  23.376  96.790  1.00  0.00           C
ATOM    836  CG  PRO    62      24.157  24.652  96.639  1.00  0.00           C
ATOM    837  CB  PRO    62      22.781  24.202  97.116  1.00  0.00           C
ATOM    838  CA  PRO    62      22.822  22.634  96.797  1.00  0.00           C
ATOM    839  C   PRO    62      22.363  22.235  95.446  1.00  0.00           C
ATOM    840  O   PRO    62      21.436  22.824  94.936  1.00  0.00           O
ATOM    841  N   SER    63      23.062  21.347  94.712  1.00  0.00           N
ATOM    842  CA  SER    63      22.929  21.235  93.222  1.00  0.00           C
ATOM    843  CB  SER    63      24.246  21.057  92.524  1.00  0.00           C
ATOM    844  OG  SER    63      25.285  21.800  93.114  1.00  0.00           O
ATOM    845  C   SER    63      22.098  20.037  92.794  1.00  0.00           C
ATOM    846  O   SER    63      22.035  19.720  91.561  1.00  0.00           O
ATOM    847  N   GLY    64      21.470  19.287  93.678  1.00  0.00           N
ATOM    848  CA  GLY    64      20.793  18.073  93.309  1.00  0.00           C
ATOM    849  C   GLY    64      21.614  16.786  93.381  1.00  0.00           C
ATOM    850  O   GLY    64      21.052  15.705  93.221  1.00  0.00           O
ATOM    851  N   GLN    65      22.909  16.915  93.706  1.00  0.00           N
ATOM    852  CA  GLN    65      23.778  15.754  93.751  1.00  0.00           C
ATOM    853  CB  GLN    65      25.272  16.173  93.743  1.00  0.00           C
ATOM    854  CG  GLN    65      25.642  16.852  92.468  1.00  0.00           C
ATOM    855  CD  GLN    65      27.129  17.062  92.282  1.00  0.00           C
ATOM    856  OE1 GLN    65      27.938  16.336  92.814  1.00  0.00           O
ATOM    857  NE2 GLN    65      27.536  17.865  91.320  1.00  0.00           N
ATOM    858  C   GLN    65      23.466  14.841  94.957  1.00  0.00           C
ATOM    859  O   GLN    65      23.531  13.622  94.851  1.00  0.00           O
ATOM    860  N   SER    66      23.075  15.430  96.088  1.00  0.00           N
ATOM    861  CA  SER    66      22.574  14.815  97.356  1.00  0.00           C
ATOM    862  CB  SER    66      23.750  14.532  98.156  1.00  0.00           C
ATOM    863  OG  SER    66      23.467  14.086  99.483  1.00  0.00           O
ATOM    864  C   SER    66      21.757  15.872  98.112  1.00  0.00           C
ATOM    865  O   SER    66      22.114  17.078  97.946  1.00  0.00           O
ATOM    866  N   PHE    67      20.676  15.527  98.783  1.00  0.00           N
ATOM    867  CA  PHE    67      19.732  16.371  99.448  1.00  0.00           C
ATOM    868  CB  PHE    67      18.270  16.141  98.898  1.00  0.00           C
ATOM    869  CG  PHE    67      18.193  16.071  97.405  1.00  0.00           C
ATOM    870  CD1 PHE    67      18.490  14.912  96.759  1.00  0.00           C
ATOM    871  CE1 PHE    67      18.473  14.743  95.363  1.00  0.00           C
ATOM    872  CZ  PHE    67      18.004  15.822  94.513  1.00  0.00           C
ATOM    873  CE2 PHE    67      17.752  16.987  95.155  1.00  0.00           C
ATOM    874  CD2 PHE    67      17.901  17.105  96.581  1.00  0.00           C
ATOM    875  C   PHE    67      19.877  16.317 100.984  1.00  0.00           C
ATOM    876  O   PHE    67      18.899  16.350 101.727  1.00  0.00           O
ATOM    877  N   ARG    68      21.077  16.132 101.491  1.00  0.00           N
ATOM    878  CA  ARG    68      21.476  15.703 102.806  1.00  0.00           C
ATOM    879  CB  ARG    68      21.881  14.241 102.727  1.00  0.00           C
ATOM    880  CG  ARG    68      20.745  13.317 102.286  1.00  0.00           C
ATOM    881  CD  ARG    68      19.653  12.903 103.316  1.00  0.00           C
ATOM    882  NE  ARG    68      20.215  11.987 104.321  1.00  0.00           N
ATOM    883  CZ  ARG    68      20.122  12.087 105.638  1.00  0.00           C
ATOM    884  NH1 ARG    68      19.526  13.079 106.214  1.00  0.00           N
ATOM    885  NH2 ARG    68      20.608  11.195 106.383  1.00  0.00           N
ATOM    886  C   ARG    68      22.514  16.645 103.405  1.00  0.00           C
ATOM    887  O   ARG    68      23.146  16.271 104.367  1.00  0.00           O
ATOM    888  N   TRP    69      22.697  17.874 102.917  1.00  0.00           N
ATOM    889  CA  TRP    69      23.761  18.823 103.302  1.00  0.00           C
ATOM    890  CB  TRP    69      24.912  18.671 102.277  1.00  0.00           C
ATOM    891  CG  TRP    69      25.642  17.356 102.327  1.00  0.00           C
ATOM    892  CD1 TRP    69      25.246  16.203 101.689  1.00  0.00           C
ATOM    893  NE1 TRP    69      26.012  15.166 102.128  1.00  0.00           N
ATOM    894  CE2 TRP    69      27.081  15.620 102.914  1.00  0.00           C
ATOM    895  CZ2 TRP    69      28.168  14.977 103.545  1.00  0.00           C
ATOM    896  CH2 TRP    69      28.950  15.691 104.400  1.00  0.00           C
ATOM    897  CZ3 TRP    69      28.712  17.100 104.564  1.00  0.00           C
ATOM    898  CE3 TRP    69      27.609  17.763 103.943  1.00  0.00           C
ATOM    899  CD2 TRP    69      26.772  16.957 103.142  1.00  0.00           C
ATOM    900  C   TRP    69      23.254  20.265 103.240  1.00  0.00           C
ATOM    901  O   TRP    69      22.701  20.674 102.238  1.00  0.00           O
ATOM    902  N   ARG    70      23.525  21.010 104.357  1.00  0.00           N
ATOM    903  CA  ARG    70      23.088  22.387 104.517  1.00  0.00           C
ATOM    904  CB  ARG    70      21.862  22.522 105.410  1.00  0.00           C
ATOM    905  CG  ARG    70      20.649  21.896 104.865  1.00  0.00           C
ATOM    906  CD  ARG    70      19.345  22.190 105.621  1.00  0.00           C
ATOM    907  NE  ARG    70      18.247  21.186 105.337  1.00  0.00           N
ATOM    908  CZ  ARG    70      16.943  21.436 105.385  1.00  0.00           C
ATOM    909  NH1 ARG    70      16.483  22.614 105.363  1.00  0.00           N
ATOM    910  NH2 ARG    70      16.133  20.434 105.459  1.00  0.00           N
ATOM    911  C   ARG    70      24.156  23.382 104.975  1.00  0.00           C
ATOM    912  O   ARG    70      24.856  23.067 105.941  1.00  0.00           O
ATOM    913  N   GLU    71      24.183  24.606 104.361  1.00  0.00           N
ATOM    914  CA  GLU    71      24.885  25.694 105.005  1.00  0.00           C
ATOM    915  CB  GLU    71      25.070  26.775 103.854  1.00  0.00           C
ATOM    916  CG  GLU    71      26.212  27.747 104.114  1.00  0.00           C
ATOM    917  CD  GLU    71      26.104  29.001 103.291  1.00  0.00           C
ATOM    918  OE1 GLU    71      27.169  29.452 102.773  1.00  0.00           O
ATOM    919  OE2 GLU    71      24.989  29.536 103.068  1.00  0.00           O
ATOM    920  C   GLU    71      24.405  26.153 106.434  1.00  0.00           C
ATOM    921  O   GLU    71      23.267  26.655 106.634  1.00  0.00           O
ATOM    922  N   GLN    72      25.209  25.991 107.553  1.00  0.00           N
ATOM    923  CA  GLN    72      24.839  26.386 108.977  1.00  0.00           C
ATOM    924  CB  GLN    72      25.709  25.621 109.907  1.00  0.00           C
ATOM    925  CG  GLN    72      25.845  24.103 109.766  1.00  0.00           C
ATOM    926  CD  GLN    72      24.531  23.397 109.709  1.00  0.00           C
ATOM    927  OE1 GLN    72      23.952  23.274 110.788  1.00  0.00           O
ATOM    928  NE2 GLN    72      24.015  22.960 108.597  1.00  0.00           N
ATOM    929  C   GLN    72      24.968  27.920 109.222  1.00  0.00           C
ATOM    930  O   GLN    72      24.129  28.538 109.897  1.00  0.00           O
ATOM    931  N   SER    73      25.995  28.538 108.616  1.00  0.00           N
ATOM    932  CA  SER    73      26.469  29.955 108.583  1.00  0.00           C
ATOM    933  CB  SER    73      27.360  30.243 109.797  1.00  0.00           C
ATOM    934  OG  SER    73      28.542  29.374 109.848  1.00  0.00           O
ATOM    935  C   SER    73      27.316  30.181 107.311  1.00  0.00           C
ATOM    936  O   SER    73      27.811  29.213 106.769  1.00  0.00           O
ATOM    937  N   PRO    74      27.484  31.361 106.725  1.00  0.00           N
ATOM    938  CD  PRO    74      27.061  32.577 107.345  1.00  0.00           C
ATOM    939  CG  PRO    74      27.246  33.722 106.335  1.00  0.00           C
ATOM    940  CB  PRO    74      28.421  33.203 105.533  1.00  0.00           C
ATOM    941  CA  PRO    74      28.143  31.684 105.427  1.00  0.00           C
ATOM    942  C   PRO    74      29.433  30.846 105.189  1.00  0.00           C
ATOM    943  O   PRO    74      30.315  31.079 106.003  1.00  0.00           O
ATOM    944  N   ALA    75      29.510  30.023 104.162  1.00  0.00           N
ATOM    945  CA  ALA    75      30.652  29.202 103.806  1.00  0.00           C
ATOM    946  CB  ALA    75      31.807  30.086 103.374  1.00  0.00           C
ATOM    947  C   ALA    75      30.961  28.024 104.787  1.00  0.00           C
ATOM    948  O   ALA    75      32.031  27.456 104.716  1.00  0.00           O
ATOM    949  N   HIE    76      30.020  27.725 105.700  1.00  0.00           N
ATOM    950  CA  HIE    76      30.141  26.612 106.628  1.00  0.00           C
ATOM    951  CB  HIE    76      30.150  27.202 108.046  1.00  0.00           C
ATOM    952  CG  HIE    76      30.509  26.345 109.140  1.00  0.00           C
ATOM    953  ND1 HIE    76      31.765  25.708 109.204  1.00  0.00           N
ATOM    954  CE1 HIE    76      31.757  25.022 110.373  1.00  0.00           C
ATOM    955  NE2 HIE    76      30.585  25.133 110.936  1.00  0.00           N
ATOM    956  CD2 HIE    76      29.756  25.942 110.162  1.00  0.00           C
ATOM    957  C   HIE    76      28.975  25.661 106.480  1.00  0.00           C
ATOM    958  O   HIE    76      27.843  26.124 106.309  1.00  0.00           O
ATOM    959  N   TRP    77      29.177  24.313 106.418  1.00  0.00           N
ATOM    960  CA  TRP    77      28.188  23.319 106.074  1.00  0.00           C
ATOM    961  CB  TRP    77      28.536  22.746 104.689  1.00  0.00           C
ATOM    962  CG  TRP    77      28.330  23.796 103.572  1.00  0.00           C
ATOM    963  CD1 TRP    77      29.248  24.715 103.233  1.00  0.00           C
ATOM    964  NE1 TRP    77      28.760  25.470 102.198  1.00  0.00           N
ATOM    965  CE2 TRP    77      27.551  24.957 101.699  1.00  0.00           C
ATOM    966  CZ2 TRP    77      26.690  25.357 100.733  1.00  0.00           C
ATOM    967  CH2 TRP    77      25.547  24.584 100.384  1.00  0.00           C
ATOM    968  CZ3 TRP    77      25.300  23.448 101.221  1.00  0.00           C
ATOM    969  CE3 TRP    77      26.165  23.148 102.217  1.00  0.00           C
ATOM    970  CD2 TRP    77      27.241  23.874 102.558  1.00  0.00           C
ATOM    971  C   TRP    77      28.197  22.142 107.033  1.00  0.00           C
ATOM    972  O   TRP    77      29.159  21.829 107.711  1.00  0.00           O
ATOM    973  N   SER    78      27.044  21.418 107.089  1.00  0.00           N
ATOM    974  CA  SER    78      27.020  20.184 107.817  1.00  0.00           C
ATOM    975  CB  SER    78      26.619  20.365 109.258  1.00  0.00           C
ATOM    976  OG  SER    78      27.362  21.426 109.885  1.00  0.00           O
ATOM    977  C   SER    78      26.054  19.259 107.052  1.00  0.00           C
ATOM    978  O   SER    78      25.245  19.749 106.213  1.00  0.00           O
ATOM    979  N   GLY    79      26.152  17.975 107.356  1.00  0.00           N
ATOM    980  CA  GLY    79      25.231  17.062 106.646  1.00  0.00           C
ATOM    981  C   GLY    79      25.404  15.567 107.078  1.00  0.00           C
ATOM    982  O   GLY    79      26.095  15.326 108.059  1.00  0.00           O
ATOM    983  N   VAL    80      24.767  14.603 106.400  1.00  0.00           N
ATOM    984  CA  VAL    80      24.926  13.144 106.561  1.00  0.00           C
ATOM    985  CB  VAL    80      23.677  12.485 107.136  1.00  0.00           C
ATOM    986  CG1 VAL    80      23.775  10.940 107.264  1.00  0.00           C
ATOM    987  CG2 VAL    80      23.402  12.994 108.617  1.00  0.00           C
ATOM    988  C   VAL    80      25.343  12.448 105.231  1.00  0.00           C
ATOM    989  O   VAL    80      24.639  12.645 104.213  1.00  0.00           O
ATOM    990  N   LEU    81      26.379  11.577 105.347  1.00  0.00           N
ATOM    991  CA  LEU    81      26.893  10.614 104.375  1.00  0.00           C
ATOM    992  CB  LEU    81      28.228  11.120 103.815  1.00  0.00           C
ATOM    993  CG  LEU    81      29.162   9.994 103.295  1.00  0.00           C
ATOM    994  CD1 LEU    81      28.670   9.113 102.153  1.00  0.00           C
ATOM    995  CD2 LEU    81      30.541  10.579 102.902  1.00  0.00           C
ATOM    996  C   LEU    81      27.025   9.235 105.034  1.00  0.00           C
ATOM    997  O   LEU    81      27.696   9.112 106.094  1.00  0.00           O
ATOM    998  N   ALA    82      26.426   8.174 104.513  1.00  0.00           N
ATOM    999  CA  ALA    82      26.444   6.736 104.886  1.00  0.00           C
ATOM   1000  CB  ALA    82      27.798   6.110 104.438  1.00  0.00           C
ATOM   1001  C   ALA    82      26.093   6.392 106.345  1.00  0.00           C
ATOM   1002  O   ALA    82      26.759   5.680 107.074  1.00  0.00           O
ATOM   1003  N   ASP    83      25.101   7.169 106.761  1.00  0.00           N
ATOM   1004  CA  ASP    83      24.683   7.324 108.181  1.00  0.00           C
ATOM   1005  CB  ASP    83      23.632   6.186 108.521  1.00  0.00           C
ATOM   1006  CG  ASP    83      22.494   5.970 107.470  1.00  0.00           C
ATOM   1007  OD1 ASP    83      22.157   6.940 106.831  1.00  0.00           O
ATOM   1008  OD2 ASP    83      21.749   5.012 107.607  1.00  0.00           O
ATOM   1009  C   ASP    83      25.682   7.749 109.253  1.00  0.00           C
ATOM   1010  O   ASP    83      25.844   6.938 110.194  1.00  0.00           O
ATOM   1011  N   GLN    84      26.445   8.842 109.085  1.00  0.00           N
ATOM   1012  CA  GLN    84      27.446   9.429 109.907  1.00  0.00           C
ATOM   1013  CB  GLN    84      28.783   8.823 109.569  1.00  0.00           C
ATOM   1014  CG  GLN    84      29.843   9.507 110.419  1.00  0.00           C
ATOM   1015  CD  GLN    84      31.184   8.744 110.445  1.00  0.00           C
ATOM   1016  OE1 GLN    84      31.230   7.557 110.569  1.00  0.00           O
ATOM   1017  NE2 GLN    84      32.286   9.467 110.375  1.00  0.00           N
ATOM   1018  C   GLN    84      27.346  10.990 109.803  1.00  0.00           C
ATOM   1019  O   GLN    84      27.218  11.394 108.666  1.00  0.00           O
ATOM   1020  N   VAL    85      27.460  11.727 110.862  1.00  0.00           N
ATOM   1021  CA  VAL    85      27.368  13.191 110.794  1.00  0.00           C
ATOM   1022  CB  VAL    85      26.617  13.801 111.981  1.00  0.00           C
ATOM   1023  CG1 VAL    85      26.227  15.248 111.695  1.00  0.00           C
ATOM   1024  CG2 VAL    85      25.317  12.972 112.231  1.00  0.00           C
ATOM   1025  C   VAL    85      28.747  13.875 110.717  1.00  0.00           C
ATOM   1026  O   VAL    85      29.697  13.560 111.413  1.00  0.00           O
ATOM   1027  N   TRP    86      28.752  14.881 109.818  1.00  0.00           N
ATOM   1028  CA  TRP    86      29.961  15.740 109.457  1.00  0.00           C
ATOM   1029  CB  TRP    86      30.360  15.309 107.998  1.00  0.00           C
ATOM   1030  CG  TRP    86      30.480  13.853 107.769  1.00  0.00           C
ATOM   1031  CD1 TRP    86      29.538  13.125 107.102  1.00  0.00           C
ATOM   1032  NE1 TRP    86      29.993  11.780 106.903  1.00  0.00           N
ATOM   1033  CE2 TRP    86      31.327  11.704 107.292  1.00  0.00           C
ATOM   1034  CZ2 TRP    86      32.229  10.645 107.198  1.00  0.00           C
ATOM   1035  CH2 TRP    86      33.584  10.896 107.537  1.00  0.00           C
ATOM   1036  CZ3 TRP    86      34.016  12.155 108.041  1.00  0.00           C
ATOM   1037  CE3 TRP    86      33.084  13.160 108.128  1.00  0.00           C
ATOM   1038  CD2 TRP    86      31.700  13.020 107.735  1.00  0.00           C
ATOM   1039  C   TRP    86      29.596  17.243 109.342  1.00  0.00           C
ATOM   1040  O   TRP    86      28.484  17.575 108.912  1.00  0.00           O
ATOM   1041  N   THR    87      30.563  18.115 109.651  1.00  0.00           N
ATOM   1042  CA  THR    87      30.653  19.559 109.325  1.00  0.00           C
ATOM   1043  CB  THR    87      30.689  20.399 110.548  1.00  0.00           C
ATOM   1044  CG2 THR    87      30.606  21.935 110.453  1.00  0.00           C
ATOM   1045  OG1 THR    87      29.478  20.088 111.249  1.00  0.00           O
ATOM   1046  C   THR    87      31.831  19.793 108.427  1.00  0.00           C
ATOM   1047  O   THR    87      32.829  19.144 108.702  1.00  0.00           O
ATOM   1048  N   LEU    88      31.748  20.621 107.364  1.00  0.00           N
ATOM   1049  CA  LEU    88      32.863  20.925 106.489  1.00  0.00           C
ATOM   1050  CB  LEU    88      32.819  20.042 105.284  1.00  0.00           C
ATOM   1051  CG  LEU    88      33.281  18.597 105.453  1.00  0.00           C
ATOM   1052  CD1 LEU    88      32.155  17.597 105.601  1.00  0.00           C
ATOM   1053  CD2 LEU    88      34.253  18.241 104.260  1.00  0.00           C
ATOM   1054  C   LEU    88      32.848  22.412 106.102  1.00  0.00           C
ATOM   1055  O   LEU    88      31.853  23.153 106.059  1.00  0.00           O
ATOM   1056  N   THR    89      34.026  22.807 105.605  1.00  0.00           N
ATOM   1057  CA  THR    89      34.265  24.180 105.047  1.00  0.00           C
ATOM   1058  CB  THR    89      34.256  25.304 106.137  1.00  0.00           C
ATOM   1059  CG2 THR    89      35.496  25.446 107.036  1.00  0.00           C
ATOM   1060  OG1 THR    89      34.298  26.621 105.597  1.00  0.00           O
ATOM   1061  C   THR    89      35.526  24.049 104.188  1.00  0.00           C
ATOM   1062  O   THR    89      36.475  23.302 104.469  1.00  0.00           O
ATOM   1063  N   GLN    90      35.595  24.836 103.183  1.00  0.00           N
ATOM   1064  CA  GLN    90      36.876  25.104 102.459  1.00  0.00           C
ATOM   1065  CB  GLN    90      36.774  24.724 100.953  1.00  0.00           C
ATOM   1066  CG  GLN    90      35.886  25.565 100.087  1.00  0.00           C
ATOM   1067  CD  GLN    90      35.611  25.052  98.694  1.00  0.00           C
ATOM   1068  OE1 GLN    90      34.469  24.968  98.277  1.00  0.00           O
ATOM   1069  NE2 GLN    90      36.698  24.880  97.907  1.00  0.00           N
ATOM   1070  C   GLN    90      37.391  26.556 102.597  1.00  0.00           C
ATOM   1071  O   GLN    90      36.641  27.500 102.743  1.00  0.00           O
ATOM   1072  N   THR    91      38.712  26.612 102.557  1.00  0.00           N
ATOM   1073  CA  THR    91      39.489  27.807 102.369  1.00  0.00           C
ATOM   1074  CB  THR    91      40.483  28.074 103.547  1.00  0.00           C
ATOM   1075  CG2 THR    91      39.671  28.107 104.833  1.00  0.00           C
ATOM   1076  OG1 THR    91      41.352  26.977 103.639  1.00  0.00           O
ATOM   1077  C   THR    91      40.302  27.786 101.081  1.00  0.00           C
ATOM   1078  O   THR    91      40.229  26.787 100.369  1.00  0.00           O
ATOM   1079  N   GLU    92      41.076  28.839 100.818  1.00  0.00           N
ATOM   1080  CA  GLU    92      41.700  29.106  99.563  1.00  0.00           C
ATOM   1081  CB  GLU    92      42.347  30.524  99.513  1.00  0.00           C
ATOM   1082  CG  GLU    92      41.322  31.686  99.345  1.00  0.00           C
ATOM   1083  CD  GLU    92      40.555  31.965 100.637  1.00  0.00           C
ATOM   1084  OE1 GLU    92      41.184  31.854 101.774  1.00  0.00           O
ATOM   1085  OE2 GLU    92      39.360  32.329 100.580  1.00  0.00           O
ATOM   1086  C   GLU    92      42.613  27.988  98.965  1.00  0.00           C
ATOM   1087  O   GLU    92      42.668  27.833  97.729  1.00  0.00           O
ATOM   1088  N   GLU    93      43.252  27.237  99.850  1.00  0.00           N
ATOM   1089  CA  GLU    93      44.326  26.279  99.594  1.00  0.00           C
ATOM   1090  CB  GLU    93      45.654  26.873 100.139  1.00  0.00           C
ATOM   1091  CG  GLU    93      45.766  26.945 101.652  1.00  0.00           C
ATOM   1092  CD  GLU    93      44.900  27.977 102.291  1.00  0.00           C
ATOM   1093  OE1 GLU    93      43.748  27.748 102.595  1.00  0.00           O
ATOM   1094  OE2 GLU    93      45.417  29.075 102.527  1.00  0.00           O
ATOM   1095  C   GLU    93      44.041  24.871 100.165  1.00  0.00           C
ATOM   1096  O   GLU    93      44.703  23.860 100.002  1.00  0.00           O
ATOM   1097  N   GLN    94      42.921  24.762 100.905  1.00  0.00           N
ATOM   1098  CA  GLN    94      42.630  23.751 101.859  1.00  0.00           C
ATOM   1099  CB  GLN    94      43.306  24.041 103.196  1.00  0.00           C
ATOM   1100  CG  GLN    94      44.777  23.635 103.333  1.00  0.00           C
ATOM   1101  CD  GLN    94      45.274  24.187 104.622  1.00  0.00           C
ATOM   1102  OE1 GLN    94      44.591  24.593 105.500  1.00  0.00           O
ATOM   1103  NE2 GLN    94      46.575  24.232 104.831  1.00  0.00           N
ATOM   1104  C   GLN    94      41.050  23.518 102.030  1.00  0.00           C
ATOM   1105  O   GLN    94      40.180  24.315 101.708  1.00  0.00           O
ATOM   1106  N   LEU    95      40.781  22.371 102.564  1.00  0.00           N
ATOM   1107  CA  LEU    95      39.508  21.775 102.853  1.00  0.00           C
ATOM   1108  CB  LEU    95      39.241  20.772 101.710  1.00  0.00           C
ATOM   1109  CG  LEU    95      37.915  20.020 101.980  1.00  0.00           C
ATOM   1110  CD1 LEU    95      36.593  20.868 101.888  1.00  0.00           C
ATOM   1111  CD2 LEU    95      37.786  18.835 101.060  1.00  0.00           C
ATOM   1112  C   LEU    95      39.516  21.067 104.167  1.00  0.00           C
ATOM   1113  O   LEU    95      40.441  20.333 104.548  1.00  0.00           O
ATOM   1114  N   HIE    96      38.510  21.379 104.993  1.00  0.00           N
ATOM   1115  CA  HIE    96      38.415  21.007 106.405  1.00  0.00           C
ATOM   1116  CB  HIE    96      38.422  22.283 107.269  1.00  0.00           C
ATOM   1117  CG  HIE    96      39.594  23.274 106.933  1.00  0.00           C
ATOM   1118  ND1 HIE    96      40.905  23.300 107.397  1.00  0.00           N
ATOM   1119  CE1 HIE    96      41.521  24.247 106.719  1.00  0.00           C
ATOM   1120  NE2 HIE    96      40.687  24.992 106.002  1.00  0.00           N
ATOM   1121  CD2 HIE    96      39.477  24.348 106.102  1.00  0.00           C
ATOM   1122  C   HIE    96      37.225  20.224 106.847  1.00  0.00           C
ATOM   1123  O   HIE    96      36.108  20.445 106.322  1.00  0.00           O
ATOM   1124  N   CYS    97      37.409  19.401 107.904  1.00  0.00           N
ATOM   1125  CA  CYS    97      36.474  18.364 108.353  1.00  0.00           C
ATOM   1126  CB  CYS    97      36.725  17.145 107.463  1.00  0.00           C
ATOM   1127  SG  CYS    97      35.554  15.740 107.772  1.00  0.00           S
ATOM   1128  C   CYS    97      36.614  18.041 109.902  1.00  0.00           C
ATOM   1129  O   CYS    97      37.636  18.224 110.574  1.00  0.00           O
ATOM   1130  N   THR    98      35.538  17.531 110.467  1.00  0.00           N
ATOM   1131  CA  THR    98      35.297  17.237 111.918  1.00  0.00           C
ATOM   1132  CB  THR    98      34.887  18.586 112.655  1.00  0.00           C
ATOM   1133  CG2 THR    98      33.544  19.166 112.300  1.00  0.00           C
ATOM   1134  OG1 THR    98      34.796  18.417 114.069  1.00  0.00           O
ATOM   1135  C   THR    98      34.190  16.154 112.017  1.00  0.00           C
ATOM   1136  O   THR    98      33.315  16.073 111.059  1.00  0.00           O
ATOM   1137  N   VAL    99      34.175  15.380 113.045  1.00  0.00           N
ATOM   1138  CA  VAL    99      33.176  14.323 113.450  1.00  0.00           C
ATOM   1139  CB  VAL    99      33.812  12.937 113.321  1.00  0.00           C
ATOM   1140  CG1 VAL    99      34.242  12.653 111.838  1.00  0.00           C
ATOM   1141  CG2 VAL    99      35.060  12.747 114.231  1.00  0.00           C
ATOM   1142  C   VAL    99      32.612  14.543 114.864  1.00  0.00           C
ATOM   1143  O   VAL    99      33.222  15.162 115.725  1.00  0.00           O
ATOM   1144  N   TYR   100      31.437  13.934 115.113  1.00  0.00           N
ATOM   1145  CA  TYR   100      30.733  13.921 116.403  1.00  0.00           C
ATOM   1146  CB  TYR   100      29.508  14.886 116.287  1.00  0.00           C
ATOM   1147  CG  TYR   100      29.766  16.304 115.835  1.00  0.00           C
ATOM   1148  CD1 TYR   100      29.614  16.478 114.447  1.00  0.00           C
ATOM   1149  CE1 TYR   100      29.735  17.763 113.943  1.00  0.00           C
ATOM   1150  CZ  TYR   100      30.165  18.862 114.751  1.00  0.00           C
ATOM   1151  OH  TYR   100      30.514  20.071 114.291  1.00  0.00           O
ATOM   1152  CE2 TYR   100      30.270  18.626 116.137  1.00  0.00           C
ATOM   1153  CD2 TYR   100      30.074  17.350 116.683  1.00  0.00           C
ATOM   1154  C   TYR   100      30.416  12.539 116.969  1.00  0.00           C
ATOM   1155  O   TYR   100      29.884  12.488 118.107  1.00  0.00           O
ATOM   1156  N   ARG   101      30.618  11.436 116.273  1.00  0.00           N
ATOM   1157  CA  ARG   101      30.608  10.056 116.760  1.00  0.00           C
ATOM   1158  CB  ARG   101      30.429   8.929 115.658  1.00  0.00           C
ATOM   1159  CG  ARG   101      31.682   8.381 114.919  1.00  0.00           C
ATOM   1160  CD  ARG   101      32.457   9.503 114.132  1.00  0.00           C
ATOM   1161  NE  ARG   101      33.893   9.113 113.753  1.00  0.00           N
ATOM   1162  CZ  ARG   101      34.963   9.250 114.480  1.00  0.00           C
ATOM   1163  NH1 ARG   101      36.176   9.337 114.021  1.00  0.00           N
ATOM   1164  NH2 ARG   101      34.852   9.423 115.764  1.00  0.00           N
ATOM   1165  C   ARG   101      31.660   9.752 117.785  1.00  0.00           C
ATOM   1166  O   ARG   101      32.822   9.950 117.584  1.00  0.00           O
ATOM   1167  N   SER   102      31.254   9.240 118.907  1.00  0.00           N
ATOM   1168  CA  SER   102      32.059   8.762 120.016  1.00  0.00           C
ATOM   1169  CB  SER   102      31.287   7.708 120.856  1.00  0.00           C
ATOM   1170  OG  SER   102      31.947   7.133 121.908  1.00  0.00           O
ATOM   1171  C   SER   102      32.440   9.926 120.926  1.00  0.00           C
ATOM   1172  O   SER   102      31.719  10.909 120.993  1.00  0.00           O
ATOM   1173  N   GLN   103      33.569   9.830 121.581  1.00  0.00           N
ATOM   1174  CA  GLN   103      34.133  10.903 122.445  1.00  0.00           C
ATOM   1175  CB  GLN   103      34.808  10.320 123.698  1.00  0.00           C
ATOM   1176  CG  GLN   103      34.060   9.200 124.513  1.00  0.00           C
ATOM   1177  CD  GLN   103      32.910   9.553 125.420  1.00  0.00           C
ATOM   1178  OE1 GLN   103      32.380  10.633 125.528  1.00  0.00           O
ATOM   1179  NE2 GLN   103      32.267   8.551 125.996  1.00  0.00           N
ATOM   1180  C   GLN   103      35.033  11.990 121.731  1.00  0.00           C
ATOM   1181  O   GLN   103      35.982  11.633 121.073  1.00  0.00           O
ATOM   1182  N   ALA   104      34.658  13.277 121.791  1.00  0.00           N
ATOM   1183  CA  ALA   104      34.992  14.406 120.960  1.00  0.00           C
ATOM   1184  CB  ALA   104      34.703  15.605 121.917  1.00  0.00           C
ATOM   1185  C   ALA   104      36.500  14.374 120.430  1.00  0.00           C
ATOM   1186  O   ALA   104      37.471  14.459 121.236  1.00  0.00           O
ATOM   1187  N   SER   105      36.711  14.213 119.143  1.00  0.00           N
ATOM   1188  CA  SER   105      38.050  14.048 118.475  1.00  0.00           C
ATOM   1189  CB  SER   105      38.555  12.667 118.754  1.00  0.00           C
ATOM   1190  OG  SER   105      39.785  12.322 118.118  1.00  0.00           O
ATOM   1191  C   SER   105      37.978  14.321 116.939  1.00  0.00           C
ATOM   1192  O   SER   105      36.879  14.379 116.327  1.00  0.00           O
ATOM   1193  N   ARG   106      39.152  14.711 116.379  1.00  0.00           N
ATOM   1194  CA  ARG   106      39.209  14.968 114.917  1.00  0.00           C
ATOM   1195  CB  ARG   106      40.554  15.670 114.708  1.00  0.00           C
ATOM   1196  CG  ARG   106      41.870  14.921 115.093  1.00  0.00           C
ATOM   1197  CD  ARG   106      43.084  15.775 114.745  1.00  0.00           C
ATOM   1198  NE  ARG   106      44.352  15.229 115.290  1.00  0.00           N
ATOM   1199  CZ  ARG   106      45.213  15.960 115.991  1.00  0.00           C
ATOM   1200  NH1 ARG   106      46.299  15.482 116.350  1.00  0.00           N
ATOM   1201  NH2 ARG   106      45.002  17.210 116.333  1.00  0.00           N
ATOM   1202  C   ARG   106      39.027  13.726 114.050  1.00  0.00           C
ATOM   1203  O   ARG   106      39.246  12.637 114.565  1.00  0.00           O
ATOM   1204  N   PRO   107      38.599  13.840 112.751  1.00  0.00           N
ATOM   1205  CD  PRO   107      38.477  15.108 112.099  1.00  0.00           C
ATOM   1206  CG  PRO   107      37.756  14.679 110.785  1.00  0.00           C
ATOM   1207  CB  PRO   107      38.214  13.312 110.470  1.00  0.00           C
ATOM   1208  CA  PRO   107      38.479  12.651 111.846  1.00  0.00           C
ATOM   1209  C   PRO   107      39.773  11.778 111.865  1.00  0.00           C
ATOM   1210  O   PRO   107      40.899  12.285 111.857  1.00  0.00           O
ATOM   1211  N   THR   108      39.575  10.449 111.726  1.00  0.00           N
ATOM   1212  CA  THR   108      40.597   9.536 111.399  1.00  0.00           C
ATOM   1213  CB  THR   108      40.032   8.151 111.700  1.00  0.00           C
ATOM   1214  CG2 THR   108      39.423   7.894 113.111  1.00  0.00           C
ATOM   1215  OG1 THR   108      39.109   7.726 110.802  1.00  0.00           O
ATOM   1216  C   THR   108      41.054   9.666 109.937  1.00  0.00           C
ATOM   1217  O   THR   108      40.235   9.998 109.032  1.00  0.00           O
ATOM   1218  N   PRO   109      42.236   9.201 109.611  1.00  0.00           N
ATOM   1219  CD  PRO   109      43.317   8.774 110.408  1.00  0.00           C
ATOM   1220  CG  PRO   109      44.626   9.051 109.695  1.00  0.00           C
ATOM   1221  CB  PRO   109      44.294   9.014 108.202  1.00  0.00           C
ATOM   1222  CA  PRO   109      42.807   9.341 108.241  1.00  0.00           C
ATOM   1223  C   PRO   109      41.990   8.547 107.222  1.00  0.00           C
ATOM   1224  O   PRO   109      41.973   8.992 106.027  1.00  0.00           O
ATOM   1225  N   ASP   110      41.333   7.466 107.665  1.00  0.00           N
ATOM   1226  CA  ASP   110      40.477   6.595 106.896  1.00  0.00           C
ATOM   1227  CB  ASP   110      40.160   5.305 107.602  1.00  0.00           C
ATOM   1228  CG  ASP   110      41.409   4.564 108.175  1.00  0.00           C
ATOM   1229  OD1 ASP   110      42.263   4.214 107.402  1.00  0.00           O
ATOM   1230  OD2 ASP   110      41.477   4.253 109.363  1.00  0.00           O
ATOM   1231  C   ASP   110      39.181   7.356 106.485  1.00  0.00           C
ATOM   1232  O   ASP   110      38.663   7.241 105.368  1.00  0.00           O
ATOM   1233  N   GLU   111      38.672   8.246 107.423  1.00  0.00           N
ATOM   1234  CA  GLU   111      37.531   9.098 107.217  1.00  0.00           C
ATOM   1235  CB  GLU   111      36.909   9.642 108.525  1.00  0.00           C
ATOM   1236  CG  GLU   111      36.253   8.441 109.225  1.00  0.00           C
ATOM   1237  CD  GLU   111      36.021   8.726 110.675  1.00  0.00           C
ATOM   1238  OE1 GLU   111      34.903   8.594 111.197  1.00  0.00           O
ATOM   1239  OE2 GLU   111      37.010   9.090 111.376  1.00  0.00           O
ATOM   1240  C   GLU   111      37.893  10.298 106.322  1.00  0.00           C
ATOM   1241  O   GLU   111      36.991  10.775 105.643  1.00  0.00           O
ATOM   1242  N   LEU   112      39.202  10.699 106.340  1.00  0.00           N
ATOM   1243  CA  LEU   112      39.674  11.753 105.472  1.00  0.00           C
ATOM   1244  CB  LEU   112      40.915  12.588 105.917  1.00  0.00           C
ATOM   1245  CG  LEU   112      40.549  13.375 107.217  1.00  0.00           C
ATOM   1246  CD1 LEU   112      41.710  14.285 107.505  1.00  0.00           C
ATOM   1247  CD2 LEU   112      39.262  14.248 107.161  1.00  0.00           C
ATOM   1248  C   LEU   112      39.930  11.314 104.082  1.00  0.00           C
ATOM   1249  O   LEU   112      39.706  12.152 103.171  1.00  0.00           O
ATOM   1250  N   GLU   113      40.294  10.061 103.938  1.00  0.00           N
ATOM   1251  CA  GLU   113      40.244   9.209 102.783  1.00  0.00           C
ATOM   1252  CB  GLU   113      41.055   7.951 103.133  1.00  0.00           C
ATOM   1253  CG  GLU   113      41.065   6.861 102.107  1.00  0.00           C
ATOM   1254  CD  GLU   113      41.670   7.155 100.751  1.00  0.00           C
ATOM   1255  OE1 GLU   113      41.903   6.185  99.990  1.00  0.00           O
ATOM   1256  OE2 GLU   113      41.979   8.298 100.394  1.00  0.00           O
ATOM   1257  C   GLU   113      38.830   8.911 102.289  1.00  0.00           C
ATOM   1258  O   GLU   113      38.448   9.109 101.120  1.00  0.00           O
ATOM   1259  N   ALA   114      37.871   8.650 103.163  1.00  0.00           N
ATOM   1260  CA  ALA   114      36.430   8.515 102.811  1.00  0.00           C
ATOM   1261  CB  ALA   114      35.652   8.289 104.109  1.00  0.00           C
ATOM   1262  C   ALA   114      35.943   9.891 102.168  1.00  0.00           C
ATOM   1263  O   ALA   114      35.355   9.840 101.137  1.00  0.00           O
ATOM   1264  N   VAL   115      36.165  11.024 102.791  1.00  0.00           N
ATOM   1265  CA  VAL   115      35.888  12.389 102.210  1.00  0.00           C
ATOM   1266  CB  VAL   115      36.058  13.465 103.357  1.00  0.00           C
ATOM   1267  CG1 VAL   115      35.978  14.928 103.026  1.00  0.00           C
ATOM   1268  CG2 VAL   115      35.117  13.272 104.594  1.00  0.00           C
ATOM   1269  C   VAL   115      36.510  12.737 100.852  1.00  0.00           C
ATOM   1270  O   VAL   115      35.792  13.088  99.901  1.00  0.00           O
ATOM   1271  N   ARG   116      37.792  12.427 100.656  1.00  0.00           N
ATOM   1272  CA  ARG   116      38.558  12.479  99.450  1.00  0.00           C
ATOM   1273  CB  ARG   116      39.959  12.034  99.733  1.00  0.00           C
ATOM   1274  CG  ARG   116      40.956  12.041  98.496  1.00  0.00           C
ATOM   1275  CD  ARG   116      42.276  11.495  98.857  1.00  0.00           C
ATOM   1276  NE  ARG   116      43.204  11.705  97.694  1.00  0.00           N
ATOM   1277  CZ  ARG   116      44.524  11.626  97.663  1.00  0.00           C
ATOM   1278  NH1 ARG   116      45.187  11.069  98.615  1.00  0.00           N
ATOM   1279  NH2 ARG   116      45.227  12.174  96.721  1.00  0.00           N
ATOM   1280  C   ARG   116      37.871  11.640  98.355  1.00  0.00           C
ATOM   1281  O   ARG   116      37.555  12.192  97.300  1.00  0.00           O
ATOM   1282  N   LYS   117      37.517  10.373  98.651  1.00  0.00           N
ATOM   1283  CA  LYS   117      36.719   9.483  97.716  1.00  0.00           C
ATOM   1284  CB  LYS   117      36.692   8.153  98.351  1.00  0.00           C
ATOM   1285  CG  LYS   117      36.319   7.126  97.324  1.00  0.00           C
ATOM   1286  CD  LYS   117      36.534   5.698  97.835  1.00  0.00           C
ATOM   1287  CE  LYS   117      36.389   4.604  96.776  1.00  0.00           C
ATOM   1288  NZ  LYS   117      36.101   3.283  97.369  1.00  0.00           N
ATOM   1289  C   LYS   117      35.254   9.965  97.506  1.00  0.00           C
ATOM   1290  O   LYS   117      34.748   9.929  96.372  1.00  0.00           O
ATOM   1291  N   TYR   118      34.586  10.506  98.493  1.00  0.00           N
ATOM   1292  CA  TYR   118      33.154  11.096  98.360  1.00  0.00           C
ATOM   1293  CB  TYR   118      32.496  11.431  99.712  1.00  0.00           C
ATOM   1294  CG  TYR   118      31.110  11.988  99.665  1.00  0.00           C
ATOM   1295  CD1 TYR   118      30.124  11.239  98.946  1.00  0.00           C
ATOM   1296  CE1 TYR   118      28.781  11.645  98.788  1.00  0.00           C
ATOM   1297  CZ  TYR   118      28.360  12.721  99.609  1.00  0.00           C
ATOM   1298  OH  TYR   118      27.083  13.112  99.625  1.00  0.00           O
ATOM   1299  CE2 TYR   118      29.290  13.512 100.251  1.00  0.00           C
ATOM   1300  CD2 TYR   118      30.693  13.123 100.362  1.00  0.00           C
ATOM   1301  C   TYR   118      33.166  12.341  97.457  1.00  0.00           C
ATOM   1302  O   TYR   118      32.343  12.481  96.560  1.00  0.00           O
ATOM   1303  N   PHE   119      34.034  13.244  97.827  1.00  0.00           N
ATOM   1304  CA  PHE   119      34.212  14.440  96.990  1.00  0.00           C
ATOM   1305  CB  PHE   119      34.713  15.620  97.813  1.00  0.00           C
ATOM   1306  CG  PHE   119      33.728  16.235  98.722  1.00  0.00           C
ATOM   1307  CD1 PHE   119      33.634  15.776 100.017  1.00  0.00           C
ATOM   1308  CE1 PHE   119      32.652  16.213 100.866  1.00  0.00           C
ATOM   1309  CZ  PHE   119      31.778  17.314 100.460  1.00  0.00           C
ATOM   1310  CE2 PHE   119      31.996  17.894  99.177  1.00  0.00           C
ATOM   1311  CD2 PHE   119      32.964  17.311  98.307  1.00  0.00           C
ATOM   1312  C   PHE   119      35.006  14.266  95.647  1.00  0.00           C
ATOM   1313  O   PHE   119      35.156  15.276  94.904  1.00  0.00           O
ATOM   1314  N   GLN   120      35.446  13.005  95.353  1.00  0.00           N
ATOM   1315  CA  GLN   120      36.155  12.475  94.198  1.00  0.00           C
ATOM   1316  CB  GLN   120      35.275  12.161  92.976  1.00  0.00           C
ATOM   1317  CG  GLN   120      34.276  11.054  93.364  1.00  0.00           C
ATOM   1318  CD  GLN   120      33.457  10.418  92.200  1.00  0.00           C
ATOM   1319  OE1 GLN   120      33.701   9.309  91.725  1.00  0.00           O
ATOM   1320  NE2 GLN   120      32.375  11.084  91.852  1.00  0.00           N
ATOM   1321  C   GLN   120      37.281  13.386  93.784  1.00  0.00           C
ATOM   1322  O   GLN   120      37.389  13.726  92.622  1.00  0.00           O
ATOM   1323  N   LEU   121      38.098  13.787  94.749  1.00  0.00           N
ATOM   1324  CA  LEU   121      39.088  14.829  94.610  1.00  0.00           C
ATOM   1325  CB  LEU   121      39.604  15.305  95.968  1.00  0.00           C
ATOM   1326  CG  LEU   121      38.486  15.931  96.871  1.00  0.00           C
ATOM   1327  CD1 LEU   121      38.964  16.084  98.338  1.00  0.00           C
ATOM   1328  CD2 LEU   121      37.660  17.120  96.393  1.00  0.00           C
ATOM   1329  C   LEU   121      40.266  14.396  93.634  1.00  0.00           C
ATOM   1330  O   LEU   121      40.761  15.213  92.924  1.00  0.00           O
ATOM   1331  N   ASP   122      40.618  13.106  93.400  1.00  0.00           N
ATOM   1332  CA  ASP   122      41.677  12.774  92.494  1.00  0.00           C
ATOM   1333  CB  ASP   122      42.429  11.451  92.881  1.00  0.00           C
ATOM   1334  CG  ASP   122      42.891  11.464  94.357  1.00  0.00           C
ATOM   1335  OD1 ASP   122      42.740  10.489  95.050  1.00  0.00           O
ATOM   1336  OD2 ASP   122      43.300  12.541  94.828  1.00  0.00           O
ATOM   1337  C   ASP   122      41.437  12.883  91.033  1.00  0.00           C
ATOM   1338  O   ASP   122      42.428  13.044  90.364  1.00  0.00           O
ATOM   1339  N   VAL   123      40.193  13.022  90.650  1.00  0.00           N
ATOM   1340  CA  VAL   123      39.815  13.426  89.266  1.00  0.00           C
ATOM   1341  CB  VAL   123      38.250  13.393  89.048  1.00  0.00           C
ATOM   1342  CG1 VAL   123      37.857  13.878  87.597  1.00  0.00           C
ATOM   1343  CG2 VAL   123      37.899  11.919  89.174  1.00  0.00           C
ATOM   1344  C   VAL   123      40.567  14.773  89.095  1.00  0.00           C
ATOM   1345  O   VAL   123      40.293  15.741  89.807  1.00  0.00           O
ATOM   1346  N   THR   124      41.525  14.804  88.164  1.00  0.00           N
ATOM   1347  CA  THR   124      42.411  15.883  87.882  1.00  0.00           C
ATOM   1348  CB  THR   124      43.764  15.401  87.325  1.00  0.00           C
ATOM   1349  CG2 THR   124      44.803  16.450  86.763  1.00  0.00           C
ATOM   1350  OG1 THR   124      44.406  14.801  88.383  1.00  0.00           O
ATOM   1351  C   THR   124      41.804  16.815  86.910  1.00  0.00           C
ATOM   1352  O   THR   124      41.881  16.592  85.709  1.00  0.00           O
ATOM   1353  N   LEU   125      41.054  17.835  87.385  1.00  0.00           N
ATOM   1354  CA  LEU   125      40.196  18.676  86.508  1.00  0.00           C
ATOM   1355  CB  LEU   125      39.361  19.758  87.186  1.00  0.00           C
ATOM   1356  CG  LEU   125      38.638  19.351  88.442  1.00  0.00           C
ATOM   1357  CD1 LEU   125      37.868  20.422  89.135  1.00  0.00           C
ATOM   1358  CD2 LEU   125      37.662  18.198  88.298  1.00  0.00           C
ATOM   1359  C   LEU   125      40.943  19.433  85.457  1.00  0.00           C
ATOM   1360  O   LEU   125      40.313  19.633  84.380  1.00  0.00           O
ATOM   1361  N   ALA   126      42.268  19.588  85.601  1.00  0.00           N
ATOM   1362  CA  ALA   126      43.043  20.125  84.403  1.00  0.00           C
ATOM   1363  CB  ALA   126      44.461  20.321  84.825  1.00  0.00           C
ATOM   1364  C   ALA   126      42.883  19.205  83.168  1.00  0.00           C
ATOM   1365  O   ALA   126      42.862  19.668  81.997  1.00  0.00           O
ATOM   1366  N   GLN   127      42.742  17.932  83.386  1.00  0.00           N
ATOM   1367  CA  GLN   127      42.616  16.909  82.311  1.00  0.00           C
ATOM   1368  CB  GLN   127      42.752  15.428  82.958  1.00  0.00           C
ATOM   1369  CG  GLN   127      42.509  14.233  82.001  1.00  0.00           C
ATOM   1370  CD  GLN   127      43.351  14.244  80.733  1.00  0.00           C
ATOM   1371  OE1 GLN   127      44.428  13.705  80.594  1.00  0.00           O
ATOM   1372  NE2 GLN   127      42.935  14.932  79.743  1.00  0.00           N
ATOM   1373  C   GLN   127      41.259  16.980  81.723  1.00  0.00           C
ATOM   1374  O   GLN   127      41.103  16.777  80.539  1.00  0.00           O
ATOM   1375  N   LEU   128      40.227  17.249  82.554  1.00  0.00           N
ATOM   1376  CA  LEU   128      38.928  17.605  82.041  1.00  0.00           C
ATOM   1377  CB  LEU   128      37.825  17.711  83.155  1.00  0.00           C
ATOM   1378  CG  LEU   128      37.711  16.463  84.058  1.00  0.00           C
ATOM   1379  CD1 LEU   128      36.517  16.591  84.997  1.00  0.00           C
ATOM   1380  CD2 LEU   128      37.392  15.230  83.261  1.00  0.00           C
ATOM   1381  C   LEU   128      38.945  18.869  81.104  1.00  0.00           C
ATOM   1382  O   LEU   128      38.529  18.812  79.948  1.00  0.00           O
ATOM   1383  N   TYR   129      39.383  20.018  81.602  1.00  0.00           N
ATOM   1384  CA  TYR   129      39.617  21.163  80.764  1.00  0.00           C
ATOM   1385  CB  TYR   129      40.354  22.306  81.566  1.00  0.00           C
ATOM   1386  CG  TYR   129      39.657  22.788  82.788  1.00  0.00           C
ATOM   1387  CD1 TYR   129      40.337  23.375  83.918  1.00  0.00           C
ATOM   1388  CE1 TYR   129      39.694  23.575  85.127  1.00  0.00           C
ATOM   1389  CZ  TYR   129      38.331  23.303  85.258  1.00  0.00           C
ATOM   1390  OH  TYR   129      37.798  23.473  86.500  1.00  0.00           O
ATOM   1391  CE2 TYR   129      37.597  22.806  84.168  1.00  0.00           C
ATOM   1392  CD2 TYR   129      38.222  22.613  82.944  1.00  0.00           C
ATOM   1393  C   TYR   129      40.338  20.876  79.480  1.00  0.00           C
ATOM   1394  O   TYR   129      39.901  21.171  78.383  1.00  0.00           O
ATOM   1395  N   HIE   130      41.485  20.151  79.584  1.00  0.00           N
ATOM   1396  CA  HIE   130      42.270  19.737  78.393  1.00  0.00           C
ATOM   1397  CB  HIE   130      43.700  19.179  78.809  1.00  0.00           C
ATOM   1398  CG  HIE   130      44.564  20.143  79.537  1.00  0.00           C
ATOM   1399  ND1 HIE   130      44.806  21.449  79.178  1.00  0.00           N
ATOM   1400  CE1 HIE   130      45.708  21.842  80.095  1.00  0.00           C
ATOM   1401  NE2 HIE   130      46.158  20.802  80.880  1.00  0.00           N
ATOM   1402  CD2 HIE   130      45.389  19.768  80.521  1.00  0.00           C
ATOM   1403  C   HIE   130      41.642  18.712  77.455  1.00  0.00           C
ATOM   1404  O   HIE   130      41.961  18.701  76.303  1.00  0.00           O
ATOM   1405  N   HIE   131      40.648  17.858  77.854  1.00  0.00           N
ATOM   1406  CA  HIE   131      39.811  17.000  76.956  1.00  0.00           C
ATOM   1407  CB  HIE   131      38.976  15.892  77.746  1.00  0.00           C
ATOM   1408  CG  HIE   131      38.170  14.963  76.888  1.00  0.00           C
ATOM   1409  ND1 HIE   131      37.055  15.224  76.031  1.00  0.00           N
ATOM   1410  CE1 HIE   131      36.802  14.140  75.261  1.00  0.00           C
ATOM   1411  NE2 HIE   131      37.661  13.231  75.637  1.00  0.00           N
ATOM   1412  CD2 HIE   131      38.456  13.676  76.640  1.00  0.00           C
ATOM   1413  C   HIE   131      38.802  17.895  76.188  1.00  0.00           C
ATOM   1414  O   HIE   131      38.582  17.756  75.023  1.00  0.00           O
ATOM   1415  N   TRP   132      38.176  18.823  76.969  1.00  0.00           N
ATOM   1416  CA  TRP   132      37.079  19.725  76.528  1.00  0.00           C
ATOM   1417  CB  TRP   132      36.352  20.183  77.767  1.00  0.00           C
ATOM   1418  CG  TRP   132      35.661  19.131  78.579  1.00  0.00           C
ATOM   1419  CD1 TRP   132      35.330  17.893  78.088  1.00  0.00           C
ATOM   1420  NE1 TRP   132      34.640  17.185  79.030  1.00  0.00           N
ATOM   1421  CE2 TRP   132      34.573  17.858  80.204  1.00  0.00           C
ATOM   1422  CZ2 TRP   132      34.005  17.499  81.486  1.00  0.00           C
ATOM   1423  CH2 TRP   132      34.008  18.436  82.496  1.00  0.00           C
ATOM   1424  CZ3 TRP   132      34.526  19.695  82.272  1.00  0.00           C
ATOM   1425  CE3 TRP   132      35.111  20.077  81.013  1.00  0.00           C
ATOM   1426  CD2 TRP   132      35.158  19.131  79.973  1.00  0.00           C
ATOM   1427  C   TRP   132      37.512  20.851  75.616  1.00  0.00           C
ATOM   1428  O   TRP   132      36.656  21.515  75.032  1.00  0.00           O
ATOM   1429  N   GLY   133      38.790  21.090  75.586  1.00  0.00           N
ATOM   1430  CA  GLY   133      39.347  22.294  74.941  1.00  0.00           C
ATOM   1431  C   GLY   133      38.970  22.629  73.499  1.00  0.00           C
ATOM   1432  O   GLY   133      39.168  23.798  73.083  1.00  0.00           O
ATOM   1433  N   SER   134      38.588  21.649  72.733  1.00  0.00           N
ATOM   1434  CA  SER   134      38.118  21.717  71.353  1.00  0.00           C
ATOM   1435  CB  SER   134      38.525  20.427  70.643  1.00  0.00           C
ATOM   1436  OG  SER   134      37.984  19.291  71.296  1.00  0.00           O
ATOM   1437  C   SER   134      36.631  21.899  71.175  1.00  0.00           C
ATOM   1438  O   SER   134      36.197  21.977  69.992  1.00  0.00           O
ATOM   1439  N   VAL   135      35.800  21.896  72.185  1.00  0.00           N
ATOM   1440  CA  VAL   135      34.345  22.406  72.124  1.00  0.00           C
ATOM   1441  CB  VAL   135      33.797  21.978  73.519  1.00  0.00           C
ATOM   1442  CG1 VAL   135      32.301  22.482  73.589  1.00  0.00           C
ATOM   1443  CG2 VAL   135      33.902  20.496  73.763  1.00  0.00           C
ATOM   1444  C   VAL   135      34.342  23.892  71.740  1.00  0.00           C
ATOM   1445  O   VAL   135      35.350  24.527  71.851  1.00  0.00           O
ATOM   1446  N   ASP   136      33.261  24.431  71.182  1.00  0.00           N
ATOM   1447  CA  ASP   136      33.079  25.805  70.843  1.00  0.00           C
ATOM   1448  CB  ASP   136      31.635  26.030  70.375  1.00  0.00           C
ATOM   1449  CG  ASP   136      31.418  27.207  69.442  1.00  0.00           C
ATOM   1450  OD1 ASP   136      30.286  27.351  68.920  1.00  0.00           O
ATOM   1451  OD2 ASP   136      32.341  28.011  69.210  1.00  0.00           O
ATOM   1452  C   ASP   136      33.392  26.821  72.014  1.00  0.00           C
ATOM   1453  O   ASP   136      33.218  26.578  73.216  1.00  0.00           O
ATOM   1454  N   SER   137      33.965  27.928  71.644  1.00  0.00           N
ATOM   1455  CA  SER   137      34.573  28.982  72.547  1.00  0.00           C
ATOM   1456  CB  SER   137      34.912  30.137  71.724  1.00  0.00           C
ATOM   1457  OG  SER   137      35.345  31.283  72.400  1.00  0.00           O
ATOM   1458  C   SER   137      33.696  29.345  73.765  1.00  0.00           C
ATOM   1459  O   SER   137      34.237  29.524  74.830  1.00  0.00           O
ATOM   1460  N   HIE   138      32.405  29.473  73.572  1.00  0.00           N
[truncated: 133,309 more chars]
