# Supplementary material for: Giving an Enzyme Scissors: Serotonin Derivatives as Potent Organocatalytic Switches for DNA Repair Enzyme OGG1
Source: J Med Chem. 2025 Oct 15;68(21):22455–83. doi: 10.1021/acs.jmedchem.5c01454 (PMC12621200; doi:10.1021/acs.jmedchem.5c01454)
Supplement: Supplementary file 7 [file jm5c01454_si_007.pdb]

HEADER    HYDROLASE/DNA                           03-JAN-01   1HU0              
TITLE     CRYSTAL STRUCTURE OF AN HOGG1-DNA BOROHYDRIDE TRAPPED INTERMEDIATE    
TITLE    2 COMPLEX                                                              
COMPND    MOL_ID: 1;                                                            
COMPND   2 MOLECULE: 5'-D(*GP*GP*TP*AP*GP*AP*CP*CP*TP*GP*GP*AP*CP*GP*C)-3';     
COMPND   3 CHAIN: D;                                                            
COMPND   4 ENGINEERED: YES;                                                     
COMPND   5 MOL_ID: 2;                                                           
COMPND   6 MOLECULE: 5'-D(*GP*CP*GP*TP*CP*CP*AP*(PED)P*GP*TP*CP*TP*AP*CP*C)-3'; 
COMPND   7 CHAIN: E;                                                            
COMPND   8 ENGINEERED: YES;                                                     
COMPND   9 MOL_ID: 3;                                                           
COMPND  10 MOLECULE: 8-OXOGUANINE DNA GLYCOSYLASE 1;                            
COMPND  11 CHAIN: A;                                                            
COMPND  12 FRAGMENT: CORE FRAGMENT (RESIDUES 12 TO 327);                        
COMPND  13 EC: 3.2.2.-;                                                         
COMPND  14 ENGINEERED: YES                                                      
SOURCE    MOL_ID: 1;                                                            
SOURCE   2 SYNTHETIC: YES;                                                      
SOURCE   3 MOL_ID: 2;                                                           
SOURCE   4 SYNTHETIC: YES;                                                      
SOURCE   5 MOL_ID: 3;                                                           
SOURCE   6 ORGANISM_SCIENTIFIC: HOMO SAPIENS;                                   
SOURCE   7 ORGANISM_COMMON: HUMAN;                                              
SOURCE   8 ORGANISM_TAXID: 9606;                                                
SOURCE   9 GENE: OGG1;                                                          
SOURCE  10 EXPRESSION_SYSTEM: ESCHERICHIA COLI;                                 
SOURCE  11 EXPRESSION_SYSTEM_TAXID: 562;                                        
SOURCE  12 EXPRESSION_SYSTEM_VECTOR_TYPE: PLASMID;                              
SOURCE  13 EXPRESSION_SYSTEM_PLASMID: PET30A-HOGG1                              
KEYWDS    DNA REPAIR, DNA GLYCOSYLASE, PROTEIN/DNA, BOROHYDRIDE, COVALENT       
KEYWDS   2 TRAPPING, PRODUCT-ASSISTED CATALYSIS, REACTION INTERMEDIATE,         
KEYWDS   3 HYDROLASE-DNA COMPLEX                                                
EXPDTA    X-RAY DIFFRACTION                                                     
AUTHOR    J.C.FROMME,S.D.BRUNER,W.YANG,M.KARPLUS,G.L.VERDINE                    
REVDAT   5   09-AUG-23 1HU0    1       REMARK SEQADV LINK                       
REVDAT   4   24-FEB-09 1HU0    1       VERSN                                    
REVDAT   3   11-MAR-03 1HU0    1       JRNL                                     
REVDAT   2   04-MAR-03 1HU0    1       JRNL                                     
REVDAT   1   25-FEB-03 1HU0    0                                                
JRNL        AUTH   J.C.FROMME,S.D.BRUNER,W.YANG,M.KARPLUS,G.L.VERDINE           
JRNL        TITL   PRODUCT-ASSISTED CATALYSIS IN BASE-EXCISION DNA REPAIR       
JRNL        REF    NAT.STRUCT.BIOL.              V.  10   204 2003              
JRNL        REFN                   ISSN 1072-8368                               
JRNL        PMID   12592398                                                     
JRNL        DOI    10.1038/NSB902                                               
REMARK   2                                                                      
REMARK   2 RESOLUTION.    2.35 ANGSTROMS.                                       
REMARK   3                                                                      
REMARK   3 REFINEMENT.                                                          
REMARK   3   PROGRAM     : CNS                                                  
REMARK   3   AUTHORS     : BRUNGER,ADAMS,CLORE,DELANO,GROS,GROSSE-              
REMARK   3               : KUNSTLEVE,JIANG,KUSZEWSKI,NILGES,PANNU,              
REMARK   3               : READ,RICE,SIMONSON,WARREN                            
REMARK   3                                                                      
REMARK   3  REFINEMENT TARGET : CNS (BRUNGER, A.T.)                             
REMARK   3                                                                      
REMARK   3  DATA USED IN REFINEMENT.                                            
REMARK   3   RESOLUTION RANGE HIGH (ANGSTROMS) : 2.35                           
REMARK   3   RESOLUTION RANGE LOW  (ANGSTROMS) : 42.14                          
REMARK   3   DATA CUTOFF            (SIGMA(F)) : 2.000                          
REMARK   3   DATA CUTOFF HIGH         (ABS(F)) : 290291.820                     
REMARK   3   DATA CUTOFF LOW          (ABS(F)) : 0.0000                         
REMARK   3   COMPLETENESS (WORKING+TEST)   (%) : 81.5                           
REMARK   3   NUMBER OF REFLECTIONS             : 18696                          
REMARK   3                                                                      
REMARK   3  FIT TO DATA USED IN REFINEMENT.                                     
REMARK   3   CROSS-VALIDATION METHOD          : THROUGHOUT                      
REMARK   3   FREE R VALUE TEST SET SELECTION  : RANDOM                          
REMARK   3   R VALUE            (WORKING SET) : 0.210                           
REMARK   3   FREE R VALUE                     : 0.245                           
REMARK   3   FREE R VALUE TEST SET SIZE   (%) : 9.900                           
REMARK   3   FREE R VALUE TEST SET COUNT      : 1860                            
REMARK   3   ESTIMATED ERROR OF FREE R VALUE  : 0.006                           
REMARK   3                                                                      
REMARK   3  FIT IN THE HIGHEST RESOLUTION BIN.                                  
REMARK   3   TOTAL NUMBER OF BINS USED           : 6                            
REMARK   3   BIN RESOLUTION RANGE HIGH       (A) : 2.35                         
REMARK   3   BIN RESOLUTION RANGE LOW        (A) : 2.50                         
REMARK   3   BIN COMPLETENESS (WORKING+TEST) (%) : 56.20                        
REMARK   3   REFLECTIONS IN BIN    (WORKING SET) : 1857                         
REMARK   3   BIN R VALUE           (WORKING SET) : 0.2390                       
REMARK   3   BIN FREE R VALUE                    : 0.2950                       
REMARK   3   BIN FREE R VALUE TEST SET SIZE  (%) : 10.80                        
REMARK   3   BIN FREE R VALUE TEST SET COUNT     : 226                          
REMARK   3   ESTIMATED ERROR OF BIN FREE R VALUE : 0.020                        
REMARK   3                                                                      
REMARK   3  NUMBER OF NON-HYDROGEN ATOMS USED IN REFINEMENT.                    
REMARK   3   PROTEIN ATOMS            : 2491                                    
REMARK   3   NUCLEIC ACID ATOMS       : 598                                     
REMARK   3   HETEROGEN ATOMS          : 13                                      
REMARK   3   SOLVENT ATOMS            : 98                                      
REMARK   3                                                                      
REMARK   3  B VALUES.                                                           
REMARK   3   FROM WILSON PLOT           (A**2) : 24.00                          
REMARK   3   MEAN B VALUE      (OVERALL, A**2) : 44.30                          
REMARK   3   OVERALL ANISOTROPIC B VALUE.                                       
REMARK   3    B11 (A**2) : 2.23000                                              
REMARK   3    B22 (A**2) : 2.23000                                              
REMARK   3    B33 (A**2) : -4.45000                                             
REMARK   3    B12 (A**2) : -0.51000                                             
REMARK   3    B13 (A**2) : 0.00000                                              
REMARK   3    B23 (A**2) : 0.00000                                              
REMARK   3                                                                      
REMARK   3  ESTIMATED COORDINATE ERROR.                                         
REMARK   3   ESD FROM LUZZATI PLOT        (A) : 0.28                            
REMARK   3   ESD FROM SIGMAA              (A) : 0.22                            
REMARK   3   LOW RESOLUTION CUTOFF        (A) : 5.00                            
REMARK   3                                                                      
REMARK   3  CROSS-VALIDATED ESTIMATED COORDINATE ERROR.                         
REMARK   3   ESD FROM C-V LUZZATI PLOT    (A) : 0.34                            
REMARK   3   ESD FROM C-V SIGMAA          (A) : 0.27                            
REMARK   3                                                                      
REMARK   3  RMS DEVIATIONS FROM IDEAL VALUES.                                   
REMARK   3   BOND LENGTHS                 (A) : 0.006                           
REMARK   3   BOND ANGLES            (DEGREES) : 1.200                           
REMARK   3   DIHEDRAL ANGLES        (DEGREES) : 21.00                           
REMARK   3   IMPROPER ANGLES        (DEGREES) : 0.940                           
REMARK   3                                                                      
REMARK   3  ISOTROPIC THERMAL MODEL : RESTRAINED                                
REMARK   3                                                                      
REMARK   3  ISOTROPIC THERMAL FACTOR RESTRAINTS.    RMS    SIGMA                
REMARK   3   MAIN-CHAIN BOND              (A**2) : NULL  ; NULL                 
REMARK   3   MAIN-CHAIN ANGLE             (A**2) : NULL  ; NULL                 
REMARK   3   SIDE-CHAIN BOND              (A**2) : NULL  ; NULL                 
REMARK   3   SIDE-CHAIN ANGLE             (A**2) : NULL  ; NULL                 
REMARK   3                                                                      
REMARK   3  BULK SOLVENT MODELING.                                              
REMARK   3   METHOD USED : FLAT MODEL                                           
REMARK   3   KSOL        : 0.35                                                 
REMARK   3   BSOL        : 33.15                                                
REMARK   3                                                                      
REMARK   3  NCS MODEL : NULL                                                    
REMARK   3                                                                      
REMARK   3  NCS RESTRAINTS.                         RMS   SIGMA/WEIGHT          
REMARK   3   GROUP  1  POSITIONAL            (A) : NULL  ; NULL                 
REMARK   3   GROUP  1  B-FACTOR           (A**2) : NULL  ; NULL                 
REMARK   3                                                                      
REMARK   3  PARAMETER FILE  1  : PROTEIN_REP.PARAM                              
REMARK   3  PARAMETER FILE  2  : DNA-RNA_REP.PARAM                              
REMARK   3  PARAMETER FILE  3  : WATER_REP.PARAM                                
REMARK   3  PARAMETER FILE  4  : ION.PARAM                                      
REMARK   3  PARAMETER FILE  5  : GUX_PAR.TXT                                    
REMARK   3  PARAMETER FILE  6  : NULL                                           
REMARK   3  TOPOLOGY FILE  1   : PROTEIN.TOP                                    
REMARK   3  TOPOLOGY FILE  2   : DNA-RNA.TOP                                    
REMARK   3  TOPOLOGY FILE  3   : WATER.TOP                                      
REMARK   3  TOPOLOGY FILE  4   : ION.TOP                                        
REMARK   3  TOPOLOGY FILE  5   : GUX_TOP.TXT                                    
REMARK   3  TOPOLOGY FILE  6   : NULL                                           
REMARK   3                                                                      
REMARK   3  OTHER REFINEMENT REMARKS: NULL                                      
REMARK   4                                                                      
REMARK   4 1HU0 COMPLIES WITH FORMAT V. 3.30, 13-JUL-11                         
REMARK 100                                                                      
REMARK 100 THIS ENTRY HAS BEEN PROCESSED BY RCSB ON 09-JAN-01.                  
REMARK 100 THE DEPOSITION ID IS D_1000012585.                                   
REMARK 200                                                                      
REMARK 200 EXPERIMENTAL DETAILS                                                 
REMARK 200  EXPERIMENT TYPE                : X-RAY DIFFRACTION                  
REMARK 200  DATE OF DATA COLLECTION        : 12-AUG-01                          
REMARK 200  TEMPERATURE           (KELVIN) : 100.0                              
REMARK 200  PH                             : 6.50                               
REMARK 200  NUMBER OF CRYSTALS USED        : 1                                  
REMARK 200                                                                      
REMARK 200  SYNCHROTRON              (Y/N) : Y                                  
REMARK 200  RADIATION SOURCE               : APS                                
REMARK 200  BEAMLINE                       : 19-ID                              
REMARK 200  X-RAY GENERATOR MODEL          : NULL                               
REMARK 200  MONOCHROMATIC OR LAUE    (M/L) : M                                  
REMARK 200  WAVELENGTH OR RANGE        (A) : 1.0332                             
REMARK 200  MONOCHROMATOR                  : GRAPHITE                           
REMARK 200  OPTICS                         : NULL                               
REMARK 200                                                                      
REMARK 200  DETECTOR TYPE                  : CCD                                
REMARK 200  DETECTOR MANUFACTURER          : CUSTOM-MADE                        
REMARK 200  INTENSITY-INTEGRATION SOFTWARE : DENZO                              
REMARK 200  DATA SCALING SOFTWARE          : SCALEPACK                          
REMARK 200                                                                      
REMARK 200  NUMBER OF UNIQUE REFLECTIONS   : 22928                              
REMARK 200  RESOLUTION RANGE HIGH      (A) : 2.350                              
REMARK 200  RESOLUTION RANGE LOW       (A) : 50.000                             
REMARK 200  REJECTION CRITERIA  (SIGMA(I)) : 0.000                              
REMARK 200                                                                      
REMARK 200 OVERALL.                                                             
REMARK 200  COMPLETENESS FOR RANGE     (%) : 99.8                               
REMARK 200  DATA REDUNDANCY                : 5.200                              
REMARK 200  R MERGE                    (I) : NULL                               
REMARK 200  R SYM                      (I) : 0.09000                            
REMARK 200  <I/SIGMA(I)> FOR THE DATA SET  : 18.4000                            
REMARK 200                                                                      
REMARK 200 IN THE HIGHEST RESOLUTION SHELL.                                     
REMARK 200  HIGHEST RESOLUTION SHELL, RANGE HIGH (A) : 2.35                     
REMARK 200  HIGHEST RESOLUTION SHELL, RANGE LOW  (A) : 2.43                     
REMARK 200  COMPLETENESS FOR SHELL     (%) : 99.7                               
REMARK 200  DATA REDUNDANCY IN SHELL       : 5.20                               
REMARK 200  R MERGE FOR SHELL          (I) : NULL                               
REMARK 200  R SYM FOR SHELL            (I) : 0.58000                            
REMARK 200  <I/SIGMA(I)> FOR SHELL         : 2.320                              
REMARK 200                                                                      
REMARK 200 DIFFRACTION PROTOCOL: SINGLE WAVELENGTH                              
REMARK 200 METHOD USED TO DETERMINE THE STRUCTURE: MOLECULAR REPLACEMENT        
REMARK 200 SOFTWARE USED: CNS                                                   
REMARK 200 STARTING MODEL: 1EBM                                                 
REMARK 200                                                                      
REMARK 200 REMARK: NULL                                                         
REMARK 280                                                                      
REMARK 280 CRYSTAL                                                              
REMARK 280 SOLVENT CONTENT, VS   (%): 56.38                                     
REMARK 280 MATTHEWS COEFFICIENT, VM (ANGSTROMS**3/DA): 2.82                     
REMARK 280                                                                      
REMARK 280 CRYSTALLIZATION CONDITIONS: PEG 8000, CALCIUM ACETATE, SODIUM        
REMARK 280  CACODYLATE, PH 6.50, VAPOR DIFFUSION, HANGING DROP, TEMPERATURE     
REMARK 280  277K                                                                
REMARK 290                                                                      
REMARK 290 CRYSTALLOGRAPHIC SYMMETRY                                            
REMARK 290 SYMMETRY OPERATORS FOR SPACE GROUP: P 65 2 2                         
REMARK 290                                                                      
REMARK 290      SYMOP   SYMMETRY                                                
REMARK 290     NNNMMM   OPERATOR                                                
REMARK 290       1555   X,Y,Z                                                   
REMARK 290       2555   -Y,X-Y,Z+2/3                                            
REMARK 290       3555   -X+Y,-X,Z+1/3                                           
REMARK 290       4555   -X,-Y,Z+1/2                                             
REMARK 290       5555   Y,-X+Y,Z+1/6                                            
REMARK 290       6555   X-Y,X,Z+5/6                                             
REMARK 290       7555   Y,X,-Z+2/3                                              
REMARK 290       8555   X-Y,-Y,-Z                                               
REMARK 290       9555   -X,-X+Y,-Z+1/3                                          
REMARK 290      10555   -Y,-X,-Z+1/6                                            
REMARK 290      11555   -X+Y,Y,-Z+1/2                                           
REMARK 290      12555   X,X-Y,-Z+5/6                                            
REMARK 290                                                                      
REMARK 290     WHERE NNN -> OPERATOR NUMBER                                     
REMARK 290           MMM -> TRANSLATION VECTOR                                  
REMARK 290                                                                      
REMARK 290 CRYSTALLOGRAPHIC SYMMETRY TRANSFORMATIONS                            
REMARK 290 THE FOLLOWING TRANSFORMATIONS OPERATE ON THE ATOM/HETATM             
REMARK 290 RECORDS IN THIS ENTRY TO PRODUCE CRYSTALLOGRAPHICALLY                
REMARK 290 RELATED MOLECULES.                                                   
REMARK 290   SMTRY1   1  1.000000  0.000000  0.000000        0.00000            
REMARK 290   SMTRY2   1  0.000000  1.000000  0.000000        0.00000            
REMARK 290   SMTRY3   1  0.000000  0.000000  1.000000        0.00000            
REMARK 290   SMTRY1   2 -0.500000 -0.866025  0.000000        0.00000            
REMARK 290   SMTRY2   2  0.866025 -0.500000  0.000000        0.00000            
REMARK 290   SMTRY3   2  0.000000  0.000000  1.000000      141.07667            
REMARK 290   SMTRY1   3 -0.500000  0.866025  0.000000        0.00000            
REMARK 290   SMTRY2   3 -0.866025 -0.500000  0.000000        0.00000            
REMARK 290   SMTRY3   3  0.000000  0.000000  1.000000       70.53833            
REMARK 290   SMTRY1   4 -1.000000  0.000000  0.000000        0.00000            
REMARK 290   SMTRY2   4  0.000000 -1.000000  0.000000        0.00000            
REMARK 290   SMTRY3   4  0.000000  0.000000  1.000000      105.80750            
REMARK 290   SMTRY1   5  0.500000  0.866025  0.000000        0.00000            
REMARK 290   SMTRY2   5 -0.866025  0.500000  0.000000        0.00000            
REMARK 290   SMTRY3   5  0.000000  0.000000  1.000000       35.26917            
REMARK 290   SMTRY1   6  0.500000 -0.866025  0.000000        0.00000            
REMARK 290   SMTRY2   6  0.866025  0.500000  0.000000        0.00000            
REMARK 290   SMTRY3   6  0.000000  0.000000  1.000000      176.34583            
REMARK 290   SMTRY1   7 -0.500000  0.866025  0.000000        0.00000            
REMARK 290   SMTRY2   7  0.866025  0.500000  0.000000        0.00000            
REMARK 290   SMTRY3   7  0.000000  0.000000 -1.000000      141.07667            
REMARK 290   SMTRY1   8  1.000000  0.000000  0.000000        0.00000            
REMARK 290   SMTRY2   8  0.000000 -1.000000  0.000000        0.00000            
REMARK 290   SMTRY3   8  0.000000  0.000000 -1.000000        0.00000            
REMARK 290   SMTRY1   9 -0.500000 -0.866025  0.000000        0.00000            
REMARK 290   SMTRY2   9 -0.866025  0.500000  0.000000        0.00000            
REMARK 290   SMTRY3   9  0.000000  0.000000 -1.000000       70.53833            
REMARK 290   SMTRY1  10  0.500000 -0.866025  0.000000        0.00000            
REMARK 290   SMTRY2  10 -0.866025 -0.500000  0.000000        0.00000            
REMARK 290   SMTRY3  10  0.000000  0.000000 -1.000000       35.26917            
REMARK 290   SMTRY1  11 -1.000000  0.000000  0.000000        0.00000            
REMARK 290   SMTRY2  11  0.000000  1.000000  0.000000        0.00000            
REMARK 290   SMTRY3  11  0.000000  0.000000 -1.000000      105.80750            
REMARK 290   SMTRY1  12  0.500000  0.866025  0.000000        0.00000            
REMARK 290   SMTRY2  12  0.866025 -0.500000  0.000000        0.00000            
REMARK 290   SMTRY3  12  0.000000  0.000000 -1.000000      176.34583            
REMARK 290                                                                      
REMARK 290 REMARK: NULL                                                         
REMARK 300                                                                      
REMARK 300 BIOMOLECULE: 1                                                       
REMARK 300 SEE REMARK 350 FOR THE AUTHOR PROVIDED AND/OR PROGRAM                
REMARK 300 GENERATED ASSEMBLY INFORMATION FOR THE STRUCTURE IN                  
REMARK 300 THIS ENTRY. THE REMARK MAY ALSO PROVIDE INFORMATION ON               
REMARK 300 BURIED SURFACE AREA.                                                 
REMARK 350                                                                      
REMARK 350 COORDINATES FOR A COMPLETE MULTIMER REPRESENTING THE KNOWN           
REMARK 350 BIOLOGICALLY SIGNIFICANT OLIGOMERIZATION STATE OF THE                
REMARK 350 MOLECULE CAN BE GENERATED BY APPLYING BIOMT TRANSFORMATIONS          
REMARK 350 GIVEN BELOW.  BOTH NON-CRYSTALLOGRAPHIC AND                          
REMARK 350 CRYSTALLOGRAPHIC OPERATIONS ARE GIVEN.                               
REMARK 350                                                                      
REMARK 350 BIOMOLECULE: 1                                                       
REMARK 350 AUTHOR DETERMINED BIOLOGICAL UNIT: TRIMERIC                          
REMARK 350 APPLY THE FOLLOWING TO CHAINS: D, E, A                               
REMARK 350   BIOMT1   1  1.000000  0.000000  0.000000        0.00000            
REMARK 350   BIOMT2   1  0.000000  1.000000  0.000000        0.00000            
REMARK 350   BIOMT3   1  0.000000  0.000000  1.000000        0.00000            
REMARK 465                                                                      
REMARK 465 MISSING RESIDUES                                                     
REMARK 465 THE FOLLOWING RESIDUES WERE NOT LOCATED IN THE                       
REMARK 465 EXPERIMENT. (M=MODEL NUMBER; RES=RESIDUE NAME; C=CHAIN               
REMARK 465 IDENTIFIER; SSSEQ=SEQUENCE NUMBER; I=INSERTION CODE.)                
REMARK 465                                                                      
REMARK 465   M RES C SSSEQI                                                     
REMARK 465     ALA A     4                                                      
REMARK 465     MET A     5                                                      
REMARK 465     ALA A     6                                                      
REMARK 465     ASP A     7                                                      
REMARK 465     ILE A     8                                                      
REMARK 465     GLY A    80                                                      
REMARK 465     ASP A    81                                                      
REMARK 465     LYS A    82                                                      
REMARK 465     SER A   326                                                      
REMARK 465     ARG A   327                                                      
REMARK 500                                                                      
REMARK 500 GEOMETRY AND STEREOCHEMISTRY                                         
REMARK 500 SUBTOPIC: CLOSE CONTACTS                                             
REMARK 500                                                                      
REMARK 500 THE FOLLOWING ATOMS THAT ARE RELATED BY CRYSTALLOGRAPHIC             
REMARK 500 SYMMETRY ARE IN CLOSE CONTACT.  AN ATOM LOCATED WITHIN 0.15          
REMARK 500 ANGSTROMS OF A SYMMETRY RELATED ATOM IS ASSUMED TO BE ON A           
REMARK 500 SPECIAL POSITION AND IS, THEREFORE, LISTED IN REMARK 375             
REMARK 500 INSTEAD OF REMARK 500.  ATOMS WITH NON-BLANK ALTERNATE               
REMARK 500 LOCATION INDICATORS ARE NOT INCLUDED IN THE CALCULATIONS.            
REMARK 500                                                                      
REMARK 500 DISTANCE CUTOFF:                                                     
REMARK 500 2.2 ANGSTROMS FOR CONTACTS NOT INVOLVING HYDROGEN ATOMS              
REMARK 500 1.6 ANGSTROMS FOR CONTACTS INVOLVING HYDROGEN ATOMS                  
REMARK 500                                                                      
REMARK 500  ATM1  RES C  SSEQI   ATM2  RES C  SSEQI  SSYMOP   DISTANCE          
REMARK 500   O3'   DC D    15     O3'   DC D    15    11655     0.81            
REMARK 500   NH1  ARG A   213     OE2  GLU A   217    11555     1.88            
REMARK 500                                                                      
REMARK 500 REMARK: NULL                                                         
REMARK 500                                                                      
REMARK 500 GEOMETRY AND STEREOCHEMISTRY                                         
REMARK 500 SUBTOPIC: TORSION ANGLES                                             
REMARK 500                                                                      
REMARK 500 TORSION ANGLES OUTSIDE THE EXPECTED RAMACHANDRAN REGIONS:            
REMARK 500 (M=MODEL NUMBER; RES=RESIDUE NAME; C=CHAIN IDENTIFIER;               
REMARK 500 SSEQ=SEQUENCE NUMBER; I=INSERTION CODE).                             
REMARK 500                                                                      
REMARK 500 STANDARD TABLE:                                                      
REMARK 500 FORMAT:(10X,I3,1X,A3,1X,A1,I4,A1,4X,F7.2,3X,F7.2)                    
REMARK 500                                                                      
REMARK 500 EXPECTED VALUES: GJ KLEYWEGT AND TA JONES (1996). PHI/PSI-           
REMARK 500 CHOLOGY: RAMACHANDRAN REVISITED. STRUCTURE 4, 1395 - 1400            
REMARK 500                                                                      
REMARK 500  M RES CSSEQI        PSI       PHI                                   
REMARK 500    LEU A  22       41.25   -107.98                                   
REMARK 500    CYS A  28      104.14   -167.79                                   
REMARK 500    SER A  86     -165.79   -129.65                                   
REMARK 500    GLN A 101       52.63     39.43                                   
REMARK 500    LEU A 170      -78.51    -99.37                                   
REMARK 500    ASP A 174     -126.89     55.01                                   
REMARK 500    LYS A 261       75.91   -104.64                                   
REMARK 500    ASP A 268     -168.52   -120.84                                   
REMARK 500                                                                      
REMARK 500 REMARK: NULL                                                         
REMARK 800                                                                      
REMARK 800 SITE                                                                 
REMARK 800 SITE_IDENTIFIER: AC1                                                 
REMARK 800 EVIDENCE_CODE: SOFTWARE                                              
REMARK 800 SITE_DESCRIPTION: BINDING SITE FOR RESIDUE CA E 100                  
REMARK 800                                                                      
REMARK 800 SITE_IDENTIFIER: AC2                                                 
REMARK 800 EVIDENCE_CODE: SOFTWARE                                              
REMARK 800 SITE_DESCRIPTION: BINDING SITE FOR RESIDUE OXG A 328                 
REMARK 900                                                                      
REMARK 900 RELATED ENTRIES                                                      
REMARK 900 RELATED ID: 1EBM   RELATED DB: PDB                                   
REMARK 900 1EBM IS AN HOGG1 RECOGNITION COMPLEX                                 
REMARK 900 RELATED ID: 1FN7   RELATED DB: PDB                                   
REMARK 900 1FN7 IS AN HOGG1 RECOGNITION COMPLEX WITH IMPLICATIONS FOR CATALYSIS 
DBREF  1HU0 A   12   327  UNP    O15527   OGG1_HUMAN      12    327             
DBREF  1HU0 D    1    15  PDB    1HU0     1HU0             1     15             
DBREF  1HU0 E   16    30  PDB    1HU0     1HU0            16     30             
SEQADV 1HU0 ALA A    4  UNP  O15527              CLONING ARTIFACT               
SEQADV 1HU0 MET A    5  UNP  O15527              CLONING ARTIFACT               
SEQADV 1HU0 ALA A    6  UNP  O15527              CLONING ARTIFACT               
SEQADV 1HU0 ASP A    7  UNP  O15527              CLONING ARTIFACT               
SEQADV 1HU0 ILE A    8  UNP  O15527              CLONING ARTIFACT               
SEQADV 1HU0 GLY A    9  UNP  O15527              CLONING ARTIFACT               
SEQADV 1HU0 SER A   10  UNP  O15527              CLONING ARTIFACT               
SEQADV 1HU0 GLU A   11  UNP  O15527              CLONING ARTIFACT               
SEQRES   1 D   15   DG  DG  DT  DA  DG  DA  DC  DC  DT  DG  DG  DA  DC          
SEQRES   2 D   15   DG  DC                                                      
SEQRES   1 E   15   DG  DC  DG  DT  DC  DC  DA PED  DG  DT  DC  DT  DA          
SEQRES   2 E   15   DC  DC                                                      
SEQRES   1 A  324  ALA MET ALA ASP ILE GLY SER GLU GLY HIS ARG THR LEU          
SEQRES   2 A  324  ALA SER THR PRO ALA LEU TRP ALA SER ILE PRO CYS PRO          
SEQRES   3 A  324  ARG SER GLU LEU ARG LEU ASP LEU VAL LEU PRO SER GLY          
SEQRES   4 A  324  GLN SER PHE ARG TRP ARG GLU GLN SER PRO ALA HIS TRP          
SEQRES   5 A  324  SER GLY VAL LEU ALA ASP GLN VAL TRP THR LEU THR GLN          
SEQRES   6 A  324  THR GLU GLU GLN LEU HIS CYS THR VAL TYR ARG GLY ASP          
SEQRES   7 A  324  LYS SER GLN ALA SER ARG PRO THR PRO ASP GLU LEU GLU          
SEQRES   8 A  324  ALA VAL ARG LYS TYR PHE GLN LEU ASP VAL THR LEU ALA          
SEQRES   9 A  324  GLN LEU TYR HIS HIS TRP GLY SER VAL ASP SER HIS PHE          
SEQRES  10 A  324  GLN GLU VAL ALA GLN LYS PHE GLN GLY VAL ARG LEU LEU          
SEQRES  11 A  324  ARG GLN ASP PRO ILE GLU CYS LEU PHE SER PHE ILE CYS          
SEQRES  12 A  324  SER SER ASN ASN ASN ILE ALA ARG ILE THR GLY MET VAL          
SEQRES  13 A  324  GLU ARG LEU CYS GLN ALA PHE GLY PRO ARG LEU ILE GLN          
SEQRES  14 A  324  LEU ASP ASP VAL THR TYR HIS GLY PHE PRO SER LEU GLN          
SEQRES  15 A  324  ALA LEU ALA GLY PRO GLU VAL GLU ALA HIS LEU ARG LYS          
SEQRES  16 A  324  LEU GLY LEU GLY TYR ARG ALA ARG TYR VAL SER ALA SER          
SEQRES  17 A  324  ALA ARG ALA ILE LEU GLU GLU GLN GLY GLY LEU ALA TRP          
SEQRES  18 A  324  LEU GLN GLN LEU ARG GLU SER SER TYR GLU GLU ALA HIS          
SEQRES  19 A  324  LYS ALA LEU CYS ILE LEU PRO GLY VAL GLY THR LYS VAL          
SEQRES  20 A  324  ALA ASP CYS ILE CYS LEU MET ALA LEU ASP LYS PRO GLN          
SEQRES  21 A  324  ALA VAL PRO VAL ASP VAL HIS MET TRP HIS ILE ALA GLN          
SEQRES  22 A  324  ARG ASP TYR SER TRP HIS PRO THR THR SER GLN ALA LYS          
SEQRES  23 A  324  GLY PRO SER PRO GLN THR ASN LYS GLU LEU GLY ASN PHE          
SEQRES  24 A  324  PHE ARG SER LEU TRP GLY PRO TYR ALA GLY TRP ALA GLN          
SEQRES  25 A  324  ALA VAL LEU PHE SER ALA ASP LEU ARG GLN SER ARG              
HET    PED  E  23      11                                                       
HET     CA  E 100       1                                                       
HET    OXG  A 328      12                                                       
HETNAM     PED PENTANE-3,4-DIOL-5-PHOSPHATE                                     
HETNAM      CA CALCIUM ION                                                      
HETNAM     OXG 8-OXOGUANINE                                                     
HETSYN     PED OPEN FORM OF 1'-2'-DIDEOXYRIBOFURANOSE-5'-PHOSPHATE              
FORMUL   2  PED    C5 H13 O6 P                                                  
FORMUL   4   CA    CA 2+                                                        
FORMUL   5  OXG    C5 H3 N5 O2                                                  
FORMUL   6  HOH   *98(H2 O)                                                     
HELIX    1   1 PRO A   20  LEU A   22  1                                   3
HELIX    2   2 LEU A   35  VAL A   38  1                                   4
HELIX    3   3 PRO A   90  TYR A   99  1                                  10
HELIX    4   4 LEU A  106  VAL A  116  1                                  11
HELIX    5   5 SER A  118  ALA A  124  1                                   7
HELIX    6   6 PRO A  137  SER A  147  1                                  11
HELIX    7   7 ILE A  152  PHE A  166  1                                  15
HELIX    8   8 LEU A  184  LEU A  187  1                                   4
HELIX    9   9 VAL A  192  LYS A  198  1                                   7
HELIX   10  10 GLY A  202  GLN A  219  1                                  18
HELIX   11  11 GLY A  221  ARG A  229  1                                   9
HELIX   12  12 TYR A  233  ILE A  242  1                                  10
HELIX   13  13 THR A  248  THR A  248  1                                   1
HELIX   14  14 VAL A  250  ALA A  258  1                                   9
HELIX   15  15 VAL A  269  TYR A  279  1                                  11
HELIX   16  16 PRO A  293  TRP A  307  1                                  15
HELIX   17  17 ALA A  311  LEU A  323  1                                  13
SHEET    1   1 1 ALA A  24  PRO A  27  0
SHEET    2   2 1 TRP A  55  LEU A  59  0
SHEET    3   3 1 GLN A  62  GLN A  68  0
SHEET    4   4 1 GLN A  72  TYR A  78  0
LINK         O3'  DA E  22                 P   PED E  23     1555   1555  1.60  
LINK         O3' PED E  23                 P    DG E  24     1555   1555  1.61  
LINK         C1' PED E  23                 NZ  LYS A 249     1555   1555  1.46  
LINK         O   HOH E   6                CA    CA E 100     1555   1555  2.79  
SITE     1 AC1  1 HOH E   6                                                     
SITE     1 AC2  9 GLY A  42  PHE A  45  PHE A 144  LYS A 249                    
SITE     2 AC2  9 PRO A 266  ASP A 268  GLN A 315  PHE A 319                    
SITE     3 AC2  9 PED E  23                                                     
CRYST1   91.988   91.988  211.615  90.00  90.00 120.00 P 65 2 2     12          
ORIGX1      1.000000  0.000000  0.000000        0.00000                         
ORIGX2      0.000000  1.000000  0.000000        0.00000                         
ORIGX3      0.000000  0.000000  1.000000        0.00000                         
SCALE1      0.010871  0.006276  0.000000        0.00000                         
SCALE2      0.000000  0.012553  0.000000        0.00000                         
SCALE3      0.000000  0.000000  0.004726        0.00000                         
MODEL        1
ATOM      1  O5' DG  D   1       9.575  29.398  15.206  1.00115.33           O
ATOM      2  C5' DG  D   1       9.618  29.575  16.627  1.00115.57           C
ATOM      3  C4' DG  D   1       8.698  30.673  17.112  1.00115.58           C
ATOM      4  O4' DG  D   1       7.321  30.271  16.910  1.00115.60           O
ATOM      5  C3' DG  D   1       8.827  30.992  18.601  1.00115.65           C
ATOM      6  O3' DG  D   1       8.681  32.400  18.830  1.00115.34           O
ATOM      7  C2' DG  D   1       7.681  30.221  19.231  1.00115.51           C
ATOM      8  C1' DG  D   1       6.620  30.257  18.147  1.00115.24           C
ATOM      9  N9  DG  D   1       5.742  29.090  18.150  1.00115.29           N
ATOM     10  C8  DG  D   1       6.078  27.803  17.803  1.00115.09           C
ATOM     11  N7  DG  D   1       5.078  26.968  17.898  1.00115.10           N
ATOM     12  C5  DG  D   1       4.016  27.750  18.333  1.00115.29           C
ATOM     13  C6  DG  D   1       2.667  27.398  18.613  1.00115.10           C
ATOM     14  O6  DG  D   1       2.123  26.289  18.526  1.00114.11           O
ATOM     15  N1  DG  D   1       1.929  28.501  19.034  1.00115.50           N
ATOM     16  C2  DG  D   1       2.421  29.780  19.169  1.00115.88           C
ATOM     17  N2  DG  D   1       1.548  30.709  19.594  1.00115.72           N
ATOM     18  N3  DG  D   1       3.675  30.120  18.908  1.00115.82           N
ATOM     19  C4  DG  D   1       4.411  29.064  18.497  1.00115.56           C
ATOM     20  P   DG  D   2       9.088  33.024  20.257  1.00114.67           P
ATOM     21  OP1 DG  D   2       9.435  34.454  20.039  1.00114.47           O
ATOM     22  OP2 DG  D   2      10.078  32.121  20.905  1.00114.46           O
ATOM     23  O5' DG  D   2       7.731  32.975  21.093  1.00112.23           O
ATOM     24  C5' DG  D   2       6.645  33.836  20.759  1.00108.05           C
ATOM     25  C4' DG  D   2       5.484  33.619  21.703  1.00105.77           C
ATOM     26  O4' DG  D   2       4.864  32.332  21.460  1.00105.02           O
ATOM     27  C3' DG  D   2       5.817  33.655  23.197  1.00104.52           C
ATOM     28  O3' DG  D   2       4.769  34.341  23.889  1.00102.85           O
ATOM     29  C2' DG  D   2       5.818  32.188  23.586  1.00104.43           C
ATOM     30  C1' DG  D   2       4.727  31.637  22.691  1.00104.08           C
ATOM     31  N9  DG  D   2       4.828  30.208  22.415  1.00103.38           N
ATOM     32  C8  DG  D   2       5.942  29.514  22.006  1.00102.66           C
ATOM     33  N7  DG  D   2       5.714  28.243  21.823  1.00102.31           N
ATOM     34  C5  DG  D   2       4.370  28.086  22.132  1.00102.36           C
ATOM     35  C6  DG  D   2       3.550  26.929  22.112  1.00102.33           C
ATOM     36  O6  DG  D   2       3.857  25.775  21.798  1.00103.00           O
ATOM     37  N1  DG  D   2       2.247  27.216  22.507  1.00101.91           N
ATOM     38  C2  DG  D   2       1.787  28.457  22.869  1.00101.95           C
ATOM     39  N2  DG  D   2       0.494  28.530  23.224  1.00101.57           N
ATOM     40  N3  DG  D   2       2.539  29.548  22.885  1.00102.27           N
ATOM     41  C4  DG  D   2       3.810  29.289  22.508  1.00102.69           C
ATOM     42  P   DT  D   3       4.845  34.541  25.482  1.00101.15           P
ATOM     43  OP1 DT  D   3       5.311  35.925  25.748  1.00101.12           O
ATOM     44  OP2 DT  D   3       5.555  33.394  26.107  1.00101.00           O
ATOM     45  O5' DT  D   3       3.317  34.467  25.912  1.00 99.42           O
ATOM     46  C5' DT  D   3       2.945  33.981  27.191  1.00 96.84           C
ATOM     47  C4' DT  D   3       1.630  33.244  27.105  1.00 94.13           C
ATOM     48  O4' DT  D   3       1.773  32.072  26.264  1.00 93.89           O
ATOM     49  C3' DT  D   3       1.155  32.733  28.459  1.00 92.57           C
ATOM     50  O3' DT  D   3      -0.248  32.891  28.579  1.00 90.71           O
ATOM     51  C2' DT  D   3       1.530  31.267  28.448  1.00 92.54           C
ATOM     52  C1' DT  D   3       1.404  30.907  26.987  1.00 93.16           C
ATOM     53  N1  DT  D   3       2.314  29.817  26.603  1.00 93.54           N
ATOM     54  C2  DT  D   3       1.778  28.561  26.436  1.00 93.45           C
ATOM     55  O2  DT  D   3       0.590  28.320  26.575  1.00 93.53           O
ATOM     56  N3  DT  D   3       2.691  27.588  26.101  1.00 93.32           N
ATOM     57  C4  DT  D   3       4.053  27.747  25.920  1.00 93.14           C
ATOM     58  O4  DT  D   3       4.747  26.778  25.620  1.00 92.13           O
ATOM     59  C5  DT  D   3       4.547  29.096  26.109  1.00 93.27           C
ATOM     60  C7  DT  D   3       6.010  29.364  25.941  1.00 92.70           C
ATOM     61  C6  DT  D   3       3.663  30.051  26.431  1.00 93.50           C
ATOM     62  P   DA  D   4      -0.830  33.749  29.797  1.00 90.65           P
ATOM     63  OP1 DA  D   4      -0.986  35.145  29.317  1.00 91.12           O
ATOM     64  OP2 DA  D   4       0.013  33.466  30.989  1.00 90.12           O
ATOM     65  O5' DA  D   4      -2.273  33.131  30.046  1.00 89.52           O
ATOM     66  C5' DA  D   4      -2.553  32.414  31.239  1.00 87.01           C
ATOM     67  C4' DA  D   4      -3.169  31.075  30.913  1.00 85.68           C
ATOM     68  O4' DA  D   4      -2.242  30.279  30.130  1.00 84.52           O
ATOM     69  C3' DA  D   4      -3.477  30.255  32.161  1.00 85.48           C
ATOM     70  O3' DA  D   4      -4.728  29.582  32.036  1.00 86.05           O
ATOM     71  C2' DA  D   4      -2.323  29.274  32.247  1.00 84.39           C
ATOM     72  C1' DA  D   4      -1.961  29.053  30.794  1.00 83.51           C
ATOM     73  N9  DA  D   4      -0.547  28.739  30.587  1.00 81.94           N
ATOM     74  C8  DA  D   4       0.537  29.534  30.858  1.00 81.51           C
ATOM     75  N7  DA  D   4       1.686  28.984  30.553  1.00 80.97           N
ATOM     76  C5  DA  D   4       1.337  27.738  30.051  1.00 79.88           C
ATOM     77  C6  DA  D   4       2.102  26.669  29.549  1.00 79.08           C
ATOM     78  N6  DA  D   4       3.433  26.689  29.450  1.00 77.99           N
ATOM     79  N1  DA  D   4       1.442  25.565  29.142  1.00 78.78           N
ATOM     80  C2  DA  D   4       0.108  25.547  29.227  1.00 78.54           C
ATOM     81  N3  DA  D   4      -0.720  26.488  29.669  1.00 79.47           N
ATOM     82  C4  DA  D   4      -0.035  27.572  30.072  1.00 80.54           C
ATOM     83  P   DG  D   5      -5.556  29.233  33.362  1.00 87.45           P
ATOM     84  OP1 DG  D   5      -6.408  28.055  33.059  1.00 87.87           O
ATOM     85  OP2 DG  D   5      -6.180  30.483  33.873  1.00 87.82           O
ATOM     86  O5' DG  D   5      -4.406  28.803  34.377  1.00 86.73           O
ATOM     87  C5' DG  D   5      -4.631  27.832  35.390  1.00 85.00           C
ATOM     88  C4' DG  D   5      -4.621  26.443  34.794  1.00 83.54           C
ATOM     89  O4' DG  D   5      -3.558  26.301  33.819  1.00 81.78           O
ATOM     90  C3' DG  D   5      -4.410  25.338  35.823  1.00 83.26           C
ATOM     91  O3' DG  D   5      -5.245  24.217  35.523  1.00 84.22           O
ATOM     92  C2' DG  D   5      -2.934  25.003  35.685  1.00 81.47           C
ATOM     93  C1' DG  D   5      -2.644  25.284  34.216  1.00 79.73           C
ATOM     94  N9  DG  D   5      -1.295  25.787  33.965  1.00 76.54           N
ATOM     95  C8  DG  D   5      -0.836  27.055  34.222  1.00 75.52           C
ATOM     96  N7  DG  D   5       0.410  27.233  33.876  1.00 74.41           N
ATOM     97  C5  DG  D   5       0.802  26.004  33.365  1.00 73.46           C
ATOM     98  C6  DG  D   5       2.048  25.591  32.831  1.00 71.79           C
ATOM     99  O6  DG  D   5       3.079  26.251  32.694  1.00 70.40           O
ATOM    100  N1  DG  D   5       2.018  24.261  32.430  1.00 71.70           N
ATOM    101  C2  DG  D   5       0.928  23.433  32.525  1.00 72.75           C
ATOM    102  N2  DG  D   5       1.101  22.181  32.079  1.00 72.53           N
ATOM    103  N3  DG  D   5      -0.244  23.806  33.018  1.00 73.99           N
ATOM    104  C4  DG  D   5      -0.235  25.096  33.417  1.00 74.70           C
ATOM    105  P   DA  D   6      -5.394  23.031  36.595  1.00 84.81           P
ATOM    106  OP1 DA  D   6      -6.665  22.311  36.309  1.00 84.12           O
ATOM    107  OP2 DA  D   6      -5.154  23.589  37.953  1.00 84.54           O
ATOM    108  O5' DA  D   6      -4.181  22.072  36.224  1.00 82.11           O
ATOM    109  C5' DA  D   6      -4.227  21.248  35.063  1.00 78.46           C
ATOM    110  C4' DA  D   6      -3.251  20.109  35.223  1.00 76.50           C
ATOM    111  O4' DA  D   6      -1.908  20.574  34.943  1.00 75.85           O
ATOM    112  C3' DA  D   6      -3.235  19.601  36.662  1.00 76.27           C
ATOM    113  O3' DA  D   6      -3.090  18.185  36.716  1.00 75.87           O
ATOM    114  C2' DA  D   6      -2.041  20.307  37.280  1.00 75.35           C
ATOM    115  C1' DA  D   6      -1.089  20.460  36.104  1.00 73.91           C
ATOM    116  N9  DA  D   6      -0.252  21.658  36.183  1.00 70.82           N
ATOM    117  C8  DA  D   6      -0.613  22.901  36.641  1.00 69.09           C
ATOM    118  N7  DA  D   6       0.352  23.786  36.586  1.00 68.24           N
ATOM    119  C5  DA  D   6       1.424  23.079  36.059  1.00 67.95           C
ATOM    120  C6  DA  D   6       2.743  23.453  35.751  1.00 66.93           C
ATOM    121  N6  DA  D   6       3.228  24.687  35.931  1.00 65.53           N
ATOM    122  N1  DA  D   6       3.561  22.506  35.241  1.00 66.88           N
ATOM    123  C2  DA  D   6       3.076  21.271  35.058  1.00 67.29           C
ATOM    124  N3  DA  D   6       1.856  20.798  35.307  1.00 68.03           N
ATOM    125  C4  DA  D   6       1.068  21.765  35.810  1.00 69.23           C
ATOM    126  P   DC  D   7      -2.956  17.463  38.144  1.00 76.25           P
ATOM    127  OP1 DC  D   7      -3.523  16.095  38.002  1.00 75.19           O
ATOM    128  OP2 DC  D   7      -3.495  18.386  39.184  1.00 75.08           O
ATOM    129  O5' DC  D   7      -1.377  17.344  38.330  1.00 73.87           O
ATOM    130  C5' DC  D   7      -0.574  16.800  37.282  1.00 69.33           C
ATOM    131  C4' DC  D   7       0.865  16.678  37.724  1.00 65.55           C
ATOM    132  O4' DC  D   7       1.567  17.942  37.627  1.00 64.40           O
ATOM    133  C3' DC  D   7       1.044  16.199  39.161  1.00 62.55           C
ATOM    134  O3' DC  D   7       2.106  15.252  39.195  1.00 59.58           O
ATOM    135  C2' DC  D   7       1.412  17.467  39.913  1.00 61.33           C
ATOM    136  C1' DC  D   7       2.197  18.235  38.863  1.00 60.79           C
ATOM    137  N1  DC  D   7       2.216  19.701  39.018  1.00 57.46           N
ATOM    138  C2  DC  D   7       3.311  20.417  38.505  1.00 54.61           C
ATOM    139  O2  DC  D   7       4.233  19.797  37.956  1.00 52.25           O
ATOM    140  N3  DC  D   7       3.334  21.761  38.621  1.00 52.77           N
ATOM    141  C4  DC  D   7       2.324  22.396  39.222  1.00 53.74           C
ATOM    142  N4  DC  D   7       2.386  23.730  39.304  1.00 52.41           N
ATOM    143  C5  DC  D   7       1.204  21.693  39.762  1.00 54.26           C
ATOM    144  C6  DC  D   7       1.192  20.359  39.639  1.00 55.50           C
ATOM    145  P   DC  D   8       2.060  14.062  40.262  1.00 58.84           P
ATOM    146  OP1 DC  D   8       2.914  12.950  39.755  1.00 58.87           O
ATOM    147  OP2 DC  D   8       0.640  13.807  40.619  1.00 58.91           O
ATOM    148  O5' DC  D   8       2.769  14.689  41.534  1.00 54.96           O
ATOM    149  C5' DC  D   8       2.201  14.548  42.821  1.00 49.35           C
ATOM    150  C4' DC  D   8       3.302  14.351  43.831  1.00 45.92           C
ATOM    151  O4' DC  D   8       4.296  15.386  43.651  1.00 43.70           O
ATOM    152  C3' DC  D   8       2.850  14.445  45.282  1.00 44.09           C
ATOM    153  O3' DC  D   8       3.611  13.521  46.051  1.00 43.39           O
ATOM    154  C2' DC  D   8       3.203  15.871  45.660  1.00 43.76           C
ATOM    155  C1' DC  D   8       4.475  16.092  44.865  1.00 41.53           C
ATOM    156  N1  DC  D   8       4.770  17.494  44.542  1.00 40.98           N
ATOM    157  C2  DC  D   8       6.066  17.968  44.762  1.00 41.28           C
ATOM    158  O2  DC  D   8       6.930  17.179  45.181  1.00 42.95           O
ATOM    159  N3  DC  D   8       6.345  19.269  44.517  1.00 39.65           N
ATOM    160  C4  DC  D   8       5.387  20.083  44.063  1.00 40.16           C
ATOM    161  N4  DC  D   8       5.701  21.369  43.861  1.00 37.72           N
ATOM    162  C5  DC  D   8       4.061  19.618  43.805  1.00 38.76           C
ATOM    163  C6  DC  D   8       3.800  18.329  44.055  1.00 40.12           C
ATOM    164  P   DT  D   9       3.353  13.408  47.622  1.00 45.23           P
ATOM    165  OP1 DT  D   9       4.082  12.212  48.131  1.00 46.15           O
ATOM    166  OP2 DT  D   9       1.891  13.535  47.846  1.00 46.06           O
ATOM    167  O5' DT  D   9       4.082  14.695  48.202  1.00 45.87           O
ATOM    168  C5' DT  D   9       5.498  14.776  48.180  1.00 46.48           C
ATOM    169  C4' DT  D   9       5.969  15.880  49.092  1.00 47.13           C
ATOM    170  O4' DT  D   9       5.928  17.160  48.421  1.00 46.20           O
ATOM    171  C3' DT  D   9       5.158  16.038  50.378  1.00 49.07           C
ATOM    172  O3' DT  D   9       6.057  16.212  51.466  1.00 51.43           O
ATOM    173  C2' DT  D   9       4.376  17.320  50.143  1.00 47.57           C
ATOM    174  C1' DT  D   9       5.355  18.111  49.296  1.00 46.37           C
ATOM    175  N1  DT  D   9       4.798  19.203  48.474  1.00 44.47           N
ATOM    176  C2  DT  D   9       5.590  20.315  48.278  1.00 43.84           C
ATOM    177  O2  DT  D   9       6.694  20.447  48.788  1.00 42.13           O
ATOM    178  N3  DT  D   9       5.039  21.273  47.464  1.00 42.10           N
ATOM    179  C4  DT  D   9       3.801  21.239  46.855  1.00 42.18           C
ATOM    180  O4  DT  D   9       3.454  22.168  46.127  1.00 42.84           O
ATOM    181  C5  DT  D   9       3.006  20.058  47.138  1.00 41.80           C
ATOM    182  C7  DT  D   9       1.627  19.953  46.564  1.00 39.57           C
ATOM    183  C6  DT  D   9       3.542  19.111  47.915  1.00 42.79           C
ATOM    184  P   DG  D  10       5.663  15.672  52.923  1.00 54.67           P
ATOM    185  OP1 DG  D  10       6.708  14.696  53.327  1.00 54.01           O
ATOM    186  OP2 DG  D  10       4.231  15.261  52.926  1.00 52.50           O
ATOM    187  O5' DG  D  10       5.847  16.971  53.825  1.00 55.09           O
ATOM    188  C5' DG  D  10       7.095  17.661  53.839  1.00 55.65           C
ATOM    189  C4' DG  D  10       6.885  19.125  54.146  1.00 56.47           C
ATOM    190  O4' DG  D  10       6.283  19.819  53.023  1.00 55.66           O
ATOM    191  C3' DG  D  10       5.974  19.400  55.343  1.00 58.21           C
ATOM    192  O3' DG  D  10       6.475  20.544  56.027  1.00 62.06           O
ATOM    193  C2' DG  D  10       4.661  19.783  54.684  1.00 55.32           C
ATOM    194  C1' DG  D  10       5.193  20.580  53.515  1.00 52.13           C
ATOM    195  N9  DG  D  10       4.270  20.858  52.419  1.00 47.73           N
ATOM    196  C8  DG  D  10       3.148  20.153  52.054  1.00 45.18           C
ATOM    197  N7  DG  D  10       2.507  20.697  51.053  1.00 43.65           N
ATOM    198  C5  DG  D  10       3.260  21.821  50.733  1.00 43.46           C
ATOM    199  C6  DG  D  10       3.058  22.817  49.737  1.00 44.03           C
ATOM    200  O6  DG  D  10       2.134  22.916  48.915  1.00 47.76           O
ATOM    201  N1  DG  D  10       4.068  23.772  49.758  1.00 42.15           N
ATOM    202  C2  DG  D  10       5.128  23.781  50.626  1.00 43.45           C
ATOM    203  N2  DG  D  10       6.002  24.793  50.492  1.00 41.80           N
ATOM    204  N3  DG  D  10       5.323  22.869  51.561  1.00 43.99           N
ATOM    205  C4  DG  D  10       4.356  21.925  51.557  1.00 44.69           C
ATOM    206  P   DG  D  11       6.974  20.414  57.542  1.00 65.54           P
ATOM    207  OP1 DG  D  11       8.144  19.495  57.552  1.00 64.54           O
ATOM    208  OP2 DG  D  11       5.794  20.119  58.400  1.00 64.16           O
ATOM    209  O5' DG  D  11       7.500  21.882  57.863  1.00 65.43           O
ATOM    210  C5' DG  D  11       8.711  22.360  57.281  1.00 65.46           C
ATOM    211  C4' DG  D  11       8.608  23.840  56.995  1.00 65.39           C
ATOM    212  O4' DG  D  11       7.739  24.074  55.861  1.00 62.96           O
ATOM    213  C3' DG  D  11       8.047  24.675  58.145  1.00 67.06           C
ATOM    214  O3' DG  D  11       8.803  25.886  58.270  1.00 70.52           O
ATOM    215  C2' DG  D  11       6.606  24.936  57.728  1.00 64.14           C
ATOM    216  C1' DG  D  11       6.700  24.978  56.209  1.00 60.44           C
ATOM    217  N9  DG  D  11       5.493  24.555  55.502  1.00 55.88           N
ATOM    218  C8  DG  D  11       4.772  23.401  55.703  1.00 54.55           C
ATOM    219  N7  DG  D  11       3.758  23.279  54.886  1.00 51.62           N
ATOM    220  C5  DG  D  11       3.807  24.423  54.099  1.00 50.76           C
ATOM    221  C6  DG  D  11       2.969  24.843  53.021  1.00 49.30           C
ATOM    222  O6  DG  D  11       1.990  24.263  52.529  1.00 46.40           O
ATOM    223  N1  DG  D  11       3.377  26.072  52.508  1.00 48.60           N
ATOM    224  C2  DG  D  11       4.451  26.803  52.965  1.00 50.15           C
ATOM    225  N2  DG  D  11       4.681  27.969  52.340  1.00 50.54           N
ATOM    226  N3  DG  D  11       5.240  26.421  53.960  1.00 50.82           N
ATOM    227  C4  DG  D  11       4.864  25.230  54.476  1.00 52.87           C
ATOM    228  P   DA  D  12       8.282  27.061  59.231  1.00 72.53           P
ATOM    229  OP1 DA  D  12       9.462  27.879  59.613  1.00 72.35           O
ATOM    230  OP2 DA  D  12       7.413  26.480  60.289  1.00 72.39           O
ATOM    231  O5' DA  D  12       7.380  27.937  58.258  1.00 74.34           O
ATOM    232  C5' DA  D  12       7.945  28.526  57.088  1.00 77.21           C
ATOM    233  C4' DA  D  12       7.015  29.581  56.540  1.00 78.93           C
ATOM    234  O4' DA  D  12       5.889  28.952  55.881  1.00 77.70           O
ATOM    235  C3' DA  D  12       6.427  30.479  57.626  1.00 80.96           C
ATOM    236  O3' DA  D  12       6.367  31.837  57.185  1.00 85.28           O
ATOM    237  C2' DA  D  12       5.037  29.907  57.848  1.00 78.83           C
ATOM    238  C1' DA  D  12       4.672  29.377  56.472  1.00 75.97           C
ATOM    239  N9  DA  D  12       3.770  28.228  56.502  1.00 71.87           N
ATOM    240  C8  DA  D  12       3.833  27.125  57.320  1.00 71.39           C
ATOM    241  N7  DA  D  12       2.871  26.258  57.118  1.00 69.49           N
ATOM    242  C5  DA  D  12       2.122  26.827  56.096  1.00 68.63           C
ATOM    243  C6  DA  D  12       0.964  26.401  55.424  1.00 67.47           C
ATOM    244  N6  DA  D  12       0.327  25.259  55.702  1.00 66.51           N
ATOM    245  N1  DA  D  12       0.473  27.201  54.445  1.00 66.28           N
ATOM    246  C2  DA  D  12       1.109  28.348  54.176  1.00 66.20           C
ATOM    247  N3  DA  D  12       2.204  28.858  54.742  1.00 68.06           N
ATOM    248  C4  DA  D  12       2.666  28.040  55.705  1.00 69.49           C
ATOM    249  P   DC  D  13       6.085  32.997  58.256  1.00 87.77           P
ATOM    250  OP1 DC  D  13       5.929  34.269  57.499  1.00 87.41           O
ATOM    251  OP2 DC  D  13       7.105  32.902  59.335  1.00 87.11           O
ATOM    252  O5' DC  D  13       4.673  32.580  58.862  1.00 88.05           O
ATOM    253  C5' DC  D  13       3.631  33.534  59.016  1.00 89.45           C
ATOM    254  C4' DC  D  13       3.012  33.848  57.675  1.00 89.79           C
ATOM    255  O4' DC  D  13       2.609  32.625  57.010  1.00 88.43           O
ATOM    256  C3' DC  D  13       1.756  34.709  57.780  1.00 91.28           C
ATOM    257  O3' DC  D  13       1.715  35.677  56.733  1.00 94.68           O
ATOM    258  C2' DC  D  13       0.623  33.710  57.645  1.00 89.06           C
ATOM    259  C1' DC  D  13       1.212  32.637  56.747  1.00 86.51           C
ATOM    260  N1  DC  D  13       0.688  31.295  57.040  1.00 83.80           N
ATOM    261  C2  DC  D  13      -0.370  30.798  56.270  1.00 82.26           C
ATOM    262  O2  DC  D  13      -0.825  31.497  55.350  1.00 81.96           O
ATOM    263  N3  DC  D  13      -0.869  29.570  56.547  1.00 81.56           N
ATOM    264  C4  DC  D  13      -0.348  28.848  57.544  1.00 81.53           C
ATOM    265  N4  DC  D  13      -0.873  27.640  57.787  1.00 80.51           N
ATOM    266  C5  DC  D  13       0.734  29.327  58.338  1.00 81.70           C
ATOM    267  C6  DC  D  13       1.217  30.545  58.053  1.00 83.01           C
ATOM    268  P   DG  D  14       0.802  36.987  56.910  1.00 97.22           P
ATOM    269  OP1 DG  D  14       1.057  37.859  55.729  1.00 96.35           O
ATOM    270  OP2 DG  D  14       1.006  37.526  58.282  1.00 96.03           O
ATOM    271  O5' DG  D  14      -0.682  36.417  56.811  1.00 96.84           O
ATOM    272  C5' DG  D  14      -1.291  36.178  55.541  1.00 97.28           C
ATOM    273  C4' DG  D  14      -2.743  35.809  55.722  1.00 97.40           C
ATOM    274  O4' DG  D  14      -2.860  34.438  56.175  1.00 96.52           O
ATOM    275  C3' DG  D  14      -3.477  36.661  56.761  1.00 98.62           C
ATOM    276  O3' DG  D  14      -4.816  36.914  56.326  1.00101.38           O
ATOM    277  C2' DG  D  14      -3.490  35.769  57.988  1.00 97.22           C
ATOM    278  C1' DG  D  14      -3.646  34.400  57.357  1.00 95.29           C
ATOM    279  N9  DG  D  14      -3.188  33.281  58.175  1.00 92.79           N
ATOM    280  C8  DG  D  14      -2.185  33.286  59.116  1.00 91.87           C
ATOM    281  N7  DG  D  14      -2.012  32.125  59.687  1.00 90.72           N
ATOM    282  C5  DG  D  14      -2.959  31.303  59.089  1.00 90.30           C
ATOM    283  C6  DG  D  14      -3.254  29.927  59.303  1.00 89.76           C
ATOM    284  O6  DG  D  14      -2.719  29.138  60.091  1.00 89.92           O
ATOM    285  N1  DG  D  14      -4.292  29.494  58.483  1.00 88.87           N
ATOM    286  C2  DG  D  14      -4.965  30.278  57.577  1.00 88.97           C
ATOM    287  N2  DG  D  14      -5.944  29.677  56.885  1.00 87.66           N
ATOM    288  N3  DG  D  14      -4.701  31.558  57.368  1.00 89.78           N
ATOM    289  C4  DG  D  14      -3.692  32.001  58.153  1.00 91.11           C
ATOM    290  P   DC  D  15      -5.738  37.948  57.142  1.00103.31           P
ATOM    291  OP1 DC  D  15      -6.070  39.062  56.216  1.00103.42           O
ATOM    292  OP2 DC  D  15      -5.089  38.248  58.447  1.00103.21           O
ATOM    293  O5' DC  D  15      -7.068  37.114  57.418  1.00102.74           O
ATOM    294  C5' DC  D  15      -7.706  36.393  56.365  1.00101.94           C
ATOM    295  C4' DC  D  15      -8.613  35.327  56.934  1.00101.86           C
ATOM    296  O4' DC  D  15      -7.812  34.334  57.622  1.00101.54           O
ATOM    297  C3' DC  D  15      -9.625  35.833  57.963  1.00101.70           C
ATOM    298  O3' DC  D  15     -10.791  35.003  57.956  1.00101.25           O
ATOM    299  C2' DC  D  15      -8.924  35.564  59.281  1.00101.62           C
ATOM    300  C1' DC  D  15      -8.206  34.256  58.984  1.00101.08           C
ATOM    301  N1  DC  D  15      -7.001  34.006  59.797  1.00100.43           N
ATOM    302  C2  DC  D  15      -6.738  32.697  60.225  1.00 99.84           C
ATOM    303  O2  DC  D  15      -7.515  31.788  59.895  1.00100.16           O
ATOM    304  N3  DC  D  15      -5.642  32.458  60.983  1.00 99.29           N
ATOM    305  C4  DC  D  15      -4.826  33.461  61.312  1.00 99.02           C
ATOM    306  N4  DC  D  15      -3.758  33.177  62.061  1.00 98.13           N
ATOM    307  C5  DC  D  15      -5.068  34.801  60.888  1.00 99.48           C
ATOM    308  C6  DC  D  15      -6.157  35.026  60.138  1.00100.11           C
TER     309      DC  D  15
ATOM    310  O5' DG  E  16      -5.727  21.226  65.706  1.00115.88           O
ATOM    311  C5' DG  E  16      -5.863  21.236  64.283  1.00116.51           C
ATOM    312  C4' DG  E  16      -7.114  21.958  63.836  1.00116.87           C
ATOM    313  O4' DG  E  16      -6.985  23.373  64.125  1.00116.77           O
ATOM    314  C3' DG  E  16      -7.402  21.862  62.336  1.00117.29           C
ATOM    315  O3' DG  E  16      -8.812  21.763  62.117  1.00118.04           O
ATOM    316  C2' DG  E  16      -6.874  23.176  61.792  1.00116.58           C
ATOM    317  C1' DG  E  16      -7.168  24.127  62.935  1.00115.62           C
ATOM    318  N9  DG  E  16      -6.294  25.295  63.001  1.00114.38           N
ATOM    319  C8  DG  E  16      -5.200  25.475  63.817  1.00113.64           C
ATOM    320  N7  DG  E  16      -4.634  26.642  63.667  1.00113.01           N
ATOM    321  C5  DG  E  16      -5.395  27.270  62.688  1.00112.79           C
ATOM    322  C6  DG  E  16      -5.269  28.562  62.110  1.00112.01           C
ATOM    323  O6  DG  E  16      -4.435  29.441  62.360  1.00111.41           O
ATOM    324  N1  DG  E  16      -6.251  28.791  61.150  1.00111.31           N
ATOM    325  C2  DG  E  16      -7.229  27.897  60.791  1.00111.39           C
ATOM    326  N2  DG  E  16      -8.083  28.304  59.841  1.00110.69           N
ATOM    327  N3  DG  E  16      -7.363  26.693  61.324  1.00112.07           N
ATOM    328  C4  DG  E  16      -6.418  26.449  62.260  1.00113.27           C
ATOM    329  P   DC  E  17      -9.373  20.809  60.950  1.00118.75           P
ATOM    330  OP1 DC  E  17     -10.689  20.287  61.400  1.00118.85           O
ATOM    331  OP2 DC  E  17      -8.298  19.857  60.558  1.00118.72           O
ATOM    332  O5' DC  E  17      -9.626  21.801  59.730  1.00117.22           O
ATOM    333  C5' DC  E  17      -9.306  21.414  58.399  1.00115.60           C
ATOM    334  C4' DC  E  17      -9.670  22.518  57.435  1.00114.64           C
ATOM    335  O4' DC  E  17      -9.097  23.765  57.898  1.00114.13           O
ATOM    336  C3' DC  E  17      -9.132  22.304  56.022  1.00114.25           C
ATOM    337  O3' DC  E  17     -10.064  22.783  55.053  1.00113.62           O
ATOM    338  C2' DC  E  17      -7.864  23.135  56.000  1.00113.77           C
ATOM    339  C1' DC  E  17      -8.203  24.287  56.927  1.00113.45           C
ATOM    340  N1  DC  E  17      -7.033  24.823  57.638  1.00112.68           N
ATOM    341  C2  DC  E  17      -6.719  26.173  57.490  1.00112.57           C
ATOM    342  O2  DC  E  17      -7.447  26.881  56.777  1.00112.47           O
ATOM    343  N3  DC  E  17      -5.632  26.671  58.127  1.00112.08           N
ATOM    344  C4  DC  E  17      -4.879  25.873  58.888  1.00111.48           C
ATOM    345  N4  DC  E  17      -3.813  26.404  59.491  1.00110.63           N
ATOM    346  C5  DC  E  17      -5.184  24.493  59.060  1.00111.55           C
ATOM    347  C6  DC  E  17      -6.260  24.014  58.424  1.00112.11           C
ATOM    348  P   DG  E  18      -9.770  22.555  53.491  1.00113.31           P
ATOM    349  OP1 DG  E  18     -11.062  22.236  52.833  1.00113.66           O
ATOM    350  OP2 DG  E  18      -8.623  21.618  53.351  1.00112.66           O
ATOM    351  O5' DG  E  18      -9.319  23.995  52.990  1.00111.34           O
ATOM    352  C5' DG  E  18     -10.224  25.092  53.041  1.00108.31           C
ATOM    353  C4' DG  E  18      -9.591  26.314  52.421  1.00106.37           C
ATOM    354  O4' DG  E  18      -8.512  26.783  53.269  1.00105.58           O
ATOM    355  C3' DG  E  18      -8.970  26.059  51.050  1.00105.59           C
ATOM    356  O3' DG  E  18      -9.200  27.184  50.195  1.00105.28           O
ATOM    357  C2' DG  E  18      -7.493  25.882  51.358  1.00104.67           C
ATOM    358  C1' DG  E  18      -7.289  26.805  52.547  1.00103.64           C
ATOM    359  N9  DG  E  18      -6.229  26.387  53.462  1.00101.40           N
ATOM    360  C8  DG  E  18      -6.047  25.134  53.996  1.00100.98           C
ATOM    361  N7  DG  E  18      -5.023  25.065  54.804  1.00 99.99           N
ATOM    362  C5  DG  E  18      -4.495  26.348  54.801  1.00 99.10           C
ATOM    363  C6  DG  E  18      -3.380  26.881  55.497  1.00 97.88           C
ATOM    364  O6  DG  E  18      -2.618  26.310  56.285  1.00 96.87           O
ATOM    365  N1  DG  E  18      -3.190  28.227  55.201  1.00 97.12           N
ATOM    366  C2  DG  E  18      -3.973  28.967  54.349  1.00 97.74           C
ATOM    367  N2  DG  E  18      -3.621  30.252  54.187  1.00 97.50           N
ATOM    368  N3  DG  E  18      -5.021  28.483  53.699  1.00 98.78           N
ATOM    369  C4  DG  E  18      -5.222  27.175  53.971  1.00100.03           C
ATOM    370  P   DT  E  19      -8.407  27.302  48.803  1.00105.09           P
ATOM    371  OP1 DT  E  19      -8.998  28.426  48.024  1.00104.73           O
ATOM    372  OP2 DT  E  19      -8.317  25.949  48.190  1.00105.16           O
ATOM    373  O5' DT  E  19      -6.947  27.735  49.260  1.00102.08           O
ATOM    374  C5' DT  E  19      -5.971  28.116  48.306  1.00 97.01           C
ATOM    375  C4' DT  E  19      -5.389  29.458  48.673  1.00 92.80           C
ATOM    376  O4' DT  E  19      -4.871  29.405  50.021  1.00 90.68           O
ATOM    377  C3' DT  E  19      -4.220  29.863  47.785  1.00 90.90           C
ATOM    378  O3' DT  E  19      -4.245  31.264  47.535  1.00 89.86           O
ATOM    379  C2' DT  E  19      -3.000  29.445  48.581  1.00 89.55           C
ATOM    380  C1' DT  E  19      -3.456  29.541  50.029  1.00 88.84           C
ATOM    381  N1  DT  E  19      -2.914  28.460  50.878  1.00 86.90           N
ATOM    382  C2  DT  E  19      -1.938  28.764  51.801  1.00 85.57           C
ATOM    383  O2  DT  E  19      -1.487  29.888  51.955  1.00 85.07           O
ATOM    384  N3  DT  E  19      -1.502  27.691  52.543  1.00 84.28           N
ATOM    385  C4  DT  E  19      -1.936  26.379  52.454  1.00 84.01           C
ATOM    386  O4  DT  E  19      -1.452  25.521  53.190  1.00 83.03           O
ATOM    387  C5  DT  E  19      -2.961  26.135  51.465  1.00 83.96           C
ATOM    388  C7  DT  E  19      -3.496  24.747  51.298  1.00 83.14           C
ATOM    389  C6  DT  E  19      -3.392  27.172  50.737  1.00 85.09           C
ATOM    390  P   DC  E  20      -3.306  31.870  46.388  1.00 90.14           P
ATOM    391  OP1 DC  E  20      -3.706  33.286  46.164  1.00 89.68           O
ATOM    392  OP2 DC  E  20      -3.292  30.920  45.245  1.00 89.58           O
ATOM    393  O5' DC  E  20      -1.872  31.854  47.076  1.00 88.16           O
ATOM    394  C5' DC  E  20      -1.619  32.642  48.238  1.00 84.57           C
ATOM    395  C4' DC  E  20      -0.147  32.619  48.569  1.00 81.37           C
ATOM    396  O4' DC  E  20       0.176  31.501  49.433  1.00 79.90           O
ATOM    397  C3' DC  E  20       0.748  32.491  47.339  1.00 79.52           C
ATOM    398  O3' DC  E  20       1.832  33.411  47.426  1.00 77.99           O
ATOM    399  C2' DC  E  20       1.234  31.050  47.393  1.00 78.28           C
ATOM    400  C1' DC  E  20       1.256  30.764  48.886  1.00 77.41           C
ATOM    401  N1  DC  E  20       1.068  29.348  49.255  1.00 75.50           N
ATOM    402  C2  DC  E  20       1.925  28.782  50.206  1.00 74.05           C
ATOM    403  O2  DC  E  20       2.824  29.484  50.694  1.00 73.35           O
ATOM    404  N3  DC  E  20       1.753  27.486  50.567  1.00 72.91           N
ATOM    405  C4  DC  E  20       0.771  26.763  50.015  1.00 72.58           C
ATOM    406  N4  DC  E  20       0.632  25.493  50.405  1.00 71.76           N
ATOM    407  C5  DC  E  20      -0.111  27.314  49.039  1.00 72.93           C
ATOM    408  C6  DC  E  20       0.072  28.597  48.691  1.00 74.85           C
ATOM    409  P   DC  E  21       2.838  33.564  46.188  1.00 77.20           P
ATOM    410  OP1 DC  E  21       3.367  34.953  46.205  1.00 77.64           O
ATOM    411  OP2 DC  E  21       2.182  33.040  44.962  1.00 77.87           O
ATOM    412  O5' DC  E  21       4.021  32.587  46.593  1.00 74.50           O
ATOM    413  C5' DC  E  21       4.655  32.727  47.858  1.00 69.20           C
ATOM    414  C4' DC  E  21       5.714  31.666  48.026  1.00 64.94           C
ATOM    415  O4' DC  E  21       5.115  30.397  48.381  1.00 62.80           O
ATOM    416  C3' DC  E  21       6.540  31.413  46.766  1.00 62.62           C
ATOM    417  O3' DC  E  21       7.907  31.276  47.134  1.00 58.87           O
ATOM    418  C2' DC  E  21       6.003  30.088  46.252  1.00 61.29           C
ATOM    419  C1' DC  E  21       5.667  29.390  47.554  1.00 61.43           C
ATOM    420  N1  DC  E  21       4.698  28.288  47.469  1.00 59.56           N
ATOM    421  C2  DC  E  21       4.939  27.131  48.222  1.00 59.17           C
ATOM    422  O2  DC  E  21       5.962  27.078  48.929  1.00 58.58           O
ATOM    423  N3  DC  E  21       4.059  26.105  48.161  1.00 59.14           N
ATOM    424  C4  DC  E  21       2.974  26.203  47.385  1.00 59.16           C
ATOM    425  N4  DC  E  21       2.129  25.166  47.358  1.00 56.95           N
ATOM    426  C5  DC  E  21       2.707  27.370  46.605  1.00 58.62           C
ATOM    427  C6  DC  E  21       3.586  28.378  46.678  1.00 58.67           C
ATOM    428  P   DA  E  22       9.058  31.636  46.080  1.00 55.95           P
ATOM    429  OP1 DA  E  22       9.533  33.014  46.366  1.00 56.22           O
ATOM    430  OP2 DA  E  22       8.588  31.295  44.711  1.00 57.55           O
ATOM    431  O5' DA  E  22      10.200  30.622  46.519  1.00 54.19           O
ATOM    432  C5' DA  E  22      10.464  30.404  47.905  1.00 50.56           C
ATOM    433  C4' DA  E  22      10.980  29.001  48.132  1.00 48.32           C
ATOM    434  O4' DA  E  22       9.918  28.023  48.015  1.00 46.45           O
ATOM    435  C3' DA  E  22      12.063  28.573  47.146  1.00 46.65           C
ATOM    436  O3' DA  E  22      13.033  27.797  47.841  1.00 45.45           O
ATOM    437  C2' DA  E  22      11.303  27.718  46.149  1.00 45.56           C
ATOM    438  C1' DA  E  22      10.265  27.052  47.037  1.00 44.37           C
ATOM    439  N9  DA  E  22       9.035  26.638  46.359  1.00 42.64           N
ATOM    440  C8  DA  E  22       8.437  27.198  45.257  1.00 41.45           C
ATOM    441  N7  DA  E  22       7.316  26.611  44.909  1.00 41.34           N
ATOM    442  C5  DA  E  22       7.169  25.590  45.841  1.00 40.21           C
ATOM    443  C6  DA  E  22       6.172  24.599  46.026  1.00 38.94           C
ATOM    444  N6  DA  E  22       5.083  24.478  45.264  1.00 36.84           N
ATOM    445  N1  DA  E  22       6.337  23.730  47.045  1.00 39.78           N
ATOM    446  C2  DA  E  22       7.424  23.849  47.822  1.00 41.16           C
ATOM    447  N3  DA  E  22       8.421  24.736  47.752  1.00 42.18           N
ATOM    448  C4  DA  E  22       8.229  25.588  46.730  1.00 40.97           C
HETATM  449  P1  PED E  23      14.532  28.342  47.966  1.00 46.11           P
HETATM  450  O8  PED E  23      15.358  27.249  48.555  1.00 47.41           O
HETATM  451  O7  PED E  23      14.482  29.666  48.639  1.00 46.61           O
HETATM  452  O2  PED E  23      14.978  28.580  46.457  1.00 45.02           O
HETATM  453  C3  PED E  23      15.123  26.019  42.781  1.00 44.74           C
HETATM  454  C8  PED E  23      15.064  27.493  45.539  1.00 44.68           C
HETATM  455  C1  PED E  23      14.972  28.005  44.122  1.00 44.98           C
HETATM  456  O3  PED E  23      16.299  28.125  43.557  1.00 45.10           O
HETATM  457  C2  PED E  23      14.163  27.140  43.151  1.00 44.92           C
HETATM  458  C4  PED E  23      15.608  26.416  41.391  1.00 41.90           C
HETATM  459  O1  PED E  23      13.796  27.913  42.005  1.00 44.45           O
ATOM    460  P   DG  E  24      12.279  27.888  41.470  1.00 47.81           P
ATOM    461  OP1 DG  E  24      12.082  29.135  40.666  1.00 47.36           O
ATOM    462  OP2 DG  E  24      11.357  27.590  42.607  1.00 47.82           O
ATOM    463  O5' DG  E  24      12.244  26.657  40.455  1.00 43.17           O
ATOM    464  C5' DG  E  24      12.572  26.833  39.078  1.00 38.17           C
ATOM    465  C4' DG  E  24      12.622  25.492  38.390  1.00 36.85           C
ATOM    466  O4' DG  E  24      11.396  24.777  38.634  1.00 36.16           O
ATOM    467  C3' DG  E  24      12.768  25.537  36.878  1.00 35.91           C
ATOM    468  O3' DG  E  24      13.505  24.381  36.485  1.00 37.14           O
ATOM    469  C2' DG  E  24      11.330  25.504  36.392  1.00 34.33           C
ATOM    470  C1' DG  E  24      10.624  24.672  37.448  1.00 35.34           C
ATOM    471  N9  DG  E  24       9.288  25.137  37.792  1.00 37.29           N
ATOM    472  C8  DG  E  24       8.945  26.401  38.209  1.00 38.68           C
ATOM    473  N7  DG  E  24       7.688  26.508  38.538  1.00 39.58           N
ATOM    474  C5  DG  E  24       7.164  25.243  38.308  1.00 38.68           C
ATOM    475  C6  DG  E  24       5.852  24.748  38.503  1.00 39.50           C
ATOM    476  O6  DG  E  24       4.866  25.339  38.953  1.00 40.42           O
ATOM    477  N1  DG  E  24       5.748  23.414  38.125  1.00 39.28           N
ATOM    478  C2  DG  E  24       6.773  22.653  37.630  1.00 39.04           C
ATOM    479  N2  DG  E  24       6.460  21.394  37.301  1.00 41.18           N
ATOM    480  N3  DG  E  24       8.011  23.096  37.465  1.00 38.94           N
ATOM    481  C4  DG  E  24       8.133  24.392  37.821  1.00 38.01           C
ATOM    482  P   DT  E  25      13.840  24.126  34.939  1.00 37.23           P
ATOM    483  OP1 DT  E  25      15.227  23.589  34.910  1.00 34.73           O
ATOM    484  OP2 DT  E  25      13.512  25.353  34.166  1.00 37.97           O
ATOM    485  O5' DT  E  25      12.796  22.987  34.543  1.00 37.54           O
ATOM    486  C5' DT  E  25      12.666  21.808  35.340  1.00 39.59           C
ATOM    487  C4' DT  E  25      11.687  20.843  34.709  1.00 41.21           C
ATOM    488  O4' DT  E  25      10.325  21.207  35.037  1.00 41.44           O
ATOM    489  C3' DT  E  25      11.752  20.772  33.184  1.00 43.23           C
ATOM    490  O3' DT  E  25      11.671  19.416  32.736  1.00 46.91           O
ATOM    491  C2' DT  E  25      10.538  21.571  32.740  1.00 40.20           C
ATOM    492  C1' DT  E  25       9.545  21.313  33.855  1.00 38.90           C
ATOM    493  N1  DT  E  25       8.557  22.391  34.070  1.00 39.71           N
ATOM    494  C2  DT  E  25       7.237  22.046  34.259  1.00 39.34           C
ATOM    495  O2  DT  E  25       6.833  20.901  34.217  1.00 42.98           O
ATOM    496  N3  DT  E  25       6.397  23.103  34.504  1.00 39.47           N
ATOM    497  C4  DT  E  25       6.731  24.440  34.575  1.00 39.05           C
ATOM    498  O4  DT  E  25       5.867  25.272  34.842  1.00 39.50           O
ATOM    499  C5  DT  E  25       8.126  24.739  34.333  1.00 39.05           C
ATOM    500  C7  DT  E  25       8.579  26.164  34.348  1.00 38.84           C
ATOM    501  C6  DT  E  25       8.959  23.713  34.099  1.00 40.60           C
ATOM    502  P   DC  E  26      11.612  19.100  31.158  1.00 49.80           P
ATOM    503  OP1 DC  E  26      12.221  17.765  30.926  1.00 47.62           O
ATOM    504  OP2 DC  E  26      12.142  20.277  30.421  1.00 49.56           O
ATOM    505  O5' DC  E  26      10.047  19.000  30.899  1.00 49.72           O
ATOM    506  C5' DC  E  26       9.248  18.140  31.702  1.00 54.53           C
ATOM    507  C4' DC  E  26       7.834  18.094  31.177  1.00 57.96           C
ATOM    508  O4' DC  E  26       7.080  19.235  31.653  1.00 57.50           O
ATOM    509  C3' DC  E  26       7.708  18.095  29.651  1.00 60.80           C
ATOM    510  O3' DC  E  26       6.717  17.144  29.236  1.00 66.66           O
ATOM    511  C2' DC  E  26       7.242  19.507  29.342  1.00 59.79           C
ATOM    512  C1' DC  E  26       6.398  19.828  30.563  1.00 57.56           C
ATOM    513  N1  DC  E  26       6.226  21.264  30.852  1.00 56.49           N
ATOM    514  C2  DC  E  26       4.980  21.712  31.326  1.00 56.03           C
ATOM    515  O2  DC  E  26       4.068  20.885  31.504  1.00 55.88           O
ATOM    516  N3  DC  E  26       4.806  23.031  31.580  1.00 55.56           N
ATOM    517  C4  DC  E  26       5.813  23.887  31.380  1.00 54.19           C
ATOM    518  N4  DC  E  26       5.596  25.176  31.639  1.00 53.17           N
ATOM    519  C5  DC  E  26       7.087  23.457  30.904  1.00 53.46           C
ATOM    520  C6  DC  E  26       7.249  22.151  30.657  1.00 54.26           C
ATOM    521  P   DT  E  27       6.438  16.904  27.668  1.00 69.71           P
ATOM    522  OP1 DT  E  27       6.477  15.439  27.420  1.00 69.39           O
ATOM    523  OP2 DT  E  27       7.323  17.803  26.880  1.00 69.62           O
ATOM    524  O5' DT  E  27       4.935  17.401  27.506  1.00 70.16           O
ATOM    525  C5' DT  E  27       3.955  17.061  28.486  1.00 73.46           C
ATOM    526  C4' DT  E  27       2.683  17.838  28.242  1.00 76.17           C
ATOM    527  O4' DT  E  27       2.831  19.212  28.678  1.00 75.72           O
ATOM    528  C3' DT  E  27       2.271  17.903  26.771  1.00 78.52           C
ATOM    529  O3' DT  E  27       0.845  17.839  26.676  1.00 82.97           O
ATOM    530  C2' DT  E  27       2.762  19.274  26.340  1.00 76.73           C
ATOM    531  C1' DT  E  27       2.525  20.085  27.602  1.00 74.97           C
ATOM    532  N1  DT  E  27       3.356  21.300  27.744  1.00 73.64           N
ATOM    533  C2  DT  E  27       2.822  22.369  28.431  1.00 72.38           C
ATOM    534  O2  DT  E  27       1.709  22.350  28.937  1.00 72.87           O
ATOM    535  N3  DT  E  27       3.644  23.469  28.509  1.00 70.31           N
ATOM    536  C4  DT  E  27       4.917  23.598  27.989  1.00 70.39           C
ATOM    537  O4  DT  E  27       5.537  24.649  28.136  1.00 68.78           O
ATOM    538  C5  DT  E  27       5.420  22.433  27.293  1.00 71.39           C
ATOM    539  C7  DT  E  27       6.798  22.475  26.710  1.00 71.21           C
ATOM    540  C6  DT  E  27       4.624  21.359  27.202  1.00 72.19           C
ATOM    541  P   DA  E  28       0.154  17.068  25.445  1.00 83.97           P
ATOM    542  OP1 DA  E  28      -0.108  15.678  25.896  1.00 83.33           O
ATOM    543  OP2 DA  E  28       0.947  17.307  24.207  1.00 81.97           O
ATOM    544  O5' DA  E  28      -1.246  17.810  25.308  1.00 85.81           O
ATOM    545  C5' DA  E  28      -2.024  18.120  26.465  1.00 90.39           C
ATOM    546  C4' DA  E  28      -2.707  19.456  26.290  1.00 93.37           C
ATOM    547  O4' DA  E  28      -1.748  20.535  26.429  1.00 92.64           O
ATOM    548  C3' DA  E  28      -3.351  19.640  24.916  1.00 95.87           C
ATOM    549  O3' DA  E  28      -4.596  20.328  25.027  1.00100.70           O
ATOM    550  C2' DA  E  28      -2.347  20.496  24.166  1.00 94.05           C
ATOM    551  C1' DA  E  28      -1.773  21.359  25.271  1.00 91.77           C
ATOM    552  N9  DA  E  28      -0.408  21.811  25.012  1.00 89.75           N
ATOM    553  C8  DA  E  28       0.634  21.084  24.493  1.00 89.12           C
ATOM    554  N7  DA  E  28       1.747  21.766  24.377  1.00 88.36           N
ATOM    555  C5  DA  E  28       1.416  23.027  24.851  1.00 87.32           C
ATOM    556  C6  DA  E  28       2.161  24.208  24.991  1.00 86.38           C
ATOM    557  N6  DA  E  28       3.448  24.312  24.657  1.00 85.61           N
ATOM    558  N1  DA  E  28       1.532  25.292  25.494  1.00 86.12           N
ATOM    559  C2  DA  E  28       0.240  25.184  25.831  1.00 86.30           C
ATOM    560  N3  DA  E  28      -0.567  24.129  25.747  1.00 87.28           N
ATOM    561  C4  DA  E  28       0.090  23.070  25.244  1.00 88.39           C
ATOM    562  P   DC  E  29      -5.541  20.459  23.737  1.00104.59           P
ATOM    563  OP1 DC  E  29      -6.678  21.337  24.115  1.00104.41           O
ATOM    564  OP2 DC  E  29      -5.806  19.089  23.218  1.00104.33           O
ATOM    565  O5' DC  E  29      -4.634  21.234  22.681  1.00105.49           O
ATOM    566  C5' DC  E  29      -5.210  22.149  21.755  1.00108.64           C
ATOM    567  C4' DC  E  29      -5.355  23.509  22.395  1.00110.71           C
ATOM    568  O4' DC  E  29      -4.091  23.894  22.984  1.00110.96           O
ATOM    569  C3' DC  E  29      -5.733  24.628  21.425  1.00112.30           C
ATOM    570  O3' DC  E  29      -6.614  25.564  22.050  1.00114.49           O
ATOM    571  C2' DC  E  29      -4.402  25.277  21.101  1.00111.95           C
ATOM    572  C1' DC  E  29      -3.600  25.082  22.380  1.00111.36           C
ATOM    573  N1  DC  E  29      -2.167  24.888  22.123  1.00111.19           N
ATOM    574  C2  DC  E  29      -1.259  25.838  22.596  1.00110.84           C
ATOM    575  O2  DC  E  29      -1.687  26.802  23.251  1.00110.11           O
ATOM    576  N3  DC  E  29       0.059  25.680  22.331  1.00110.58           N
ATOM    577  C4  DC  E  29       0.475  24.622  21.629  1.00110.90           C
ATOM    578  N4  DC  E  29       1.780  24.510  21.377  1.00111.12           N
ATOM    579  C5  DC  E  29      -0.428  23.631  21.150  1.00110.92           C
ATOM    580  C6  DC  E  29      -1.727  23.802  21.417  1.00111.31           C
ATOM    581  P   DC  E  30      -7.363  26.669  21.154  1.00116.08           P
ATOM    582  OP1 DC  E  30      -8.523  27.161  21.941  1.00116.20           O
ATOM    583  OP2 DC  E  30      -7.583  26.096  19.802  1.00115.95           O
ATOM    584  O5' DC  E  30      -6.300  27.852  21.030  1.00117.24           O
ATOM    585  C5' DC  E  30      -5.844  28.551  22.191  1.00118.10           C
ATOM    586  C4' DC  E  30      -4.854  29.629  21.809  1.00118.61           C
ATOM    587  O4' DC  E  30      -3.658  29.021  21.264  1.00119.09           O
ATOM    588  C3' DC  E  30      -5.343  30.609  20.743  1.00118.83           C
ATOM    589  O3' DC  E  30      -4.651  31.849  20.899  1.00118.78           O
ATOM    590  C2' DC  E  30      -4.803  30.002  19.462  1.00119.19           C
ATOM    591  C1' DC  E  30      -3.460  29.458  19.925  1.00119.63           C
ATOM    592  N1  DC  E  30      -2.945  28.318  19.145  1.00120.61           N
ATOM    593  C2  DC  E  30      -1.558  28.171  19.004  1.00120.84           C
ATOM    594  O2  DC  E  30      -0.809  28.997  19.550  1.00120.53           O
ATOM    595  N3  DC  E  30      -1.074  27.133  18.281  1.00121.04           N
ATOM    596  C4  DC  E  30      -1.915  26.264  17.713  1.00121.24           C
ATOM    597  N4  DC  E  30      -1.392  25.258  17.007  1.00120.98           N
ATOM    598  C5  DC  E  30      -3.330  26.389  17.845  1.00121.04           C
ATOM    599  C6  DC  E  30      -3.798  27.420  18.562  1.00120.80           C
TER     600      DC  E  30
ATOM    601  N   GLY A   9      34.785   9.869  72.692  1.00 51.88           N
ATOM    602  CA  GLY A   9      36.018  10.532  72.170  1.00 52.09           C
ATOM    603  C   GLY A   9      36.363  10.029  70.783  1.00 52.37           C
ATOM    604  O   GLY A   9      36.499  10.813  69.844  1.00 52.97           O
ATOM    605  N   SER A  10      36.502   8.714  70.649  1.00 52.17           N
ATOM    606  CA  SER A  10      36.825   8.104  69.363  1.00 51.24           C
ATOM    607  C   SER A  10      35.559   7.759  68.579  1.00 49.71           C
ATOM    608  O   SER A  10      35.630   7.240  67.460  1.00 50.35           O
ATOM    609  CB  SER A  10      37.661   6.836  69.574  1.00 51.29           C
ATOM    610  OG  SER A  10      37.006   5.933  70.447  1.00 52.68           O
ATOM    611  N   GLU A  11      34.403   8.054  69.166  1.00 46.51           N
ATOM    612  CA  GLU A  11      33.133   7.760  68.519  1.00 45.14           C
ATOM    613  C   GLU A  11      32.468   9.079  68.139  1.00 43.50           C
ATOM    614  O   GLU A  11      32.827  10.129  68.664  1.00 43.93           O
ATOM    615  CB  GLU A  11      32.203   6.998  69.477  1.00 46.20           C
ATOM    616  CG  GLU A  11      32.881   5.991  70.410  1.00 46.11           C
ATOM    617  CD  GLU A  11      33.244   4.700  69.723  1.00 46.32           C
ATOM    618  OE1 GLU A  11      33.817   3.810  70.387  1.00 47.15           O
ATOM    619  OE2 GLU A  11      32.957   4.570  68.517  1.00 46.96           O
ATOM    620  N   GLY A  12      31.501   9.017  67.229  1.00 41.40           N
ATOM    621  CA  GLY A  12      30.783  10.213  66.821  1.00 38.86           C
ATOM    622  C   GLY A  12      31.531  11.158  65.906  1.00 36.91           C
ATOM    623  O   GLY A  12      32.643  10.871  65.460  1.00 35.19           O
ATOM    624  N   HIS A  13      30.912  12.295  65.616  1.00 35.88           N
ATOM    625  CA  HIS A  13      31.534  13.283  64.745  1.00 35.46           C
ATOM    626  C   HIS A  13      32.654  13.996  65.489  1.00 35.60           C
ATOM    627  O   HIS A  13      32.475  14.420  66.627  1.00 36.05           O
ATOM    628  CB  HIS A  13      30.504  14.308  64.275  1.00 34.96           C
ATOM    629  CG  HIS A  13      29.438  13.739  63.390  1.00 34.39           C
ATOM    630  ND1 HIS A  13      28.432  12.926  63.865  1.00 34.39           N
ATOM    631  CD2 HIS A  13      29.215  13.879  62.061  1.00 33.79           C
ATOM    632  CE1 HIS A  13      27.632  12.592  62.867  1.00 35.21           C
ATOM    633  NE2 HIS A  13      28.085  13.157  61.762  1.00 34.41           N
ATOM    634  N   ARG A  14      33.808  14.129  64.844  1.00 35.21           N
ATOM    635  CA  ARG A  14      34.947  14.797  65.460  1.00 33.77           C
ATOM    636  C   ARG A  14      34.793  16.322  65.412  1.00 34.51           C
ATOM    637  O   ARG A  14      34.010  16.863  64.631  1.00 32.99           O
ATOM    638  CB  ARG A  14      36.240  14.417  64.732  1.00 32.92           C
ATOM    639  CG  ARG A  14      36.452  12.928  64.506  1.00 32.34           C
ATOM    640  CD  ARG A  14      37.682  12.662  63.625  1.00 33.09           C
ATOM    641  NE  ARG A  14      37.866  11.233  63.354  1.00 35.66           N
ATOM    642  CZ  ARG A  14      38.499  10.743  62.291  1.00 35.07           C
ATOM    643  NH1 ARG A  14      39.016  11.560  61.385  1.00 36.05           N
ATOM    644  NH2 ARG A  14      38.602   9.431  62.121  1.00 33.98           N
ATOM    645  N   THR A  15      35.537  17.001  66.276  1.00 36.32           N
ATOM    646  CA  THR A  15      35.569  18.456  66.320  1.00 37.76           C
ATOM    647  C   THR A  15      37.055  18.729  66.408  1.00 37.97           C
ATOM    648  O   THR A  15      37.808  17.860  66.836  1.00 36.69           O
ATOM    649  CB  THR A  15      34.871  19.039  67.566  1.00 38.94           C
ATOM    650  OG1 THR A  15      35.307  18.332  68.732  1.00 40.11           O
ATOM    651  CG2 THR A  15      33.355  18.944  67.433  1.00 38.76           C
ATOM    652  N   LEU A  16      37.481  19.915  65.987  1.00 39.79           N
ATOM    653  CA  LEU A  16      38.899  20.263  66.017  1.00 41.34           C
ATOM    654  C   LEU A  16      39.451  20.166  67.440  1.00 42.48           C
ATOM    655  O   LEU A  16      40.558  19.669  67.664  1.00 40.47           O
ATOM    656  CB  LEU A  16      39.102  21.678  65.471  1.00 40.48           C
ATOM    657  CG  LEU A  16      40.550  22.151  65.307  1.00 40.69           C
ATOM    658  CD1 LEU A  16      41.313  21.191  64.408  1.00 37.76           C
ATOM    659  CD2 LEU A  16      40.563  23.558  64.725  1.00 38.02           C
ATOM    660  N   ALA A  17      38.650  20.622  68.396  1.00 44.36           N
ATOM    661  CA  ALA A  17      39.028  20.618  69.800  1.00 47.08           C
ATOM    662  C   ALA A  17      39.105  19.231  70.436  1.00 49.30           C
ATOM    663  O   ALA A  17      40.032  18.952  71.194  1.00 50.11           O
ATOM    664  CB  ALA A  17      38.055  21.497  70.591  1.00 46.19           C
ATOM    665  N   SER A  18      38.146  18.361  70.123  1.00 50.86           N
ATOM    666  CA  SER A  18      38.106  17.025  70.718  1.00 52.72           C
ATOM    667  C   SER A  18      39.130  16.016  70.209  1.00 53.35           C
ATOM    668  O   SER A  18      39.593  15.167  70.967  1.00 54.51           O
ATOM    669  CB  SER A  18      36.708  16.417  70.567  1.00 53.46           C
ATOM    670  OG  SER A  18      36.548  15.789  69.304  1.00 55.44           O
ATOM    671  N   THR A  19      39.484  16.089  68.932  1.00 53.24           N
ATOM    672  CA  THR A  19      40.445  15.144  68.374  1.00 52.46           C
ATOM    673  C   THR A  19      41.574  15.861  67.642  1.00 52.36           C
ATOM    674  O   THR A  19      41.827  15.605  66.466  1.00 52.47           O
ATOM    675  CB  THR A  19      39.752  14.180  67.405  1.00 52.27           C
ATOM    676  OG1 THR A  19      39.176  14.926  66.327  1.00 51.54           O
ATOM    677  CG2 THR A  19      38.649  13.415  68.123  1.00 51.65           C
ATOM    678  N   PRO A  20      42.284  16.753  68.349  1.00 52.29           N
ATOM    679  CA  PRO A  20      43.404  17.556  67.844  1.00 51.57           C
ATOM    680  C   PRO A  20      44.317  16.877  66.826  1.00 51.58           C
ATOM    681  O   PRO A  20      44.497  17.365  65.707  1.00 51.58           O
ATOM    682  CB  PRO A  20      44.145  17.926  69.117  1.00 51.18           C
ATOM    683  CG  PRO A  20      43.019  18.102  70.092  1.00 51.82           C
ATOM    684  CD  PRO A  20      42.150  16.910  69.810  1.00 50.98           C
ATOM    685  N   ALA A  21      44.898  15.754  67.224  1.00 51.18           N
ATOM    686  CA  ALA A  21      45.809  15.013  66.362  1.00 51.17           C
ATOM    687  C   ALA A  21      45.153  14.533  65.071  1.00 51.30           C
ATOM    688  O   ALA A  21      45.832  14.032  64.168  1.00 51.50           O
ATOM    689  CB  ALA A  21      46.375  13.822  67.124  1.00 51.46           C
ATOM    690  N   LEU A  22      43.838  14.687  64.974  1.00 49.85           N
ATOM    691  CA  LEU A  22      43.137  14.225  63.793  1.00 48.82           C
ATOM    692  C   LEU A  22      42.618  15.300  62.837  1.00 49.16           C
ATOM    693  O   LEU A  22      41.510  15.185  62.322  1.00 53.11           O
ATOM    694  CB  LEU A  22      41.989  13.298  64.204  1.00 48.41           C
ATOM    695  CG  LEU A  22      42.373  11.948  64.826  1.00 48.70           C
ATOM    696  CD1 LEU A  22      41.107  11.213  65.241  1.00 47.49           C
ATOM    697  CD2 LEU A  22      43.183  11.110  63.830  1.00 46.00           C
ATOM    698  N   TRP A  23      43.404  16.340  62.590  1.00 46.70           N
ATOM    699  CA  TRP A  23      43.003  17.379  61.643  1.00 45.13           C
ATOM    700  C   TRP A  23      44.236  17.921  60.926  1.00 45.25           C
ATOM    701  O   TRP A  23      45.301  18.047  61.518  1.00 45.89           O
ATOM    702  CB  TRP A  23      42.280  18.549  62.334  1.00 42.98           C
ATOM    703  CG  TRP A  23      40.948  18.213  62.959  1.00 40.78           C
ATOM    704  CD1 TRP A  23      40.738  17.590  64.154  1.00 39.89           C
ATOM    705  CD2 TRP A  23      39.648  18.504  62.427  1.00 39.25           C
ATOM    706  NE1 TRP A  23      39.390  17.478  64.404  1.00 40.23           N
ATOM    707  CE2 TRP A  23      38.699  18.031  63.359  1.00 39.22           C
ATOM    708  CE3 TRP A  23      39.194  19.119  61.254  1.00 38.98           C
ATOM    709  CZ2 TRP A  23      37.319  18.152  63.156  1.00 38.05           C
ATOM    710  CZ3 TRP A  23      37.821  19.239  61.053  1.00 38.19           C
ATOM    711  CH2 TRP A  23      36.902  18.756  62.002  1.00 36.76           C
ATOM    712  N   ALA A  24      44.091  18.205  59.636  1.00 44.81           N
ATOM    713  CA  ALA A  24      45.170  18.782  58.846  1.00 43.15           C
ATOM    714  C   ALA A  24      44.621  20.120  58.388  1.00 43.33           C
ATOM    715  O   ALA A  24      43.403  20.292  58.279  1.00 43.00           O
ATOM    716  CB  ALA A  24      45.492  17.912  57.650  1.00 43.15           C
ATOM    717  N   SER A  25      45.508  21.073  58.131  1.00 43.62           N
ATOM    718  CA  SER A  25      45.075  22.390  57.699  1.00 42.14           C
ATOM    719  C   SER A  25      45.447  22.700  56.269  1.00 41.30           C
ATOM    720  O   SER A  25      46.377  22.130  55.694  1.00 41.15           O
ATOM    721  CB  SER A  25      45.671  23.468  58.596  1.00 43.35           C
ATOM    722  OG  SER A  25      45.221  23.318  59.926  1.00 47.74           O
ATOM    723  N   ILE A  26      44.683  23.616  55.702  1.00 40.62           N
ATOM    724  CA  ILE A  26      44.901  24.090  54.355  1.00 39.68           C
ATOM    725  C   ILE A  26      44.863  25.598  54.516  1.00 41.82           C
ATOM    726  O   ILE A  26      43.894  26.151  55.047  1.00 41.79           O
ATOM    727  CB  ILE A  26      43.769  23.681  53.410  1.00 37.84           C
ATOM    728  CG1 ILE A  26      43.805  22.173  53.162  1.00 36.94           C
ATOM    729  CG2 ILE A  26      43.890  24.450  52.116  1.00 37.12           C
ATOM    730  CD1 ILE A  26      42.746  21.704  52.179  1.00 35.10           C
ATOM    731  N   PRO A  27      45.931  26.289  54.099  1.00 41.87           N
ATOM    732  CA  PRO A  27      45.920  27.744  54.237  1.00 41.31           C
ATOM    733  C   PRO A  27      44.737  28.295  53.448  1.00 39.35           C
ATOM    734  O   PRO A  27      44.616  28.051  52.251  1.00 37.80           O
ATOM    735  CB  PRO A  27      47.267  28.148  53.649  1.00 42.58           C
ATOM    736  CG  PRO A  27      48.140  26.962  53.999  1.00 43.16           C
ATOM    737  CD  PRO A  27      47.240  25.813  53.622  1.00 42.50           C
ATOM    738  N   CYS A  28      43.860  29.023  54.126  1.00 38.86           N
ATOM    739  CA  CYS A  28      42.686  29.573  53.465  1.00 39.67           C
ATOM    740  C   CYS A  28      42.002  30.602  54.355  1.00 40.37           C
ATOM    741  O   CYS A  28      41.318  30.250  55.316  1.00 41.10           O
ATOM    742  CB  CYS A  28      41.710  28.443  53.126  1.00 38.86           C
ATOM    743  SG  CYS A  28      40.276  28.934  52.158  1.00 38.93           S
ATOM    744  N   PRO A  29      42.180  31.891  54.041  1.00 40.39           N
ATOM    745  CA  PRO A  29      41.566  32.967  54.829  1.00 41.57           C
ATOM    746  C   PRO A  29      40.054  32.955  54.633  1.00 41.30           C
ATOM    747  O   PRO A  29      39.577  32.636  53.542  1.00 42.44           O
ATOM    748  CB  PRO A  29      42.217  34.223  54.252  1.00 41.96           C
ATOM    749  CG  PRO A  29      42.375  33.857  52.783  1.00 41.48           C
ATOM    750  CD  PRO A  29      42.886  32.427  52.861  1.00 40.90           C
ATOM    751  N   ARG A  30      39.298  33.296  55.672  1.00 41.65           N
ATOM    752  CA  ARG A  30      37.844  33.296  55.546  1.00 41.15           C
ATOM    753  C   ARG A  30      37.395  34.226  54.438  1.00 40.17           C
ATOM    754  O   ARG A  30      36.274  34.128  53.954  1.00 41.70           O
ATOM    755  CB  ARG A  30      37.176  33.679  56.869  1.00 42.94           C
ATOM    756  CG  ARG A  30      36.931  32.483  57.770  1.00 44.58           C
ATOM    757  CD  ARG A  30      36.402  32.862  59.151  1.00 48.02           C
ATOM    758  NE  ARG A  30      35.054  33.437  59.150  1.00 49.49           N
ATOM    759  CZ  ARG A  30      34.773  34.723  58.939  1.00 49.80           C
ATOM    760  NH1 ARG A  30      35.746  35.594  58.697  1.00 49.67           N
ATOM    761  NH2 ARG A  30      33.516  35.150  59.002  1.00 49.52           N
ATOM    762  N   SER A  31      38.280  35.125  54.025  1.00 39.20           N
ATOM    763  CA  SER A  31      37.954  36.046  52.950  1.00 36.61           C
ATOM    764  C   SER A  31      37.845  35.289  51.633  1.00 34.17           C
ATOM    765  O   SER A  31      37.205  35.763  50.703  1.00 35.06           O
ATOM    766  CB  SER A  31      39.019  37.148  52.845  1.00 38.13           C
ATOM    767  OG  SER A  31      40.332  36.614  52.818  1.00 37.62           O
ATOM    768  N   GLU A  32      38.481  34.116  51.563  1.00 32.17           N
ATOM    769  CA  GLU A  32      38.458  33.261  50.369  1.00 29.98           C
ATOM    770  C   GLU A  32      37.407  32.156  50.458  1.00 29.51           C
ATOM    771  O   GLU A  32      37.111  31.498  49.456  1.00 26.69           O
ATOM    772  CB  GLU A  32      39.821  32.595  50.143  1.00 30.90           C
ATOM    773  CG  GLU A  32      40.886  33.476  49.485  1.00 31.44           C
ATOM    774  CD  GLU A  32      40.505  33.939  48.070  1.00 32.08           C
ATOM    775  OE1 GLU A  32      40.221  33.082  47.205  1.00 29.79           O
ATOM    776  OE2 GLU A  32      40.497  35.171  47.829  1.00 33.76           O
ATOM    777  N   LEU A  33      36.850  31.946  51.652  1.00 28.49           N
ATOM    778  CA  LEU A  33      35.843  30.899  51.844  1.00 28.08           C
ATOM    779  C   LEU A  33      35.131  30.960  53.186  1.00 27.99           C
ATOM    780  O   LEU A  33      35.770  30.988  54.234  1.00 27.11           O
ATOM    781  CB  LEU A  33      36.484  29.514  51.708  1.00 27.14           C
ATOM    782  CG  LEU A  33      35.614  28.322  52.121  1.00 25.19           C
ATOM    783  CD1 LEU A  33      34.383  28.217  51.220  1.00 24.57           C
ATOM    784  CD2 LEU A  33      36.433  27.056  52.036  1.00 24.01           C
ATOM    785  N   ARG A  34      33.802  30.982  53.136  1.00 28.15           N
ATOM    786  CA  ARG A  34      32.962  30.991  54.331  1.00 27.22           C
ATOM    787  C   ARG A  34      32.043  29.773  54.216  1.00 24.92           C
ATOM    788  O   ARG A  34      30.978  29.847  53.604  1.00 25.59           O
ATOM    789  CB  ARG A  34      32.124  32.274  54.398  1.00 28.68           C
ATOM    790  CG  ARG A  34      32.854  33.502  54.936  1.00 31.76           C
ATOM    791  CD  ARG A  34      32.757  33.599  56.458  1.00 35.98           C
ATOM    792  NE  ARG A  34      31.375  33.663  56.957  1.00 38.38           N
ATOM    793  CZ  ARG A  34      30.543  34.692  56.789  1.00 39.67           C
ATOM    794  NH1 ARG A  34      30.935  35.774  56.131  1.00 42.12           N
ATOM    795  NH2 ARG A  34      29.307  34.640  57.276  1.00 36.82           N
ATOM    796  N   LEU A  35      32.465  28.652  54.793  1.00 24.10           N
ATOM    797  CA  LEU A  35      31.694  27.404  54.752  1.00 23.90           C
ATOM    798  C   LEU A  35      30.207  27.611  55.039  1.00 25.69           C
ATOM    799  O   LEU A  35      29.339  27.083  54.331  1.00 25.31           O
ATOM    800  CB  LEU A  35      32.255  26.409  55.770  1.00 22.59           C
ATOM    801  CG  LEU A  35      33.707  25.964  55.597  1.00 23.36           C
ATOM    802  CD1 LEU A  35      34.192  25.277  56.858  1.00 23.40           C
ATOM    803  CD2 LEU A  35      33.824  25.034  54.398  1.00 23.01           C
ATOM    804  N   ASP A  36      29.919  28.373  56.089  1.00 25.26           N
ATOM    805  CA  ASP A  36      28.543  28.639  56.486  1.00 25.60           C
ATOM    806  C   ASP A  36      27.728  29.322  55.383  1.00 25.96           C
ATOM    807  O   ASP A  36      26.505  29.403  55.475  1.00 24.04           O
ATOM    808  CB  ASP A  36      28.529  29.504  57.748  1.00 26.12           C
ATOM    809  CG  ASP A  36      29.098  30.899  57.511  1.00 30.90           C
ATOM    810  OD1 ASP A  36      30.205  31.007  56.935  1.00 28.55           O
ATOM    811  OD2 ASP A  36      28.440  31.889  57.905  1.00 33.65           O
ATOM    812  N   LEU A  37      28.401  29.811  54.343  1.00 24.99           N
ATOM    813  CA  LEU A  37      27.699  30.480  53.247  1.00 25.60           C
ATOM    814  C   LEU A  37      27.709  29.669  51.957  1.00 25.92           C
ATOM    815  O   LEU A  37      26.894  29.897  51.066  1.00 27.61           O
ATOM    816  CB  LEU A  37      28.321  31.855  52.974  1.00 27.54           C
ATOM    817  CG  LEU A  37      28.196  32.914  54.072  1.00 26.35           C
ATOM    818  CD1 LEU A  37      28.900  34.191  53.623  1.00 26.48           C
ATOM    819  CD2 LEU A  37      26.709  33.176  54.376  1.00 24.54           C
ATOM    820  N   VAL A  38      28.638  28.728  51.857  1.00 22.40           N
ATOM    821  CA  VAL A  38      28.750  27.894  50.678  1.00 21.34           C
ATOM    822  C   VAL A  38      28.023  26.548  50.822  1.00 22.94           C
ATOM    823  O   VAL A  38      27.186  26.187  49.985  1.00 21.38           O
ATOM    824  CB  VAL A  38      30.235  27.635  50.354  1.00 22.09           C
ATOM    825  CG1 VAL A  38      30.367  26.623  49.224  1.00 20.62           C
ATOM    826  CG2 VAL A  38      30.914  28.952  49.976  1.00 21.75           C
ATOM    827  N   LEU A  39      28.313  25.827  51.905  1.00 21.98           N
ATOM    828  CA  LEU A  39      27.728  24.511  52.114  1.00 23.01           C
ATOM    829  C   LEU A  39      26.215  24.340  52.285  1.00 23.91           C
ATOM    830  O   LEU A  39      25.685  23.293  51.932  1.00 26.51           O
ATOM    831  CB  LEU A  39      28.470  23.806  53.249  1.00 20.41           C
ATOM    832  CG  LEU A  39      29.959  23.622  52.950  1.00 17.41           C
ATOM    833  CD1 LEU A  39      30.591  22.803  54.042  1.00 17.90           C
ATOM    834  CD2 LEU A  39      30.146  22.924  51.607  1.00 16.39           C
ATOM    835  N   PRO A  40      25.498  25.346  52.817  1.00 25.45           N
ATOM    836  CA  PRO A  40      24.039  25.151  52.963  1.00 25.06           C
ATOM    837  C   PRO A  40      23.228  26.038  52.016  1.00 26.79           C
ATOM    838  O   PRO A  40      22.010  26.169  52.168  1.00 27.11           O
ATOM    839  CB  PRO A  40      23.795  25.564  54.398  1.00 22.01           C
ATOM    840  CG  PRO A  40      24.679  26.819  54.476  1.00 23.57           C
ATOM    841  CD  PRO A  40      25.968  26.417  53.718  1.00 23.30           C
ATOM    842  N   SER A  41      23.906  26.630  51.037  1.00 27.85           N
ATOM    843  CA  SER A  41      23.268  27.565  50.122  1.00 29.43           C
ATOM    844  C   SER A  41      22.664  27.032  48.838  1.00 29.85           C
ATOM    845  O   SER A  41      22.377  27.811  47.921  1.00 32.22           O
ATOM    846  CB  SER A  41      24.248  28.687  49.777  1.00 31.06           C
ATOM    847  OG  SER A  41      24.407  29.575  50.872  1.00 32.98           O
ATOM    848  N   GLY A  42      22.464  25.724  48.754  1.00 27.98           N
ATOM    849  CA  GLY A  42      21.869  25.177  47.554  1.00 24.61           C
ATOM    850  C   GLY A  42      22.812  24.886  46.400  1.00 24.33           C
ATOM    851  O   GLY A  42      22.372  24.839  45.264  1.00 25.07           O
ATOM    852  N   GLN A  43      24.107  24.732  46.655  1.00 24.60           N
ATOM    853  CA  GLN A  43      25.017  24.363  45.578  1.00 24.19           C
ATOM    854  C   GLN A  43      25.046  22.843  45.713  1.00 27.16           C
ATOM    855  O   GLN A  43      24.715  22.117  44.778  1.00 28.22           O
ATOM    856  CB  GLN A  43      26.415  24.937  45.787  1.00 24.58           C
ATOM    857  CG  GLN A  43      26.531  26.454  45.596  1.00 23.98           C
ATOM    858  CD  GLN A  43      27.971  26.925  45.645  1.00 26.05           C
ATOM    859  OE1 GLN A  43      28.266  28.030  46.102  1.00 27.61           O
ATOM    860  NE2 GLN A  43      28.880  26.086  45.164  1.00 26.86           N
ATOM    861  N   SER A  44      25.420  22.375  46.902  1.00 26.15           N
ATOM    862  CA  SER A  44      25.448  20.947  47.219  1.00 24.23           C
ATOM    863  C   SER A  44      24.473  20.740  48.364  1.00 25.48           C
ATOM    864  O   SER A  44      24.381  21.581  49.269  1.00 26.69           O
ATOM    865  CB  SER A  44      26.828  20.505  47.680  1.00 23.80           C
ATOM    866  OG  SER A  44      26.729  19.275  48.385  1.00 26.01           O
ATOM    867  N   PHE A  45      23.749  19.630  48.349  1.00 23.14           N
ATOM    868  CA  PHE A  45      22.787  19.397  49.410  1.00 24.36           C
ATOM    869  C   PHE A  45      23.226  18.344  50.405  1.00 24.55           C
ATOM    870  O   PHE A  45      22.414  17.860  51.178  1.00 24.20           O
ATOM    871  CB  PHE A  45      21.439  18.994  48.815  1.00 23.23           C
ATOM    872  CG  PHE A  45      20.846  20.029  47.913  1.00 23.66           C
ATOM    873  CD1 PHE A  45      21.251  20.129  46.584  1.00 24.04           C
ATOM    874  CD2 PHE A  45      19.900  20.922  48.392  1.00 24.24           C
ATOM    875  CE1 PHE A  45      20.723  21.102  45.749  1.00 22.07           C
ATOM    876  CE2 PHE A  45      19.364  21.903  47.558  1.00 24.33           C
ATOM    877  CZ  PHE A  45      19.782  21.989  46.231  1.00 22.47           C
ATOM    878  N   ARG A  46      24.515  18.016  50.424  1.00 25.55           N
ATOM    879  CA  ARG A  46      24.970  16.955  51.305  1.00 26.89           C
ATOM    880  C   ARG A  46      25.887  17.302  52.470  1.00 27.28           C
ATOM    881  O   ARG A  46      26.676  16.466  52.917  1.00 28.18           O
ATOM    882  CB  ARG A  46      25.597  15.872  50.437  1.00 30.79           C
ATOM    883  CG  ARG A  46      24.681  15.487  49.275  1.00 35.73           C
ATOM    884  CD  ARG A  46      24.384  14.005  49.267  1.00 38.43           C
ATOM    885  NE  ARG A  46      25.545  13.260  48.798  1.00 42.53           N
ATOM    886  CZ  ARG A  46      25.888  12.056  49.236  1.00 42.90           C
ATOM    887  NH1 ARG A  46      25.156  11.451  50.169  1.00 40.05           N
ATOM    888  NH2 ARG A  46      26.965  11.465  48.734  1.00 43.79           N
ATOM    889  N   TRP A  47      25.789  18.526  52.974  1.00 25.71           N
ATOM    890  CA  TRP A  47      26.615  18.914  54.106  1.00 24.95           C
ATOM    891  C   TRP A  47      25.725  19.318  55.274  1.00 24.64           C
ATOM    892  O   TRP A  47      24.729  20.019  55.103  1.00 23.02           O
ATOM    893  CB  TRP A  47      27.562  20.052  53.721  1.00 23.14           C
ATOM    894  CG  TRP A  47      28.569  19.630  52.706  1.00 21.08           C
ATOM    895  CD1 TRP A  47      28.433  19.671  51.348  1.00 19.30           C
ATOM    896  CD2 TRP A  47      29.851  19.038  52.964  1.00 20.26           C
ATOM    897  NE1 TRP A  47      29.547  19.142  50.745  1.00 21.27           N
ATOM    898  CE2 TRP A  47      30.433  18.743  51.712  1.00 19.44           C
ATOM    899  CE3 TRP A  47      30.560  18.725  54.132  1.00 18.94           C
ATOM    900  CZ2 TRP A  47      31.686  18.152  51.592  1.00 18.83           C
ATOM    901  CZ3 TRP A  47      31.803  18.138  54.014  1.00 20.12           C
ATOM    902  CH2 TRP A  47      32.358  17.855  52.747  1.00 20.15           C
ATOM    903  N   ARG A  48      26.087  18.857  56.464  1.00 24.61           N
ATOM    904  CA  ARG A  48      25.308  19.152  57.653  1.00 26.61           C
ATOM    905  C   ARG A  48      26.234  19.634  58.742  1.00 26.73           C
ATOM    906  O   ARG A  48      27.320  19.076  58.946  1.00 25.06           O
ATOM    907  CB  ARG A  48      24.569  17.899  58.143  1.00 29.89           C
ATOM    908  CG  ARG A  48      23.462  17.371  57.226  1.00 33.40           C
ATOM    909  CD  ARG A  48      22.252  18.301  57.200  1.00 36.65           C
ATOM    910  NE  ARG A  48      21.024  17.616  56.779  1.00 37.74           N
ATOM    911  CZ  ARG A  48      19.810  18.177  56.799  1.00 41.11           C
ATOM    912  NH1 ARG A  48      19.651  19.435  57.218  1.00 37.61           N
ATOM    913  NH2 ARG A  48      18.746  17.483  56.406  1.00 40.06           N
ATOM    914  N   GLU A  49      25.809  20.680  59.437  1.00 26.81           N
ATOM    915  CA  GLU A  49      26.606  21.214  60.522  1.00 27.67           C
ATOM    916  C   GLU A  49      26.253  20.383  61.751  1.00 28.84           C
ATOM    917  O   GLU A  49      25.514  20.833  62.625  1.00 29.44           O
ATOM    918  CB  GLU A  49      26.250  22.678  60.734  1.00 27.54           C
ATOM    919  CG  GLU A  49      27.129  23.369  61.736  1.00 28.04           C
ATOM    920  CD  GLU A  49      26.805  24.834  61.870  1.00 27.47           C
ATOM    921  OE1 GLU A  49      25.688  25.241  61.481  1.00 28.83           O
ATOM    922  OE2 GLU A  49      27.662  25.578  62.382  1.00 29.92           O
ATOM    923  N   GLN A  50      26.772  19.157  61.801  1.00 30.72           N
ATOM    924  CA  GLN A  50      26.476  18.244  62.902  1.00 32.82           C
ATOM    925  C   GLN A  50      26.825  18.800  64.279  1.00 33.90           C
ATOM    926  O   GLN A  50      26.218  18.426  65.284  1.00 35.05           O
ATOM    927  CB  GLN A  50      27.147  16.890  62.659  1.00 33.65           C
ATOM    928  CG  GLN A  50      26.581  16.173  61.433  1.00 34.21           C
ATOM    929  CD  GLN A  50      25.070  15.945  61.516  1.00 34.09           C
ATOM    930  OE1 GLN A  50      24.433  15.572  60.534  1.00 33.33           O
ATOM    931  NE2 GLN A  50      24.501  16.162  62.694  1.00 33.78           N
ATOM    932  N   SER A  51      27.806  19.688  64.321  1.00 33.72           N
ATOM    933  CA  SER A  51      28.176  20.358  65.558  1.00 35.02           C
ATOM    934  C   SER A  51      28.526  21.772  65.114  1.00 35.56           C
ATOM    935  O   SER A  51      29.008  21.984  63.993  1.00 34.05           O
ATOM    936  CB  SER A  51      29.368  19.682  66.231  1.00 33.87           C
ATOM    937  OG  SER A  51      30.522  19.797  65.434  1.00 39.45           O
ATOM    938  N   PRO A  52      28.278  22.765  65.976  1.00 35.76           N
ATOM    939  CA  PRO A  52      28.580  24.158  65.630  1.00 35.38           C
ATOM    940  C   PRO A  52      29.904  24.407  64.910  1.00 34.59           C
ATOM    941  O   PRO A  52      30.980  23.999  65.371  1.00 33.45           O
ATOM    942  CB  PRO A  52      28.486  24.886  66.977  1.00 37.11           C
ATOM    943  CG  PRO A  52      28.693  23.785  67.994  1.00 38.27           C
ATOM    944  CD  PRO A  52      27.925  22.643  67.397  1.00 36.74           C
ATOM    945  N   ALA A  53      29.792  25.070  63.760  1.00 32.88           N
ATOM    946  CA  ALA A  53      30.928  25.429  62.925  1.00 31.49           C
ATOM    947  C   ALA A  53      31.658  24.249  62.284  1.00 29.49           C
ATOM    948  O   ALA A  53      32.715  24.428  61.693  1.00 30.48           O
ATOM    949  CB  ALA A  53      31.914  26.282  63.728  1.00 30.20           C
ATOM    950  N   HIS A  54      31.100  23.051  62.401  1.00 28.22           N
ATOM    951  CA  HIS A  54      31.714  21.864  61.804  1.00 27.50           C
ATOM    952  C   HIS A  54      30.738  21.267  60.806  1.00 26.67           C
ATOM    953  O   HIS A  54      29.595  20.979  61.149  1.00 27.38           O
ATOM    954  CB  HIS A  54      32.044  20.822  62.869  1.00 27.93           C
ATOM    955  CG  HIS A  54      33.145  21.234  63.793  1.00 30.18           C
ATOM    956  ND1 HIS A  54      33.019  22.284  64.675  1.00 30.18           N
ATOM    957  CD2 HIS A  54      34.406  20.765  63.938  1.00 30.53           C
ATOM    958  CE1 HIS A  54      34.159  22.446  65.321  1.00 31.79           C
ATOM    959  NE2 HIS A  54      35.018  21.538  64.892  1.00 32.27           N
ATOM    960  N   TRP A  55      31.192  21.080  59.575  1.00 24.46           N
ATOM    961  CA  TRP A  55      30.337  20.542  58.536  1.00 24.62           C
ATOM    962  C   TRP A  55      30.787  19.152  58.100  1.00 25.05           C
ATOM    963  O   TRP A  55      31.956  18.931  57.792  1.00 27.81           O
ATOM    964  CB  TRP A  55      30.318  21.502  57.341  1.00 23.65           C
ATOM    965  CG  TRP A  55      29.881  22.905  57.714  1.00 23.53           C
ATOM    966  CD1 TRP A  55      30.632  23.871  58.340  1.00 22.73           C
ATOM    967  CD2 TRP A  55      28.575  23.461  57.549  1.00 20.58           C
ATOM    968  NE1 TRP A  55      29.862  24.992  58.579  1.00 20.92           N
ATOM    969  CE2 TRP A  55      28.598  24.767  58.105  1.00 21.63           C
ATOM    970  CE3 TRP A  55      27.383  22.986  56.990  1.00 20.47           C
ATOM    971  CZ2 TRP A  55      27.469  25.596  58.117  1.00 22.54           C
ATOM    972  CZ3 TRP A  55      26.258  23.814  57.002  1.00 21.56           C
ATOM    973  CH2 TRP A  55      26.312  25.101  57.564  1.00 21.96           C
ATOM    974  N   SER A  56      29.858  18.209  58.087  1.00 23.24           N
ATOM    975  CA  SER A  56      30.190  16.858  57.685  1.00 24.18           C
ATOM    976  C   SER A  56      29.476  16.477  56.379  1.00 23.78           C
ATOM    977  O   SER A  56      28.354  16.927  56.107  1.00 21.01           O
ATOM    978  CB  SER A  56      29.838  15.882  58.822  1.00 25.16           C
ATOM    979  OG  SER A  56      30.652  16.140  59.966  1.00 22.93           O
ATOM    980  N   GLY A  57      30.149  15.657  55.575  1.00 23.95           N
ATOM    981  CA  GLY A  57      29.591  15.229  54.303  1.00 26.04           C
ATOM    982  C   GLY A  57      30.514  14.309  53.520  1.00 25.15           C
ATOM    983  O   GLY A  57      31.620  14.006  53.953  1.00 25.36           O
ATOM    984  N   VAL A  58      30.055  13.846  52.367  1.00 26.16           N
ATOM    985  CA  VAL A  58      30.866  12.957  51.555  1.00 27.85           C
ATOM    986  C   VAL A  58      31.557  13.743  50.464  1.00 29.96           C
ATOM    987  O   VAL A  58      30.923  14.465  49.693  1.00 28.86           O
ATOM    988  CB  VAL A  58      30.031  11.844  50.905  1.00 26.85           C
ATOM    989  CG1 VAL A  58      30.946  10.954  50.060  1.00 26.67           C
ATOM    990  CG2 VAL A  58      29.327  11.026  51.980  1.00 28.12           C
ATOM    991  N   LEU A  59      32.871  13.593  50.412  1.00 32.82           N
ATOM    992  CA  LEU A  59      33.683  14.292  49.437  1.00 36.43           C
ATOM    993  C   LEU A  59      34.632  13.265  48.852  1.00 38.43           C
ATOM    994  O   LEU A  59      35.469  12.702  49.556  1.00 41.34           O
ATOM    995  CB  LEU A  59      34.450  15.416  50.139  1.00 34.40           C
ATOM    996  CG  LEU A  59      35.159  16.494  49.319  1.00 35.19           C
ATOM    997  CD1 LEU A  59      35.627  17.605  50.261  1.00 34.31           C
ATOM    998  CD2 LEU A  59      36.336  15.893  48.555  1.00 33.38           C
ATOM    999  N   ALA A  60      34.489  13.005  47.562  1.00 40.87           N
ATOM   1000  CA  ALA A  60      35.344  12.031  46.896  1.00 42.60           C
ATOM   1001  C   ALA A  60      35.158  10.642  47.508  1.00 42.98           C
ATOM   1002  O   ALA A  60      36.133   9.951  47.807  1.00 44.67           O
ATOM   1003  CB  ALA A  60      36.820  12.462  46.985  1.00 40.49           C
ATOM   1004  N   ASP A  61      33.902  10.247  47.704  1.00 42.64           N
ATOM   1005  CA  ASP A  61      33.569   8.932  48.254  1.00 41.56           C
ATOM   1006  C   ASP A  61      34.112   8.632  49.660  1.00 39.61           C
ATOM   1007  O   ASP A  61      34.232   7.469  50.063  1.00 39.40           O
ATOM   1008  CB  ASP A  61      34.022   7.851  47.274  1.00 44.91           C
ATOM   1009  CG  ASP A  61      33.532   8.112  45.859  1.00 47.55           C
ATOM   1010  OD1 ASP A  61      32.299   8.214  45.657  1.00 48.96           O
ATOM   1011  OD2 ASP A  61      34.379   8.218  44.948  1.00 50.60           O
ATOM   1012  N   GLN A  62      34.450   9.684  50.397  1.00 36.08           N
ATOM   1013  CA  GLN A  62      34.917   9.539  51.769  1.00 33.62           C
ATOM   1014  C   GLN A  62      34.187  10.580  52.598  1.00 30.96           C
ATOM   1015  O   GLN A  62      33.778  11.614  52.076  1.00 30.80           O
ATOM   1016  CB  GLN A  62      36.424   9.770  51.883  1.00 36.00           C
ATOM   1017  CG  GLN A  62      37.287   8.597  51.470  1.00 37.63           C
ATOM   1018  CD  GLN A  62      38.736   8.794  51.878  1.00 41.43           C
ATOM   1019  OE1 GLN A  62      39.296   7.991  52.633  1.00 42.79           O
ATOM   1020  NE2 GLN A  62      39.352   9.872  51.390  1.00 39.54           N
ATOM   1021  N   VAL A  63      34.017  10.302  53.886  1.00 29.07           N
ATOM   1022  CA  VAL A  63      33.335  11.235  54.774  1.00 27.36           C
ATOM   1023  C   VAL A  63      34.335  12.202  55.407  1.00 27.12           C
ATOM   1024  O   VAL A  63      35.433  11.797  55.801  1.00 27.67           O
ATOM   1025  CB  VAL A  63      32.588  10.494  55.892  1.00 25.93           C
ATOM   1026  CG1 VAL A  63      31.893  11.492  56.797  1.00 25.18           C
ATOM   1027  CG2 VAL A  63      31.572   9.537  55.290  1.00 24.88           C
ATOM   1028  N   TRP A  64      33.946  13.475  55.479  1.00 25.98           N
ATOM   1029  CA  TRP A  64      34.772  14.536  56.057  1.00 25.62           C
ATOM   1030  C   TRP A  64      33.980  15.447  56.975  1.00 25.08           C
ATOM   1031  O   TRP A  64      32.750  15.506  56.925  1.00 25.56           O
ATOM   1032  CB  TRP A  64      35.356  15.458  54.986  1.00 23.81           C
ATOM   1033  CG  TRP A  64      36.292  14.831  54.037  1.00 27.09           C
ATOM   1034  CD1 TRP A  64      35.979  14.000  52.999  1.00 27.84           C
ATOM   1035  CD2 TRP A  64      37.706  15.029  53.979  1.00 27.74           C
ATOM   1036  NE1 TRP A  64      37.110  13.676  52.295  1.00 26.91           N
ATOM   1037  CE2 TRP A  64      38.186  14.294  52.877  1.00 27.70           C
ATOM   1038  CE3 TRP A  64      38.615  15.765  54.753  1.00 28.93           C
ATOM   1039  CZ2 TRP A  64      39.538  14.270  52.526  1.00 29.23           C
ATOM   1040  CZ3 TRP A  64      39.956  15.743  54.404  1.00 29.39           C
ATOM   1041  CH2 TRP A  64      40.406  14.999  53.298  1.00 30.13           C
ATOM   1042  N   THR A  65      34.716  16.149  57.823  1.00 24.01           N
ATOM   1043  CA  THR A  65      34.153  17.148  58.701  1.00 24.56           C
ATOM   1044  C   THR A  65      35.125  18.299  58.443  1.00 24.81           C
ATOM   1045  O   THR A  65      36.346  18.094  58.356  1.00 23.66           O
ATOM   1046  CB  THR A  65      34.158  16.723  60.178  1.00 24.26           C
ATOM   1047  OG1 THR A  65      33.409  15.513  60.320  1.00 24.61           O
ATOM   1048  CG2 THR A  65      33.479  17.797  61.034  1.00 23.46           C
ATOM   1049  N   LEU A  66      34.586  19.496  58.261  1.00 25.28           N
ATOM   1050  CA  LEU A  66      35.427  20.649  57.964  1.00 24.18           C
ATOM   1051  C   LEU A  66      35.030  21.792  58.860  1.00 24.23           C
ATOM   1052  O   LEU A  66      33.860  21.981  59.157  1.00 23.92           O
ATOM   1053  CB  LEU A  66      35.240  21.074  56.509  1.00 23.41           C
ATOM   1054  CG  LEU A  66      35.232  19.994  55.424  1.00 21.67           C
ATOM   1055  CD1 LEU A  66      34.521  20.537  54.207  1.00 21.08           C
ATOM   1056  CD2 LEU A  66      36.643  19.572  55.072  1.00 21.92           C
ATOM   1057  N   THR A  67      36.013  22.560  59.296  1.00 25.69           N
ATOM   1058  CA  THR A  67      35.734  23.696  60.148  1.00 25.65           C
ATOM   1059  C   THR A  67      36.842  24.684  59.839  1.00 28.40           C
ATOM   1060  O   THR A  67      37.907  24.301  59.343  1.00 27.13           O
ATOM   1061  CB  THR A  67      35.736  23.294  61.640  1.00 24.63           C
ATOM   1062  OG1 THR A  67      35.247  24.385  62.437  1.00 23.68           O
ATOM   1063  CG2 THR A  67      37.129  22.907  62.080  1.00 24.19           C
ATOM   1064  N   GLN A  68      36.601  25.958  60.108  1.00 28.16           N
ATOM   1065  CA  GLN A  68      37.621  26.927  59.784  1.00 31.27           C
ATOM   1066  C   GLN A  68      37.888  27.978  60.850  1.00 32.21           C
ATOM   1067  O   GLN A  68      37.004  28.354  61.621  1.00 30.44           O
ATOM   1068  CB  GLN A  68      37.269  27.601  58.447  1.00 28.63           C
ATOM   1069  CG  GLN A  68      35.977  28.413  58.466  1.00 29.41           C
ATOM   1070  CD  GLN A  68      35.634  29.030  57.102  1.00 29.70           C
ATOM   1071  OE1 GLN A  68      36.503  29.558  56.404  1.00 28.10           O
ATOM   1072  NE2 GLN A  68      34.362  28.981  56.736  1.00 25.22           N
ATOM   1073  N   THR A  69      39.138  28.416  60.902  1.00 35.93           N
ATOM   1074  CA  THR A  69      39.548  29.475  61.816  1.00 39.85           C
ATOM   1075  C   THR A  69      39.748  30.684  60.896  1.00 42.54           C
ATOM   1076  O   THR A  69      39.547  30.580  59.680  1.00 41.96           O
ATOM   1077  CB  THR A  69      40.862  29.128  62.544  1.00 39.15           C
ATOM   1078  OG1 THR A  69      41.870  28.786  61.586  1.00 40.93           O
ATOM   1079  CG2 THR A  69      40.648  27.958  63.487  1.00 39.11           C
ATOM   1080  N   GLU A  70      40.137  31.821  61.452  1.00 44.64           N
ATOM   1081  CA  GLU A  70      40.316  33.015  60.632  1.00 45.39           C
ATOM   1082  C   GLU A  70      41.215  32.811  59.410  1.00 44.39           C
ATOM   1083  O   GLU A  70      40.955  33.374  58.346  1.00 44.27           O
ATOM   1084  CB  GLU A  70      40.854  34.168  61.491  1.00 48.10           C
ATOM   1085  CG  GLU A  70      40.919  35.515  60.777  1.00 51.75           C
ATOM   1086  CD  GLU A  70      39.617  35.871  60.074  1.00 54.87           C
ATOM   1087  OE1 GLU A  70      38.546  35.858  60.727  1.00 57.01           O
ATOM   1088  OE2 GLU A  70      39.668  36.163  58.860  1.00 57.89           O
ATOM   1089  N   GLU A  71      42.252  31.994  59.540  1.00 43.34           N
ATOM   1090  CA  GLU A  71      43.153  31.798  58.412  1.00 43.94           C
ATOM   1091  C   GLU A  71      43.322  30.365  57.942  1.00 42.98           C
ATOM   1092  O   GLU A  71      44.003  30.112  56.944  1.00 42.91           O
ATOM   1093  CB  GLU A  71      44.529  32.378  58.755  1.00 47.16           C
ATOM   1094  CG  GLU A  71      44.514  33.884  58.995  1.00 50.99           C
ATOM   1095  CD  GLU A  71      44.265  34.677  57.720  1.00 53.85           C
ATOM   1096  OE1 GLU A  71      43.714  35.799  57.809  1.00 55.85           O
ATOM   1097  OE2 GLU A  71      44.631  34.185  56.629  1.00 55.71           O
ATOM   1098  N   GLN A  72      42.703  29.420  58.638  1.00 42.02           N
ATOM   1099  CA  GLN A  72      42.847  28.020  58.259  1.00 40.34           C
ATOM   1100  C   GLN A  72      41.550  27.279  57.945  1.00 39.06           C
ATOM   1101  O   GLN A  72      40.482  27.607  58.469  1.00 38.49           O
ATOM   1102  CB  GLN A  72      43.575  27.263  59.374  1.00 41.60           C
ATOM   1103  CG  GLN A  72      44.980  27.740  59.659  1.00 45.52           C
ATOM   1104  CD  GLN A  72      45.876  27.626  58.445  1.00 48.84           C
ATOM   1105  OE1 GLN A  72      46.038  26.541  57.880  1.00 50.48           O
ATOM   1106  NE2 GLN A  72      46.460  28.747  58.030  1.00 49.73           N
ATOM   1107  N   LEU A  73      41.660  26.282  57.072  1.00 36.89           N
ATOM   1108  CA  LEU A  73      40.536  25.417  56.736  1.00 34.33           C
ATOM   1109  C   LEU A  73      40.948  24.057  57.301  1.00 34.70           C
ATOM   1110  O   LEU A  73      41.819  23.384  56.753  1.00 35.57           O
ATOM   1111  CB  LEU A  73      40.329  25.314  55.224  1.00 32.81           C
ATOM   1112  CG  LEU A  73      39.408  24.171  54.755  1.00 31.24           C
ATOM   1113  CD1 LEU A  73      38.110  24.178  55.546  1.00 29.06           C
ATOM   1114  CD2 LEU A  73      39.140  24.302  53.271  1.00 27.89           C
ATOM   1115  N   HIS A  74      40.334  23.665  58.410  1.00 34.25           N
ATOM   1116  CA  HIS A  74      40.667  22.403  59.052  1.00 33.26           C
ATOM   1117  C   HIS A  74      39.898  21.215  58.478  1.00 33.51           C
ATOM   1118  O   HIS A  74      38.676  21.252  58.336  1.00 33.44           O
ATOM   1119  CB  HIS A  74      40.430  22.547  60.551  1.00 34.15           C
ATOM   1120  CG  HIS A  74      41.289  23.599  61.182  1.00 33.73           C
ATOM   1121  ND1 HIS A  74      42.639  23.426  61.390  1.00 33.60           N
ATOM   1122  CD2 HIS A  74      41.004  24.860  61.586  1.00 33.36           C
ATOM   1123  CE1 HIS A  74      43.150  24.535  61.895  1.00 33.18           C
ATOM   1124  NE2 HIS A  74      42.179  25.420  62.022  1.00 33.73           N
ATOM   1125  N   CYS A  75      40.626  20.155  58.158  1.00 33.06           N
ATOM   1126  CA  CYS A  75      40.026  18.976  57.563  1.00 32.84           C
ATOM   1127  C   CYS A  75      40.330  17.677  58.308  1.00 34.15           C
ATOM   1128  O   CYS A  75      41.415  17.509  58.863  1.00 35.00           O
ATOM   1129  CB  CYS A  75      40.507  18.852  56.117  1.00 32.39           C
ATOM   1130  SG  CYS A  75      40.346  20.373  55.146  1.00 31.70           S
ATOM   1131  N   THR A  76      39.360  16.763  58.314  1.00 34.87           N
ATOM   1132  CA  THR A  76      39.514  15.455  58.943  1.00 34.55           C
ATOM   1133  C   THR A  76      38.725  14.401  58.148  1.00 35.13           C
ATOM   1134  O   THR A  76      37.582  14.637  57.748  1.00 34.24           O
ATOM   1135  CB  THR A  76      39.049  15.476  60.415  1.00 34.04           C
ATOM   1136  OG1 THR A  76      39.442  14.255  61.046  1.00 34.08           O
ATOM   1137  CG2 THR A  76      37.543  15.620  60.512  1.00 35.50           C
ATOM   1138  N   VAL A  77      39.346  13.243  57.914  1.00 36.17           N
ATOM   1139  CA  VAL A  77      38.720  12.174  57.140  1.00 36.49           C
ATOM   1140  C   VAL A  77      38.476  10.908  57.942  1.00 37.24           C
ATOM   1141  O   VAL A  77      39.264  10.556  58.822  1.00 36.53           O
ATOM   1142  CB  VAL A  77      39.592  11.755  55.944  1.00 38.13           C
ATOM   1143  CG1 VAL A  77      38.732  11.523  54.721  1.00 38.43           C
ATOM   1144  CG2 VAL A  77      40.639  12.786  55.682  1.00 40.82           C
ATOM   1145  N   TYR A  78      37.380  10.224  57.614  1.00 36.65           N
ATOM   1146  CA  TYR A  78      37.009   8.966  58.255  1.00 34.87           C
ATOM   1147  C   TYR A  78      37.040   7.951  57.126  1.00 36.71           C
ATOM   1148  O   TYR A  78      36.213   8.011  56.213  1.00 36.08           O
ATOM   1149  CB  TYR A  78      35.592   9.023  58.827  1.00 30.49           C
ATOM   1150  CG  TYR A  78      35.272  10.252  59.642  1.00 27.37           C
ATOM   1151  CD1 TYR A  78      34.929  11.453  59.023  1.00 27.57           C
ATOM   1152  CD2 TYR A  78      35.255  10.202  61.034  1.00 27.06           C
ATOM   1153  CE1 TYR A  78      34.562  12.585  59.771  1.00 26.56           C
ATOM   1154  CE2 TYR A  78      34.893  11.322  61.798  1.00 26.52           C
ATOM   1155  CZ  TYR A  78      34.542  12.510  61.159  1.00 27.66           C
ATOM   1156  OH  TYR A  78      34.136  13.601  61.901  1.00 25.97           O
ATOM   1157  N   ARG A  79      37.986   7.020  57.187  1.00 39.73           N
ATOM   1158  CA  ARG A  79      38.124   6.018  56.137  1.00 41.70           C
ATOM   1159  C   ARG A  79      37.493   4.672  56.498  1.00 42.73           C
ATOM   1160  O   ARG A  79      36.684   4.573  57.422  1.00 42.81           O
ATOM   1161  CB  ARG A  79      39.608   5.830  55.797  1.00 41.81           C
ATOM   1162  CG  ARG A  79      40.392   7.143  55.673  1.00 42.78           C
ATOM   1163  CD  ARG A  79      41.785   6.922  55.085  1.00 42.80           C
ATOM   1164  NE  ARG A  79      42.624   8.124  55.111  1.00 41.72           N
ATOM   1165  CZ  ARG A  79      43.220   8.609  56.199  1.00 41.66           C
ATOM   1166  NH1 ARG A  79      43.962   9.708  56.117  1.00 41.22           N
ATOM   1167  NH2 ARG A  79      43.083   8.003  57.366  1.00 39.91           N
ATOM   1168  N   SER A  83      43.279   0.385  58.780  1.00 68.86           N
ATOM   1169  CA  SER A  83      42.155   1.313  58.825  1.00 69.68           C
ATOM   1170  C   SER A  83      42.207   2.183  60.075  1.00 69.48           C
ATOM   1171  O   SER A  83      41.194   2.766  60.467  1.00 69.83           O
ATOM   1172  CB  SER A  83      40.829   0.544  58.808  1.00 70.16           C
ATOM   1173  OG  SER A  83      40.686  -0.231  57.630  1.00 70.93           O
ATOM   1174  N   GLN A  84      43.383   2.274  60.694  1.00 69.27           N
ATOM   1175  CA  GLN A  84      43.553   3.066  61.913  1.00 68.90           C
ATOM   1176  C   GLN A  84      43.500   4.574  61.675  1.00 67.13           C
ATOM   1177  O   GLN A  84      44.222   5.112  60.831  1.00 66.57           O
ATOM   1178  CB  GLN A  84      44.872   2.704  62.601  1.00 71.55           C
ATOM   1179  CG  GLN A  84      44.922   1.278  63.150  1.00 75.69           C
ATOM   1180  CD  GLN A  84      43.875   1.019  64.229  1.00 77.50           C
ATOM   1181  OE1 GLN A  84      43.835   1.710  65.251  1.00 78.73           O
ATOM   1182  NE2 GLN A  84      43.026   0.017  64.007  1.00 77.40           N
ATOM   1183  N   ALA A  85      42.640   5.241  62.442  1.00 64.79           N
ATOM   1184  CA  ALA A  85      42.436   6.685  62.357  1.00 62.22           C
ATOM   1185  C   ALA A  85      43.735   7.481  62.262  1.00 61.12           C
ATOM   1186  O   ALA A  85      44.527   7.499  63.204  1.00 61.62           O
ATOM   1187  CB  ALA A  85      41.629   7.157  63.563  1.00 60.73           C
ATOM   1188  N   SER A  86      43.950   8.140  61.125  1.00 59.37           N
ATOM   1189  CA  SER A  86      45.153   8.950  60.926  1.00 58.09           C
ATOM   1190  C   SER A  86      44.766  10.335  60.427  1.00 57.49           C
ATOM   1191  O   SER A  86      43.602  10.722  60.495  1.00 56.86           O
ATOM   1192  CB  SER A  86      46.092   8.295  59.913  1.00 56.56           C
ATOM   1193  OG  SER A  86      45.536   8.324  58.612  1.00 56.18           O
ATOM   1194  N   ARG A  87      45.751  11.077  59.928  1.00 57.33           N
ATOM   1195  CA  ARG A  87      45.511  12.416  59.407  1.00 56.55           C
ATOM   1196  C   ARG A  87      45.284  12.442  57.915  1.00 54.51           C
ATOM   1197  O   ARG A  87      45.717  11.543  57.202  1.00 55.51           O
ATOM   1198  CB  ARG A  87      46.673  13.350  59.753  1.00 59.65           C
ATOM   1199  CG  ARG A  87      46.467  14.077  61.060  1.00 63.90           C
ATOM   1200  CD  ARG A  87      45.053  14.642  61.101  1.00 68.89           C
ATOM   1201  NE  ARG A  87      44.037  13.582  61.079  1.00 71.97           N
ATOM   1202  CZ  ARG A  87      42.796  13.721  60.609  1.00 72.92           C
ATOM   1203  NH1 ARG A  87      41.949  12.696  60.632  1.00 73.17           N
ATOM   1204  NH2 ARG A  87      42.396  14.886  60.119  1.00 73.34           N
ATOM   1205  N   PRO A  88      44.585  13.471  57.415  1.00 52.74           N
ATOM   1206  CA  PRO A  88      44.385  13.477  55.968  1.00 51.87           C
ATOM   1207  C   PRO A  88      45.768  13.639  55.360  1.00 50.98           C
ATOM   1208  O   PRO A  88      46.576  14.430  55.848  1.00 50.10           O
ATOM   1209  CB  PRO A  88      43.507  14.712  55.738  1.00 51.30           C
ATOM   1210  CG  PRO A  88      42.873  14.967  57.083  1.00 50.49           C
ATOM   1211  CD  PRO A  88      44.002  14.675  58.021  1.00 50.92           C
ATOM   1212  N   THR A  89      46.056  12.869  54.322  1.00 51.27           N
ATOM   1213  CA  THR A  89      47.348  12.970  53.669  1.00 51.89           C
ATOM   1214  C   THR A  89      47.322  14.215  52.792  1.00 51.85           C
ATOM   1215  O   THR A  89      46.260  14.769  52.521  1.00 51.46           O
ATOM   1216  CB  THR A  89      47.610  11.745  52.791  1.00 51.02           C
ATOM   1217  OG1 THR A  89      46.642  11.696  51.739  1.00 50.46           O
ATOM   1218  CG2 THR A  89      47.497  10.477  53.618  1.00 52.15           C
ATOM   1219  N   PRO A  90      48.496  14.692  52.362  1.00 52.75           N
ATOM   1220  CA  PRO A  90      48.490  15.884  51.511  1.00 52.10           C
ATOM   1221  C   PRO A  90      47.749  15.601  50.204  1.00 50.94           C
ATOM   1222  O   PRO A  90      47.263  16.519  49.539  1.00 50.33           O
ATOM   1223  CB  PRO A  90      49.976  16.160  51.308  1.00 53.95           C
ATOM   1224  CG  PRO A  90      50.567  15.725  52.625  1.00 53.08           C
ATOM   1225  CD  PRO A  90      49.855  14.406  52.858  1.00 53.35           C
ATOM   1226  N   ASP A  91      47.660  14.321  49.849  1.00 49.01           N
ATOM   1227  CA  ASP A  91      46.964  13.908  48.634  1.00 49.04           C
ATOM   1228  C   ASP A  91      45.457  14.025  48.803  1.00 47.70           C
ATOM   1229  O   ASP A  91      44.762  14.501  47.906  1.00 48.42           O
ATOM   1230  CB  ASP A  91      47.328  12.467  48.284  1.00 51.17           C
ATOM   1231  CG  ASP A  91      48.766  12.329  47.840  1.00 54.33           C
ATOM   1232  OD1 ASP A  91      49.091  12.815  46.728  1.00 53.51           O
ATOM   1233  OD2 ASP A  91      49.568  11.746  48.609  1.00 54.66           O
ATOM   1234  N   GLU A  92      44.961  13.582  49.956  1.00 45.61           N
ATOM   1235  CA  GLU A  92      43.535  13.644  50.272  1.00 43.78           C
ATOM   1236  C   GLU A  92      43.117  15.097  50.422  1.00 42.64           C
ATOM   1237  O   GLU A  92      42.013  15.476  50.053  1.00 42.50           O
ATOM   1238  CB  GLU A  92      43.245  12.901  51.578  1.00 43.34           C
ATOM   1239  CG  GLU A  92      43.513  11.416  51.518  1.00 43.89           C
ATOM   1240  CD  GLU A  92      43.398  10.755  52.872  1.00 43.91           C
ATOM   1241  OE1 GLU A  92      44.108  11.194  53.801  1.00 44.71           O
ATOM   1242  OE2 GLU A  92      42.606   9.797  53.007  1.00 43.83           O
ATOM   1243  N   LEU A  93      44.005  15.907  50.983  1.00 41.24           N
ATOM   1244  CA  LEU A  93      43.719  17.315  51.161  1.00 40.99           C
ATOM   1245  C   LEU A  93      43.587  17.974  49.795  1.00 41.56           C
ATOM   1246  O   LEU A  93      42.829  18.931  49.615  1.00 41.53           O
ATOM   1247  CB  LEU A  93      44.830  17.985  51.964  1.00 38.44           C
ATOM   1248  CG  LEU A  93      44.836  17.657  53.450  1.00 36.42           C
ATOM   1249  CD1 LEU A  93      45.984  18.398  54.109  1.00 39.18           C
ATOM   1250  CD2 LEU A  93      43.518  18.069  54.077  1.00 35.99           C
ATOM   1251  N   GLU A  94      44.331  17.451  48.829  1.00 41.88           N
ATOM   1252  CA  GLU A  94      44.274  17.986  47.486  1.00 42.28           C
ATOM   1253  C   GLU A  94      42.876  17.807  46.922  1.00 40.97           C
ATOM   1254  O   GLU A  94      42.418  18.615  46.109  1.00 41.70           O
ATOM   1255  CB  GLU A  94      45.299  17.292  46.584  1.00 44.81           C
ATOM   1256  CG  GLU A  94      46.601  18.066  46.466  1.00 47.00           C
ATOM   1257  CD  GLU A  94      46.365  19.523  46.090  1.00 48.75           C
ATOM   1258  OE1 GLU A  94      45.756  19.781  45.026  1.00 47.72           O
ATOM   1259  OE2 GLU A  94      46.786  20.411  46.867  1.00 49.97           O
ATOM   1260  N   ALA A  95      42.200  16.745  47.349  1.00 38.37           N
ATOM   1261  CA  ALA A  95      40.848  16.485  46.880  1.00 36.18           C
ATOM   1262  C   ALA A  95      39.941  17.594  47.402  1.00 34.38           C
ATOM   1263  O   ALA A  95      38.993  18.003  46.731  1.00 32.18           O
ATOM   1264  CB  ALA A  95      40.363  15.126  47.377  1.00 36.02           C
ATOM   1265  N   VAL A  96      40.244  18.078  48.604  1.00 33.37           N
ATOM   1266  CA  VAL A  96      39.461  19.149  49.208  1.00 33.79           C
ATOM   1267  C   VAL A  96      39.703  20.446  48.441  1.00 33.95           C
ATOM   1268  O   VAL A  96      38.763  21.190  48.150  1.00 33.61           O
ATOM   1269  CB  VAL A  96      39.834  19.348  50.694  1.00 31.34           C
ATOM   1270  CG1 VAL A  96      39.049  20.500  51.280  1.00 31.98           C
ATOM   1271  CG2 VAL A  96      39.528  18.094  51.467  1.00 32.39           C
ATOM   1272  N   ARG A  97      40.961  20.709  48.107  1.00 34.41           N
ATOM   1273  CA  ARG A  97      41.305  21.915  47.368  1.00 36.53           C
ATOM   1274  C   ARG A  97      40.567  21.969  46.031  1.00 36.54           C
ATOM   1275  O   ARG A  97      40.095  23.030  45.610  1.00 36.52           O
ATOM   1276  CB  ARG A  97      42.813  21.982  47.139  1.00 37.65           C
ATOM   1277  CG  ARG A  97      43.620  21.915  48.428  1.00 41.55           C
ATOM   1278  CD  ARG A  97      45.078  22.342  48.240  1.00 43.57           C
ATOM   1279  NE  ARG A  97      45.202  23.773  47.968  1.00 45.07           N
ATOM   1280  CZ  ARG A  97      45.224  24.312  46.752  1.00 46.44           C
ATOM   1281  NH1 ARG A  97      45.140  23.533  45.678  1.00 46.63           N
ATOM   1282  NH2 ARG A  97      45.311  25.632  46.610  1.00 46.55           N
ATOM   1283  N   LYS A  98      40.449  20.825  45.366  1.00 36.14           N
ATOM   1284  CA  LYS A  98      39.752  20.787  44.091  1.00 35.81           C
ATOM   1285  C   LYS A  98      38.249  20.974  44.258  1.00 34.02           C
ATOM   1286  O   LYS A  98      37.622  21.639  43.433  1.00 33.85           O
ATOM   1287  CB  LYS A  98      40.054  19.477  43.342  1.00 39.63           C
ATOM   1288  CG  LYS A  98      41.479  19.418  42.794  1.00 44.89           C
ATOM   1289  CD  LYS A  98      41.790  18.120  42.026  1.00 50.24           C
ATOM   1290  CE  LYS A  98      41.025  17.994  40.702  1.00 50.91           C
ATOM   1291  NZ  LYS A  98      39.569  17.692  40.883  1.00 53.87           N
ATOM   1292  N   TYR A  99      37.669  20.407  45.319  1.00 31.25           N
ATOM   1293  CA  TYR A  99      36.232  20.544  45.555  1.00 29.31           C
ATOM   1294  C   TYR A  99      35.846  22.017  45.691  1.00 29.78           C
ATOM   1295  O   TYR A  99      34.847  22.450  45.114  1.00 30.27           O
ATOM   1296  CB  TYR A  99      35.807  19.782  46.814  1.00 28.39           C
ATOM   1297  CG  TYR A  99      34.296  19.697  47.046  1.00 27.84           C
ATOM   1298  CD1 TYR A  99      33.449  19.135  46.087  1.00 27.79           C
ATOM   1299  CD2 TYR A  99      33.723  20.128  48.249  1.00 29.02           C
ATOM   1300  CE1 TYR A  99      32.069  19.003  46.321  1.00 27.98           C
ATOM   1301  CE2 TYR A  99      32.337  19.996  48.494  1.00 25.37           C
ATOM   1302  CZ  TYR A  99      31.525  19.437  47.529  1.00 27.17           C
ATOM   1303  OH  TYR A  99      30.166  19.324  47.753  1.00 28.07           O
ATOM   1304  N   PHE A 100      36.637  22.780  46.451  1.00 28.86           N
ATOM   1305  CA  PHE A 100      36.378  24.212  46.643  1.00 28.51           C
ATOM   1306  C   PHE A 100      37.113  25.086  45.612  1.00 28.29           C
ATOM   1307  O   PHE A 100      37.181  26.314  45.773  1.00 25.69           O
ATOM   1308  CB  PHE A 100      36.804  24.671  48.048  1.00 25.00           C
ATOM   1309  CG  PHE A 100      36.021  24.049  49.160  1.00 27.24           C
ATOM   1310  CD1 PHE A 100      36.476  22.895  49.792  1.00 25.29           C
ATOM   1311  CD2 PHE A 100      34.825  24.621  49.587  1.00 26.85           C
ATOM   1312  CE1 PHE A 100      35.756  22.327  50.830  1.00 27.00           C
ATOM   1313  CE2 PHE A 100      34.097  24.062  50.622  1.00 25.84           C
ATOM   1314  CZ  PHE A 100      34.561  22.912  51.249  1.00 27.54           C
ATOM   1315  N   GLN A 101      37.673  24.456  44.579  1.00 28.33           N
ATOM   1316  CA  GLN A 101      38.411  25.172  43.526  1.00 30.93           C
ATOM   1317  C   GLN A 101      39.256  26.302  44.129  1.00 31.91           C
ATOM   1318  O   GLN A 101      39.175  27.450  43.703  1.00 34.84           O
ATOM   1319  CB  GLN A 101      37.410  25.725  42.500  1.00 30.08           C
ATOM   1320  CG  GLN A 101      36.471  24.647  41.986  1.00 30.72           C
ATOM   1321  CD  GLN A 101      35.478  25.129  40.951  1.00 31.88           C
ATOM   1322  OE1 GLN A 101      34.299  25.360  41.251  1.00 32.05           O
ATOM   1323  NE2 GLN A 101      35.944  25.280  39.719  1.00 30.92           N
ATOM   1324  N   LEU A 102      40.070  25.963  45.124  1.00 32.47           N
ATOM   1325  CA  LEU A 102      40.884  26.947  45.815  1.00 33.96           C
ATOM   1326  C   LEU A 102      41.945  27.671  45.004  1.00 36.42           C
ATOM   1327  O   LEU A 102      42.528  28.641  45.495  1.00 38.62           O
ATOM   1328  CB  LEU A 102      41.523  26.325  47.060  1.00 31.85           C
ATOM   1329  CG  LEU A 102      40.544  25.989  48.194  1.00 32.23           C
ATOM   1330  CD1 LEU A 102      41.316  25.649  49.469  1.00 31.48           C
ATOM   1331  CD2 LEU A 102      39.626  27.182  48.444  1.00 30.03           C
ATOM   1332  N   ASP A 103      42.206  27.221  43.780  1.00 37.50           N
ATOM   1333  CA  ASP A 103      43.192  27.898  42.938  1.00 39.39           C
ATOM   1334  C   ASP A 103      42.616  29.220  42.456  1.00 38.66           C
ATOM   1335  O   ASP A 103      43.344  30.180  42.236  1.00 40.65           O
ATOM   1336  CB  ASP A 103      43.569  27.043  41.730  1.00 41.38           C
ATOM   1337  CG  ASP A 103      44.732  26.116  42.012  1.00 43.62           C
ATOM   1338  OD1 ASP A 103      45.063  25.311  41.115  1.00 44.82           O
ATOM   1339  OD2 ASP A 103      45.314  26.190  43.120  1.00 44.18           O
ATOM   1340  N   VAL A 104      41.303  29.261  42.275  1.00 37.73           N
ATOM   1341  CA  VAL A 104      40.650  30.483  41.844  1.00 36.87           C
ATOM   1342  C   VAL A 104      40.682  31.454  43.031  1.00 38.60           C
ATOM   1343  O   VAL A 104      40.230  31.114  44.129  1.00 39.96           O
ATOM   1344  CB  VAL A 104      39.196  30.206  41.443  1.00 35.50           C
ATOM   1345  CG1 VAL A 104      38.546  31.475  40.937  1.00 32.93           C
ATOM   1346  CG2 VAL A 104      39.149  29.111  40.388  1.00 32.13           C
ATOM   1347  N   THR A 105      41.244  32.644  42.820  1.00 38.12           N
ATOM   1348  CA  THR A 105      41.328  33.651  43.881  1.00 37.77           C
ATOM   1349  C   THR A 105      40.026  34.424  43.971  1.00 36.28           C
ATOM   1350  O   THR A 105      39.711  35.230  43.097  1.00 38.32           O
ATOM   1351  CB  THR A 105      42.457  34.656  43.627  1.00 38.20           C
ATOM   1352  OG1 THR A 105      43.687  33.951  43.431  1.00 40.92           O
ATOM   1353  CG2 THR A 105      42.600  35.592  44.813  1.00 37.70           C
ATOM   1354  N   LEU A 106      39.273  34.184  45.034  1.00 32.82           N
ATOM   1355  CA  LEU A 106      37.992  34.852  45.210  1.00 31.14           C
ATOM   1356  C   LEU A 106      38.132  36.375  45.296  1.00 29.61           C
ATOM   1357  O   LEU A 106      37.289  37.111  44.780  1.00 31.47           O
ATOM   1358  CB  LEU A 106      37.289  34.296  46.453  1.00 29.86           C
ATOM   1359  CG  LEU A 106      35.764  34.388  46.472  1.00 29.28           C
ATOM   1360  CD1 LEU A 106      35.209  33.720  45.225  1.00 28.77           C
ATOM   1361  CD2 LEU A 106      35.213  33.734  47.726  1.00 23.19           C
ATOM   1362  N   ALA A 107      39.199  36.852  45.929  1.00 27.61           N
ATOM   1363  CA  ALA A 107      39.418  38.295  46.053  1.00 27.88           C
ATOM   1364  C   ALA A 107      39.584  39.012  44.693  1.00 27.46           C
ATOM   1365  O   ALA A 107      39.203  40.181  44.549  1.00 27.27           O
ATOM   1366  CB  ALA A 107      40.629  38.558  46.934  1.00 25.93           C
ATOM   1367  N   GLN A 108      40.146  38.324  43.700  1.00 26.12           N
ATOM   1368  CA  GLN A 108      40.332  38.931  42.379  1.00 27.41           C
ATOM   1369  C   GLN A 108      38.993  39.067  41.669  1.00 27.23           C
ATOM   1370  O   GLN A 108      38.717  40.079  41.028  1.00 29.32           O
ATOM   1371  CB  GLN A 108      41.277  38.084  41.510  1.00 26.16           C
ATOM   1372  CG  GLN A 108      42.693  38.021  42.027  1.00 24.54           C
ATOM   1373  CD  GLN A 108      43.438  39.346  41.890  1.00 21.64           C
ATOM   1374  OE1 GLN A 108      44.460  39.558  42.542  1.00 21.42           O
ATOM   1375  NE2 GLN A 108      42.937  40.227  41.038  1.00 16.85           N
ATOM   1376  N   LEU A 109      38.166  38.035  41.775  1.00 27.17           N
ATOM   1377  CA  LEU A 109      36.862  38.067  41.141  1.00 27.36           C
ATOM   1378  C   LEU A 109      35.994  39.133  41.802  1.00 27.68           C
ATOM   1379  O   LEU A 109      35.365  39.933  41.113  1.00 27.33           O
ATOM   1380  CB  LEU A 109      36.178  36.703  41.251  1.00 27.34           C
ATOM   1381  CG  LEU A 109      36.881  35.510  40.603  1.00 29.61           C
ATOM   1382  CD1 LEU A 109      36.072  34.230  40.857  1.00 29.39           C
ATOM   1383  CD2 LEU A 109      37.029  35.765  39.112  1.00 29.26           C
ATOM   1384  N   TYR A 110      35.960  39.137  43.135  1.00 28.03           N
ATOM   1385  CA  TYR A 110      35.153  40.108  43.868  1.00 28.85           C
ATOM   1386  C   TYR A 110      35.552  41.517  43.472  1.00 29.16           C
ATOM   1387  O   TYR A 110      34.698  42.378  43.248  1.00 28.83           O
ATOM   1388  CB  TYR A 110      35.338  39.940  45.377  1.00 28.49           C
ATOM   1389  CG  TYR A 110      34.321  39.048  46.047  1.00 26.72           C
ATOM   1390  CD1 TYR A 110      34.085  37.746  45.591  1.00 27.50           C
ATOM   1391  CD2 TYR A 110      33.618  39.493  47.166  1.00 27.89           C
ATOM   1392  CE1 TYR A 110      33.170  36.912  46.236  1.00 26.42           C
ATOM   1393  CE2 TYR A 110      32.702  38.673  47.822  1.00 25.84           C
ATOM   1394  CZ  TYR A 110      32.483  37.385  47.356  1.00 27.95           C
ATOM   1395  OH  TYR A 110      31.586  36.579  48.016  1.00 26.34           O
ATOM   1396  N   HIS A 111      36.861  41.744  43.399  1.00 31.08           N
ATOM   1397  CA  HIS A 111      37.392  43.051  43.015  1.00 31.22           C
ATOM   1398  C   HIS A 111      36.794  43.460  41.681  1.00 30.46           C
ATOM   1399  O   HIS A 111      36.201  44.525  41.550  1.00 29.94           O
ATOM   1400  CB  HIS A 111      38.908  42.995  42.864  1.00 33.23           C
ATOM   1401  CG  HIS A 111      39.497  44.254  42.303  1.00 35.24           C
ATOM   1402  ND1 HIS A 111      39.880  45.313  43.096  1.00 35.38           N
ATOM   1403  CD2 HIS A 111      39.720  44.639  41.026  1.00 35.00           C
ATOM   1404  CE1 HIS A 111      40.315  46.299  42.331  1.00 35.28           C
ATOM   1405  NE2 HIS A 111      40.227  45.916  41.070  1.00 36.36           N
ATOM   1406  N   HIS A 112      36.970  42.598  40.687  1.00 30.15           N
ATOM   1407  CA  HIS A 112      36.443  42.867  39.359  1.00 30.96           C
ATOM   1408  C   HIS A 112      34.940  43.133  39.371  1.00 31.26           C
ATOM   1409  O   HIS A 112      34.502  44.196  38.934  1.00 35.13           O
ATOM   1410  CB  HIS A 112      36.747  41.703  38.421  1.00 29.61           C
ATOM   1411  CG  HIS A 112      36.147  41.863  37.062  1.00 30.34           C
ATOM   1412  ND1 HIS A 112      36.458  42.919  36.231  1.00 30.88           N
ATOM   1413  CD2 HIS A 112      35.257  41.100  36.384  1.00 29.30           C
ATOM   1414  CE1 HIS A 112      35.788  42.797  35.099  1.00 31.04           C
ATOM   1415  NE2 HIS A 112      35.052  41.702  35.165  1.00 29.90           N
ATOM   1416  N   TRP A 113      34.148  42.183  39.874  1.00 29.51           N
ATOM   1417  CA  TRP A 113      32.696  42.364  39.900  1.00 28.23           C
ATOM   1418  C   TRP A 113      32.317  43.672  40.576  1.00 28.10           C
ATOM   1419  O   TRP A 113      31.498  44.428  40.067  1.00 27.85           O
ATOM   1420  CB  TRP A 113      32.001  41.206  40.620  1.00 27.62           C
ATOM   1421  CG  TRP A 113      32.234  39.854  40.004  1.00 29.41           C
ATOM   1422  CD1 TRP A 113      32.317  39.555  38.671  1.00 30.18           C
ATOM   1423  CD2 TRP A 113      32.352  38.607  40.700  1.00 29.58           C
ATOM   1424  NE1 TRP A 113      32.475  38.199  38.495  1.00 29.27           N
ATOM   1425  CE2 TRP A 113      32.498  37.594  39.724  1.00 31.05           C
ATOM   1426  CE3 TRP A 113      32.348  38.245  42.052  1.00 28.63           C
ATOM   1427  CZ2 TRP A 113      32.636  36.244  40.063  1.00 31.57           C
ATOM   1428  CZ3 TRP A 113      32.484  36.902  42.389  1.00 29.86           C
ATOM   1429  CH2 TRP A 113      32.626  35.919  41.397  1.00 31.10           C
ATOM   1430  N   GLY A 114      32.913  43.942  41.728  1.00 29.53           N
ATOM   1431  CA  GLY A 114      32.608  45.178  42.429  1.00 30.53           C
ATOM   1432  C   GLY A 114      32.963  46.407  41.604  1.00 31.17           C
ATOM   1433  O   GLY A 114      32.263  47.413  41.658  1.00 29.80           O
ATOM   1434  N   SER A 115      34.050  46.317  40.843  1.00 31.97           N
ATOM   1435  CA  SER A 115      34.510  47.419  40.003  1.00 34.07           C
ATOM   1436  C   SER A 115      33.487  47.766  38.943  1.00 33.86           C
ATOM   1437  O   SER A 115      33.218  48.938  38.690  1.00 33.30           O
ATOM   1438  CB  SER A 115      35.809  47.050  39.288  1.00 35.23           C
ATOM   1439  OG  SER A 115      36.856  46.829  40.208  1.00 42.53           O
ATOM   1440  N   VAL A 116      32.933  46.731  38.322  1.00 33.24           N
ATOM   1441  CA  VAL A 116      31.958  46.900  37.258  1.00 31.01           C
ATOM   1442  C   VAL A 116      30.512  46.979  37.721  1.00 30.82           C
ATOM   1443  O   VAL A 116      29.638  47.332  36.944  1.00 28.93           O
ATOM   1444  CB  VAL A 116      32.067  45.758  36.241  1.00 30.13           C
ATOM   1445  CG1 VAL A 116      33.361  45.876  35.476  1.00 28.08           C
ATOM   1446  CG2 VAL A 116      31.981  44.410  36.965  1.00 30.56           C
ATOM   1447  N   ASP A 117      30.248  46.644  38.978  1.00 30.94           N
ATOM   1448  CA  ASP A 117      28.877  46.693  39.465  1.00 31.19           C
ATOM   1449  C   ASP A 117      28.799  47.239  40.889  1.00 31.91           C
ATOM   1450  O   ASP A 117      28.994  46.520  41.869  1.00 31.44           O
ATOM   1451  CB  ASP A 117      28.242  45.300  39.391  1.00 28.59           C
ATOM   1452  CG  ASP A 117      26.832  45.275  39.949  1.00 27.36           C
ATOM   1453  OD1 ASP A 117      26.397  46.303  40.508  1.00 26.59           O
ATOM   1454  OD2 ASP A 117      26.163  44.232  39.834  1.00 23.67           O
ATOM   1455  N   SER A 118      28.494  48.525  40.984  1.00 32.56           N
ATOM   1456  CA  SER A 118      28.388  49.203  42.263  1.00 33.06           C
ATOM   1457  C   SER A 118      27.527  48.448  43.278  1.00 31.87           C
ATOM   1458  O   SER A 118      27.890  48.346  44.453  1.00 32.37           O
ATOM   1459  CB  SER A 118      27.834  50.608  42.038  1.00 34.71           C
ATOM   1460  OG  SER A 118      27.519  51.234  43.269  1.00 42.49           O
ATOM   1461  N   HIS A 119      26.388  47.924  42.840  1.00 31.43           N
ATOM   1462  CA  HIS A 119      25.516  47.191  43.750  1.00 29.74           C
ATOM   1463  C   HIS A 119      26.172  45.916  44.257  1.00 30.22           C
ATOM   1464  O   HIS A 119      26.009  45.556  45.425  1.00 31.36           O
ATOM   1465  CB  HIS A 119      24.184  46.845  43.089  1.00 29.51           C
ATOM   1466  CG  HIS A 119      23.327  45.940  43.918  1.00 29.94           C
ATOM   1467  ND1 HIS A 119      23.266  44.578  43.711  1.00 28.81           N
ATOM   1468  CD2 HIS A 119      22.558  46.191  45.005  1.00 28.70           C
ATOM   1469  CE1 HIS A 119      22.497  44.029  44.636  1.00 29.44           C
ATOM   1470  NE2 HIS A 119      22.056  44.985  45.434  1.00 28.96           N
ATOM   1471  N   PHE A 120      26.900  45.224  43.387  1.00 30.42           N
ATOM   1472  CA  PHE A 120      27.582  44.009  43.804  1.00 30.07           C
ATOM   1473  C   PHE A 120      28.567  44.417  44.878  1.00 31.26           C
ATOM   1474  O   PHE A 120      28.629  43.813  45.946  1.00 30.19           O
ATOM   1475  CB  PHE A 120      28.352  43.365  42.652  1.00 28.97           C
ATOM   1476  CG  PHE A 120      28.965  42.040  43.015  1.00 27.97           C
ATOM   1477  CD1 PHE A 120      28.294  40.850  42.744  1.00 27.81           C
ATOM   1478  CD2 PHE A 120      30.176  41.981  43.693  1.00 25.75           C
ATOM   1479  CE1 PHE A 120      28.826  39.617  43.148  1.00 28.64           C
ATOM   1480  CE2 PHE A 120      30.715  40.753  44.103  1.00 26.98           C
ATOM   1481  CZ  PHE A 120      30.037  39.571  43.829  1.00 25.36           C
ATOM   1482  N   GLN A 121      29.350  45.449  44.576  1.00 35.08           N
ATOM   1483  CA  GLN A 121      30.336  45.968  45.517  1.00 37.89           C
ATOM   1484  C   GLN A 121      29.689  46.127  46.896  1.00 37.94           C
ATOM   1485  O   GLN A 121      30.177  45.609  47.898  1.00 38.14           O
ATOM   1486  CB  GLN A 121      30.844  47.331  45.045  1.00 39.37           C
ATOM   1487  CG  GLN A 121      31.864  47.960  45.970  1.00 44.15           C
ATOM   1488  CD  GLN A 121      33.260  47.400  45.760  1.00 50.34           C
ATOM   1489  OE1 GLN A 121      33.460  46.177  45.705  1.00 52.25           O
ATOM   1490  NE2 GLN A 121      34.242  48.295  45.642  1.00 52.00           N
ATOM   1491  N   GLU A 122      28.575  46.847  46.923  1.00 38.37           N
ATOM   1492  CA  GLU A 122      27.838  47.105  48.152  1.00 39.25           C
ATOM   1493  C   GLU A 122      27.434  45.831  48.908  1.00 38.14           C
ATOM   1494  O   GLU A 122      27.568  45.764  50.128  1.00 39.38           O
ATOM   1495  CB  GLU A 122      26.606  47.943  47.809  1.00 41.40           C
ATOM   1496  CG  GLU A 122      25.688  48.279  48.961  1.00 46.35           C
ATOM   1497  CD  GLU A 122      24.561  49.192  48.516  1.00 49.04           C
ATOM   1498  OE1 GLU A 122      24.863  50.280  47.977  1.00 50.23           O
ATOM   1499  OE2 GLU A 122      23.380  48.824  48.700  1.00 51.93           O
ATOM   1500  N   VAL A 123      26.948  44.826  48.185  1.00 36.61           N
ATOM   1501  CA  VAL A 123      26.512  43.571  48.797  1.00 36.31           C
ATOM   1502  C   VAL A 123      27.679  42.649  49.167  1.00 37.76           C
ATOM   1503  O   VAL A 123      27.683  42.034  50.240  1.00 38.05           O
ATOM   1504  CB  VAL A 123      25.556  42.802  47.849  1.00 34.74           C
ATOM   1505  CG1 VAL A 123      25.211  41.437  48.432  1.00 34.49           C
ATOM   1506  CG2 VAL A 123      24.299  43.607  47.629  1.00 33.86           C
ATOM   1507  N   ALA A 124      28.665  42.562  48.278  1.00 37.37           N
ATOM   1508  CA  ALA A 124      29.831  41.708  48.485  1.00 39.15           C
ATOM   1509  C   ALA A 124      30.619  42.029  49.754  1.00 39.79           C
ATOM   1510  O   ALA A 124      31.315  41.165  50.292  1.00 38.87           O
ATOM   1511  CB  ALA A 124      30.748  41.786  47.270  1.00 37.97           C
ATOM   1512  N   GLN A 125      30.509  43.267  50.223  1.00 41.53           N
ATOM   1513  CA  GLN A 125      31.196  43.711  51.436  1.00 44.35           C
ATOM   1514  C   GLN A 125      30.782  42.901  52.671  1.00 43.15           C
ATOM   1515  O   GLN A 125      31.602  42.627  53.542  1.00 42.09           O
ATOM   1516  CB  GLN A 125      30.904  45.199  51.688  1.00 48.52           C
ATOM   1517  CG  GLN A 125      31.515  45.756  52.980  1.00 54.12           C
ATOM   1518  CD  GLN A 125      30.495  46.485  53.864  1.00 57.81           C
ATOM   1519  OE1 GLN A 125      30.816  46.910  54.983  1.00 57.60           O
ATOM   1520  NE2 GLN A 125      29.263  46.632  53.365  1.00 58.81           N
ATOM   1521  N   LYS A 126      29.512  42.517  52.739  1.00 42.48           N
ATOM   1522  CA  LYS A 126      29.004  41.762  53.883  1.00 42.29           C
ATOM   1523  C   LYS A 126      29.014  40.240  53.668  1.00 40.91           C
ATOM   1524  O   LYS A 126      28.927  39.470  54.631  1.00 40.60           O
ATOM   1525  CB  LYS A 126      27.572  42.217  54.217  1.00 44.47           C
ATOM   1526  CG  LYS A 126      27.253  43.680  53.833  1.00 49.20           C
ATOM   1527  CD  LYS A 126      25.825  44.077  54.239  1.00 53.17           C
ATOM   1528  CE  LYS A 126      25.317  45.334  53.503  1.00 56.03           C
ATOM   1529  NZ  LYS A 126      26.062  46.601  53.811  1.00 57.64           N
ATOM   1530  N   PHE A 127      29.124  39.802  52.416  1.00 37.29           N
ATOM   1531  CA  PHE A 127      29.113  38.373  52.128  1.00 34.48           C
ATOM   1532  C   PHE A 127      30.310  37.846  51.357  1.00 33.65           C
ATOM   1533  O   PHE A 127      30.180  37.398  50.217  1.00 33.47           O
ATOM   1534  CB  PHE A 127      27.835  37.996  51.374  1.00 33.93           C
ATOM   1535  CG  PHE A 127      26.588  38.182  52.179  1.00 33.50           C
ATOM   1536  CD1 PHE A 127      26.040  39.446  52.351  1.00 32.63           C
ATOM   1537  CD2 PHE A 127      25.990  37.098  52.808  1.00 33.88           C
ATOM   1538  CE1 PHE A 127      24.910  39.635  53.144  1.00 34.14           C
ATOM   1539  CE2 PHE A 127      24.861  37.270  53.607  1.00 35.01           C
ATOM   1540  CZ  PHE A 127      24.317  38.543  53.777  1.00 34.61           C
ATOM   1541  N   GLN A 128      31.483  37.886  51.971  1.00 32.81           N
ATOM   1542  CA  GLN A 128      32.657  37.374  51.289  1.00 33.56           C
ATOM   1543  C   GLN A 128      32.810  35.875  51.514  1.00 31.07           C
ATOM   1544  O   GLN A 128      32.131  35.282  52.357  1.00 28.82           O
ATOM   1545  CB  GLN A 128      33.917  38.092  51.760  1.00 36.40           C
ATOM   1546  CG  GLN A 128      33.733  38.992  52.950  1.00 43.28           C
ATOM   1547  CD  GLN A 128      35.011  39.740  53.291  1.00 49.02           C
ATOM   1548  OE1 GLN A 128      35.583  40.437  52.445  1.00 48.17           O
ATOM   1549  NE2 GLN A 128      35.473  39.592  54.534  1.00 51.67           N
ATOM   1550  N   GLY A 129      33.697  35.268  50.738  1.00 28.63           N
ATOM   1551  CA  GLY A 129      33.937  33.849  50.880  1.00 27.86           C
ATOM   1552  C   GLY A 129      32.933  32.957  50.179  1.00 26.04           C
ATOM   1553  O   GLY A 129      32.891  31.769  50.456  1.00 25.58           O
ATOM   1554  N   VAL A 130      32.114  33.513  49.288  1.00 25.63           N
ATOM   1555  CA  VAL A 130      31.157  32.685  48.565  1.00 26.49           C
ATOM   1556  C   VAL A 130      31.778  32.281  47.229  1.00 27.42           C
ATOM   1557  O   VAL A 130      31.940  33.110  46.332  1.00 27.17           O
ATOM   1558  CB  VAL A 130      29.825  33.411  48.296  1.00 23.05           C
ATOM   1559  CG1 VAL A 130      28.853  32.452  47.654  1.00 24.45           C
ATOM   1560  CG2 VAL A 130      29.241  33.928  49.587  1.00 24.38           C
ATOM   1561  N   ARG A 131      32.147  31.007  47.123  1.00 27.13           N
ATOM   1562  CA  ARG A 131      32.753  30.468  45.912  1.00 28.92           C
ATOM   1563  C   ARG A 131      31.936  29.271  45.438  1.00 29.25           C
ATOM   1564  O   ARG A 131      31.038  28.819  46.145  1.00 29.52           O
ATOM   1565  CB  ARG A 131      34.196  30.033  46.194  1.00 29.95           C
ATOM   1566  CG  ARG A 131      34.324  29.047  47.352  1.00 29.70           C
ATOM   1567  CD  ARG A 131      35.698  28.437  47.407  1.00 27.68           C
ATOM   1568  NE  ARG A 131      36.740  29.442  47.569  1.00 33.99           N
ATOM   1569  CZ  ARG A 131      37.525  29.894  46.591  1.00 32.87           C
ATOM   1570  NH1 ARG A 131      37.402  29.435  45.357  1.00 32.99           N
ATOM   1571  NH2 ARG A 131      38.445  30.805  46.859  1.00 31.37           N
ATOM   1572  N   LEU A 132      32.237  28.766  44.241  1.00 29.46           N
ATOM   1573  CA  LEU A 132      31.521  27.610  43.685  1.00 29.58           C
ATOM   1574  C   LEU A 132      32.247  26.293  43.936  1.00 29.15           C
ATOM   1575  O   LEU A 132      33.458  26.193  43.745  1.00 28.74           O
ATOM   1576  CB  LEU A 132      31.333  27.757  42.172  1.00 29.78           C
ATOM   1577  CG  LEU A 132      30.086  28.449  41.639  1.00 33.03           C
ATOM   1578  CD1 LEU A 132      28.898  27.533  41.777  1.00 33.70           C
ATOM   1579  CD2 LEU A 132      29.857  29.748  42.395  1.00 36.67           C
ATOM   1580  N   LEU A 133      31.504  25.284  44.371  1.00 28.57           N
ATOM   1581  CA  LEU A 133      32.084  23.967  44.584  1.00 28.23           C
ATOM   1582  C   LEU A 133      32.198  23.333  43.190  1.00 29.37           C
ATOM   1583  O   LEU A 133      31.392  23.629  42.304  1.00 28.81           O
ATOM   1584  CB  LEU A 133      31.151  23.103  45.435  1.00 26.43           C
ATOM   1585  CG  LEU A 133      30.714  23.604  46.812  1.00 26.49           C
ATOM   1586  CD1 LEU A 133      29.668  22.656  47.389  1.00 25.43           C
ATOM   1587  CD2 LEU A 133      31.920  23.702  47.733  1.00 25.75           C
ATOM   1588  N   ARG A 134      33.205  22.489  42.985  1.00 30.46           N
ATOM   1589  CA  ARG A 134      33.354  21.782  41.711  1.00 32.10           C
ATOM   1590  C   ARG A 134      32.765  20.400  42.015  1.00 30.36           C
ATOM   1591  O   ARG A 134      33.441  19.547  42.594  1.00 28.83           O
ATOM   1592  CB  ARG A 134      34.834  21.671  41.322  1.00 35.65           C
ATOM   1593  CG  ARG A 134      35.117  20.666  40.208  1.00 43.35           C
ATOM   1594  CD  ARG A 134      35.432  21.329  38.875  1.00 51.00           C
ATOM   1595  NE  ARG A 134      34.286  22.058  38.324  1.00 57.23           N
ATOM   1596  CZ  ARG A 134      33.162  21.493  37.885  1.00 58.71           C
ATOM   1597  NH1 ARG A 134      33.019  20.168  37.928  1.00 59.00           N
ATOM   1598  NH2 ARG A 134      32.179  22.253  37.402  1.00 56.57           N
ATOM   1599  N   GLN A 135      31.502  20.200  41.637  1.00 28.31           N
ATOM   1600  CA  GLN A 135      30.786  18.958  41.911  1.00 30.15           C
ATOM   1601  C   GLN A 135      30.872  17.841  40.864  1.00 30.71           C
ATOM   1602  O   GLN A 135      31.384  18.025  39.759  1.00 31.66           O
ATOM   1603  CB  GLN A 135      29.307  19.270  42.194  1.00 28.21           C
ATOM   1604  CG  GLN A 135      29.083  20.256  43.343  1.00 28.90           C
ATOM   1605  CD  GLN A 135      27.600  20.491  43.665  1.00 29.51           C
ATOM   1606  OE1 GLN A 135      26.862  19.554  43.958  1.00 31.20           O
ATOM   1607  NE2 GLN A 135      27.171  21.751  43.618  1.00 28.29           N
ATOM   1608  N   ASP A 136      30.363  16.675  41.249  1.00 30.38           N
ATOM   1609  CA  ASP A 136      30.331  15.490  40.401  1.00 30.17           C
ATOM   1610  C   ASP A 136      29.110  15.601  39.499  1.00 29.64           C
ATOM   1611  O   ASP A 136      28.008  15.918  39.952  1.00 28.83           O
ATOM   1612  CB  ASP A 136      30.230  14.228  41.262  1.00 32.11           C
ATOM   1613  CG  ASP A 136      29.924  12.983  40.442  1.00 32.86           C
ATOM   1614  OD1 ASP A 136      30.811  12.539  39.688  1.00 35.10           O
ATOM   1615  OD2 ASP A 136      28.796  12.456  40.547  1.00 32.97           O
ATOM   1616  N   PRO A 137      29.289  15.324  38.208  1.00 29.35           N
ATOM   1617  CA  PRO A 137      28.199  15.406  37.240  1.00 28.79           C
ATOM   1618  C   PRO A 137      26.936  14.640  37.601  1.00 29.65           C
ATOM   1619  O   PRO A 137      25.834  15.185  37.526  1.00 31.60           O
ATOM   1620  CB  PRO A 137      28.851  14.899  35.960  1.00 28.97           C
ATOM   1621  CG  PRO A 137      30.270  15.354  36.117  1.00 27.63           C
ATOM   1622  CD  PRO A 137      30.557  14.980  37.542  1.00 28.08           C
ATOM   1623  N   ILE A 138      27.085  13.380  37.991  1.00 29.71           N
ATOM   1624  CA  ILE A 138      25.932  12.569  38.335  1.00 27.92           C
ATOM   1625  C   ILE A 138      25.218  13.117  39.559  1.00 27.95           C
ATOM   1626  O   ILE A 138      23.992  13.316  39.544  1.00 28.10           O
ATOM   1627  CB  ILE A 138      26.331  11.092  38.596  1.00 28.57           C
ATOM   1628  CG1 ILE A 138      26.865  10.463  37.311  1.00 30.18           C
ATOM   1629  CG2 ILE A 138      25.132  10.304  39.063  1.00 25.86           C
ATOM   1630  CD1 ILE A 138      25.859  10.469  36.163  1.00 29.90           C
ATOM   1631  N   GLU A 139      25.971  13.361  40.625  1.00 27.17           N
ATOM   1632  CA  GLU A 139      25.350  13.877  41.837  1.00 29.66           C
ATOM   1633  C   GLU A 139      24.646  15.194  41.544  1.00 28.85           C
ATOM   1634  O   GLU A 139      23.496  15.394  41.932  1.00 26.18           O
ATOM   1635  CB  GLU A 139      26.387  14.066  42.948  1.00 30.87           C
ATOM   1636  CG  GLU A 139      25.898  14.969  44.077  1.00 35.48           C
ATOM   1637  CD  GLU A 139      26.679  14.792  45.368  1.00 37.65           C
ATOM   1638  OE1 GLU A 139      27.915  14.603  45.311  1.00 41.85           O
ATOM   1639  OE2 GLU A 139      26.053  14.857  46.444  1.00 40.13           O
ATOM   1640  N   CYS A 140      25.337  16.075  40.831  1.00 28.65           N
ATOM   1641  CA  CYS A 140      24.791  17.377  40.497  1.00 30.31           C
ATOM   1642  C   CYS A 140      23.523  17.262  39.658  1.00 29.48           C
ATOM   1643  O   CYS A 140      22.527  17.930  39.926  1.00 28.63           O
ATOM   1644  CB  CYS A 140      25.849  18.195  39.764  1.00 34.46           C
ATOM   1645  SG  CYS A 140      25.574  19.967  39.783  1.00 39.00           S
ATOM   1646  N   LEU A 141      23.553  16.395  38.654  1.00 30.46           N
ATOM   1647  CA  LEU A 141      22.404  16.192  37.772  1.00 28.91           C
ATOM   1648  C   LEU A 141      21.124  15.800  38.506  1.00 28.86           C
ATOM   1649  O   LEU A 141      20.077  16.432  38.353  1.00 29.00           O
ATOM   1650  CB  LEU A 141      22.716  15.105  36.744  1.00 30.62           C
ATOM   1651  CG  LEU A 141      21.528  14.650  35.889  1.00 32.12           C
ATOM   1652  CD1 LEU A 141      21.109  15.780  34.972  1.00 34.00           C
ATOM   1653  CD2 LEU A 141      21.910  13.442  35.062  1.00 36.61           C
ATOM   1654  N   PHE A 142      21.198  14.741  39.298  1.00 27.70           N
ATOM   1655  CA  PHE A 142      20.013  14.283  39.999  1.00 28.06           C
ATOM   1656  C   PHE A 142      19.630  15.132  41.211  1.00 26.55           C
ATOM   1657  O   PHE A 142      18.457  15.234  41.560  1.00 23.44           O
ATOM   1658  CB  PHE A 142      20.180  12.800  40.359  1.00 28.91           C
ATOM   1659  CG  PHE A 142      20.201  11.901  39.150  1.00 29.63           C
ATOM   1660  CD1 PHE A 142      21.398  11.594  38.514  1.00 30.18           C
ATOM   1661  CD2 PHE A 142      19.013  11.439  38.593  1.00 30.39           C
ATOM   1662  CE1 PHE A 142      21.415  10.844  37.335  1.00 30.12           C
ATOM   1663  CE2 PHE A 142      19.017  10.688  37.414  1.00 31.65           C
ATOM   1664  CZ  PHE A 142      20.227  10.393  36.782  1.00 29.87           C
ATOM   1665  N   SER A 143      20.614  15.751  41.844  1.00 27.30           N
ATOM   1666  CA  SER A 143      20.316  16.604  42.977  1.00 29.02           C
ATOM   1667  C   SER A 143      19.467  17.761  42.459  1.00 29.46           C
ATOM   1668  O   SER A 143      18.444  18.108  43.044  1.00 30.04           O
ATOM   1669  CB  SER A 143      21.605  17.143  43.601  1.00 28.93           C
ATOM   1670  OG  SER A 143      22.359  16.106  44.208  1.00 29.70           O
ATOM   1671  N   PHE A 144      19.872  18.351  41.343  1.00 29.73           N
ATOM   1672  CA  PHE A 144      19.108  19.463  40.831  1.00 30.48           C
ATOM   1673  C   PHE A 144      17.843  19.062  40.112  1.00 31.53           C
ATOM   1674  O   PHE A 144      16.941  19.883  39.933  1.00 31.57           O
ATOM   1675  CB  PHE A 144      19.994  20.363  39.990  1.00 30.57           C
ATOM   1676  CG  PHE A 144      20.961  21.156  40.820  1.00 32.80           C
ATOM   1677  CD1 PHE A 144      22.303  20.792  40.898  1.00 33.52           C
ATOM   1678  CD2 PHE A 144      20.510  22.227  41.585  1.00 35.34           C
ATOM   1679  CE1 PHE A 144      23.183  21.476  41.727  1.00 35.57           C
ATOM   1680  CE2 PHE A 144      21.381  22.928  42.424  1.00 36.20           C
ATOM   1681  CZ  PHE A 144      22.722  22.551  42.496  1.00 37.27           C
ATOM   1682  N   ILE A 145      17.752  17.798  39.711  1.00 32.01           N
ATOM   1683  CA  ILE A 145      16.525  17.336  39.084  1.00 31.56           C
ATOM   1684  C   ILE A 145      15.520  17.376  40.235  1.00 31.31           C
ATOM   1685  O   ILE A 145      14.335  17.657  40.050  1.00 30.77           O
ATOM   1686  CB  ILE A 145      16.691  15.903  38.501  1.00 33.48           C
ATOM   1687  CG1 ILE A 145      17.459  15.990  37.178  1.00 33.76           C
ATOM   1688  CG2 ILE A 145      15.335  15.250  38.255  1.00 31.80           C
ATOM   1689  CD1 ILE A 145      17.638  14.662  36.480  1.00 36.14           C
ATOM   1690  N   CYS A 146      16.030  17.132  41.442  1.00 31.65           N
ATOM   1691  CA  CYS A 146      15.220  17.154  42.656  1.00 31.61           C
ATOM   1692  C   CYS A 146      14.908  18.589  43.105  1.00 31.57           C
ATOM   1693  O   CYS A 146      13.946  18.814  43.835  1.00 31.24           O
ATOM   1694  CB  CYS A 146      15.954  16.427  43.792  1.00 30.51           C
ATOM   1695  SG  CYS A 146      16.033  14.608  43.660  1.00 31.97           S
ATOM   1696  N   SER A 147      15.703  19.553  42.642  1.00 31.31           N
ATOM   1697  CA  SER A 147      15.549  20.952  43.039  1.00 32.60           C
ATOM   1698  C   SER A 147      14.408  21.789  42.463  1.00 33.66           C
ATOM   1699  O   SER A 147      13.988  22.757  43.088  1.00 34.13           O
ATOM   1700  CB  SER A 147      16.859  21.707  42.783  1.00 33.39           C
ATOM   1701  OG  SER A 147      16.989  22.115  41.424  1.00 32.65           O
ATOM   1702  N   SER A 148      13.897  21.423  41.292  1.00 33.82           N
ATOM   1703  CA  SER A 148      12.853  22.215  40.652  1.00 34.55           C
ATOM   1704  C   SER A 148      11.547  22.378  41.420  1.00 36.29           C
ATOM   1705  O   SER A 148      11.039  21.425  42.007  1.00 37.47           O
ATOM   1706  CB  SER A 148      12.543  21.653  39.260  1.00 33.41           C
ATOM   1707  OG  SER A 148      11.793  20.460  39.347  1.00 35.65           O
ATOM   1708  N   ASN A 149      11.004  23.597  41.391  1.00 37.37           N
ATOM   1709  CA  ASN A 149       9.740  23.912  42.053  1.00 38.18           C
ATOM   1710  C   ASN A 149       9.780  23.330  43.464  1.00 38.37           C
ATOM   1711  O   ASN A 149       8.848  22.654  43.914  1.00 37.85           O
ATOM   1712  CB  ASN A 149       8.590  23.316  41.226  1.00 39.19           C
ATOM   1713  CG  ASN A 149       7.231  23.842  41.640  1.00 42.08           C
ATOM   1714  OD1 ASN A 149       7.089  25.002  42.026  1.00 43.46           O
ATOM   1715  ND2 ASN A 149       6.215  22.993  41.541  1.00 43.43           N
ATOM   1716  N   ASN A 150      10.874  23.618  44.162  1.00 39.58           N
ATOM   1717  CA  ASN A 150      11.093  23.078  45.499  1.00 39.27           C
ATOM   1718  C   ASN A 150      11.991  24.003  46.325  1.00 38.27           C
ATOM   1719  O   ASN A 150      12.656  24.878  45.778  1.00 38.90           O
ATOM   1720  CB  ASN A 150      11.755  21.701  45.349  1.00 40.37           C
ATOM   1721  CG  ASN A 150      11.452  20.768  46.500  1.00 40.77           C
ATOM   1722  OD1 ASN A 150      11.832  19.593  46.474  1.00 40.10           O
ATOM   1723  ND2 ASN A 150      10.765  21.278  47.514  1.00 42.51           N
ATOM   1724  N   ASN A 151      12.008  23.786  47.639  1.00 37.97           N
ATOM   1725  CA  ASN A 151      12.818  24.574  48.571  1.00 36.17           C
ATOM   1726  C   ASN A 151      14.006  23.755  49.088  1.00 34.86           C
ATOM   1727  O   ASN A 151      13.912  22.540  49.249  1.00 34.62           O
ATOM   1728  CB  ASN A 151      11.949  25.036  49.745  1.00 36.30           C
ATOM   1729  CG  ASN A 151      11.399  23.876  50.553  1.00 36.43           C
ATOM   1730  OD1 ASN A 151      12.039  23.398  51.489  1.00 39.85           O
ATOM   1731  ND2 ASN A 151      10.215  23.407  50.183  1.00 34.94           N
ATOM   1732  N   ILE A 152      15.117  24.436  49.349  1.00 34.53           N
ATOM   1733  CA  ILE A 152      16.342  23.797  49.819  1.00 34.63           C
ATOM   1734  C   ILE A 152      16.167  22.798  50.959  1.00 34.29           C
ATOM   1735  O   ILE A 152      16.844  21.771  50.992  1.00 34.05           O
ATOM   1736  CB  ILE A 152      17.394  24.854  50.248  1.00 33.47           C
ATOM   1737  CG1 ILE A 152      17.811  25.701  49.037  1.00 34.62           C
ATOM   1738  CG2 ILE A 152      18.607  24.162  50.845  1.00 33.47           C
ATOM   1739  CD1 ILE A 152      18.797  26.829  49.352  1.00 31.61           C
ATOM   1740  N   ALA A 153      15.272  23.095  51.895  1.00 35.21           N
ATOM   1741  CA  ALA A 153      15.043  22.190  53.018  1.00 34.97           C
ATOM   1742  C   ALA A 153      14.549  20.822  52.526  1.00 34.53           C
ATOM   1743  O   ALA A 153      15.122  19.786  52.873  1.00 33.08           O
ATOM   1744  CB  ALA A 153      14.039  22.800  53.984  1.00 36.03           C
ATOM   1745  N   ARG A 154      13.489  20.819  51.723  1.00 34.12           N
ATOM   1746  CA  ARG A 154      12.951  19.571  51.187  1.00 34.73           C
ATOM   1747  C   ARG A 154      13.995  18.875  50.311  1.00 33.43           C
ATOM   1748  O   ARG A 154      14.319  17.710  50.523  1.00 33.63           O
ATOM   1749  CB  ARG A 154      11.698  19.842  50.356  1.00 35.32           C
ATOM   1750  CG  ARG A 154      10.444  19.239  50.934  1.00 39.24           C
ATOM   1751  CD  ARG A 154       9.888  18.140  50.058  1.00 40.38           C
ATOM   1752  NE  ARG A 154       9.422  18.648  48.774  1.00 42.43           N
ATOM   1753  CZ  ARG A 154       8.846  17.904  47.835  1.00 42.05           C
ATOM   1754  NH1 ARG A 154       8.657  16.609  48.028  1.00 42.21           N
ATOM   1755  NH2 ARG A 154       8.462  18.458  46.694  1.00 43.76           N
ATOM   1756  N   ILE A 155      14.525  19.601  49.335  1.00 31.33           N
ATOM   1757  CA  ILE A 155      15.519  19.038  48.435  1.00 31.15           C
ATOM   1758  C   ILE A 155      16.587  18.287  49.206  1.00 30.75           C
ATOM   1759  O   ILE A 155      16.954  17.178  48.840  1.00 31.47           O
ATOM   1760  CB  ILE A 155      16.205  20.129  47.599  1.00 30.05           C
ATOM   1761  CG1 ILE A 155      15.154  20.950  46.855  1.00 29.94           C
ATOM   1762  CG2 ILE A 155      17.148  19.489  46.603  1.00 30.83           C
ATOM   1763  CD1 ILE A 155      15.706  22.195  46.204  1.00 32.32           C
ATOM   1764  N   THR A 156      17.077  18.896  50.281  1.00 30.74           N
ATOM   1765  CA  THR A 156      18.112  18.280  51.105  1.00 29.22           C
ATOM   1766  C   THR A 156      17.661  16.930  51.661  1.00 29.20           C
ATOM   1767  O   THR A 156      18.416  15.951  51.628  1.00 27.78           O
ATOM   1768  CB  THR A 156      18.499  19.201  52.277  1.00 30.31           C
ATOM   1769  OG1 THR A 156      18.858  20.491  51.764  1.00 30.03           O
ATOM   1770  CG2 THR A 156      19.677  18.619  53.052  1.00 27.03           C
ATOM   1771  N   GLY A 157      16.432  16.885  52.168  1.00 28.29           N
ATOM   1772  CA  GLY A 157      15.904  15.648  52.716  1.00 30.09           C
ATOM   1773  C   GLY A 157      15.718  14.602  51.635  1.00 31.07           C
ATOM   1774  O   GLY A 157      16.092  13.436  51.805  1.00 30.69           O
ATOM   1775  N   MET A 158      15.141  15.031  50.518  1.00 29.98           N
ATOM   1776  CA  MET A 158      14.911  14.155  49.380  1.00 31.19           C
ATOM   1777  C   MET A 158      16.225  13.536  48.918  1.00 30.13           C
ATOM   1778  O   MET A 158      16.312  12.333  48.699  1.00 29.63           O
ATOM   1779  CB  MET A 158      14.274  14.944  48.229  1.00 30.22           C
ATOM   1780  CG  MET A 158      12.777  15.139  48.380  1.00 30.36           C
ATOM   1781  SD  MET A 158      12.114  16.398  47.276  1.00 33.64           S
ATOM   1782  CE  MET A 158      12.281  15.650  45.654  1.00 30.19           C
ATOM   1783  N   VAL A 159      17.252  14.364  48.781  1.00 29.72           N
ATOM   1784  CA  VAL A 159      18.551  13.873  48.342  1.00 29.53           C
ATOM   1785  C   VAL A 159      19.172  12.890  49.330  1.00 29.83           C
ATOM   1786  O   VAL A 159      19.919  11.991  48.929  1.00 29.98           O
ATOM   1787  CB  VAL A 159      19.521  15.039  48.086  1.00 29.02           C
ATOM   1788  CG1 VAL A 159      20.904  14.511  47.740  1.00 29.10           C
ATOM   1789  CG2 VAL A 159      18.995  15.892  46.944  1.00 27.75           C
ATOM   1790  N   GLU A 160      18.867  13.049  50.615  1.00 29.56           N
ATOM   1791  CA  GLU A 160      19.412  12.142  51.611  1.00 30.62           C
ATOM   1792  C   GLU A 160      18.751  10.782  51.498  1.00 28.66           C
ATOM   1793  O   GLU A 160      19.434   9.767  51.410  1.00 28.01           O
ATOM   1794  CB  GLU A 160      19.222  12.694  53.024  1.00 32.26           C
ATOM   1795  CG  GLU A 160      20.293  13.703  53.418  1.00 40.69           C
ATOM   1796  CD  GLU A 160      19.998  14.414  54.730  1.00 41.30           C
ATOM   1797  OE1 GLU A 160      20.701  15.414  55.024  1.00 43.95           O
ATOM   1798  OE2 GLU A 160      19.072  13.970  55.455  1.00 41.44           O
ATOM   1799  N   ARG A 161      17.424  10.767  51.489  1.00 27.50           N
ATOM   1800  CA  ARG A 161      16.694   9.511  51.390  1.00 29.37           C
ATOM   1801  C   ARG A 161      17.106   8.758  50.123  1.00 29.72           C
ATOM   1802  O   ARG A 161      17.298   7.540  50.140  1.00 29.59           O
ATOM   1803  CB  ARG A 161      15.182   9.774  51.416  1.00 29.03           C
ATOM   1804  CG  ARG A 161      14.715  10.379  52.734  1.00 29.56           C
ATOM   1805  CD  ARG A 161      13.206  10.311  52.924  1.00 29.50           C
ATOM   1806  NE  ARG A 161      12.465  11.235  52.070  1.00 31.88           N
ATOM   1807  CZ  ARG A 161      12.508  12.562  52.167  1.00 33.39           C
ATOM   1808  NH1 ARG A 161      13.267  13.149  53.090  1.00 35.45           N
ATOM   1809  NH2 ARG A 161      11.784  13.307  51.342  1.00 31.75           N
ATOM   1810  N   LEU A 162      17.269   9.502  49.035  1.00 30.68           N
ATOM   1811  CA  LEU A 162      17.675   8.932  47.762  1.00 30.29           C
ATOM   1812  C   LEU A 162      19.026   8.212  47.862  1.00 30.51           C
ATOM   1813  O   LEU A 162      19.182   7.088  47.383  1.00 31.19           O
ATOM   1814  CB  LEU A 162      17.744  10.041  46.707  1.00 30.03           C
ATOM   1815  CG  LEU A 162      18.269   9.640  45.323  1.00 29.80           C
ATOM   1816  CD1 LEU A 162      17.518  10.381  44.230  1.00 30.76           C
ATOM   1817  CD2 LEU A 162      19.740   9.934  45.253  1.00 29.28           C
ATOM   1818  N   CYS A 163      20.007   8.855  48.482  1.00 29.91           N
ATOM   1819  CA  CYS A 163      21.328   8.252  48.618  1.00 29.11           C
ATOM   1820  C   CYS A 163      21.317   7.057  49.560  1.00 30.26           C
ATOM   1821  O   CYS A 163      22.049   6.078  49.367  1.00 27.00           O
ATOM   1822  CB  CYS A 163      22.323   9.282  49.150  1.00 28.78           C
ATOM   1823  SG  CYS A 163      22.745  10.569  47.989  1.00 27.35           S
ATOM   1824  N   GLN A 164      20.492   7.153  50.595  1.00 31.20           N
ATOM   1825  CA  GLN A 164      20.394   6.097  51.586  1.00 34.31           C
ATOM   1826  C   GLN A 164      19.732   4.846  51.010  1.00 34.69           C
ATOM   1827  O   GLN A 164      20.051   3.722  51.408  1.00 34.71           O
ATOM   1828  CB  GLN A 164      19.592   6.593  52.776  1.00 37.73           C
ATOM   1829  CG  GLN A 164      19.451   5.580  53.875  1.00 44.49           C
ATOM   1830  CD  GLN A 164      18.350   5.949  54.834  1.00 49.80           C
ATOM   1831  OE1 GLN A 164      18.302   7.080  55.348  1.00 52.10           O
ATOM   1832  NE2 GLN A 164      17.450   5.003  55.084  1.00 50.95           N
ATOM   1833  N   ALA A 165      18.811   5.052  50.072  1.00 33.26           N
ATOM   1834  CA  ALA A 165      18.099   3.949  49.441  1.00 31.65           C
ATOM   1835  C   ALA A 165      18.856   3.306  48.282  1.00 30.59           C
ATOM   1836  O   ALA A 165      18.784   2.091  48.096  1.00 29.91           O
ATOM   1837  CB  ALA A 165      16.728   4.425  48.960  1.00 31.87           C
ATOM   1838  N   PHE A 166      19.589   4.099  47.507  1.00 28.99           N
ATOM   1839  CA  PHE A 166      20.296   3.537  46.357  1.00 27.91           C
ATOM   1840  C   PHE A 166      21.790   3.744  46.313  1.00 27.08           C
ATOM   1841  O   PHE A 166      22.441   3.268  45.396  1.00 27.82           O
ATOM   1842  CB  PHE A 166      19.691   4.070  45.057  1.00 26.96           C
ATOM   1843  CG  PHE A 166      18.232   3.771  44.919  1.00 28.89           C
ATOM   1844  CD1 PHE A 166      17.281   4.648  45.427  1.00 28.96           C
ATOM   1845  CD2 PHE A 166      17.810   2.560  44.370  1.00 28.63           C
ATOM   1846  CE1 PHE A 166      15.923   4.325  45.402  1.00 31.00           C
ATOM   1847  CE2 PHE A 166      16.459   2.222  44.339  1.00 30.39           C
ATOM   1848  CZ  PHE A 166      15.507   3.103  44.857  1.00 31.05           C
ATOM   1849  N   GLY A 167      22.333   4.445  47.299  1.00 27.63           N
ATOM   1850  CA  GLY A 167      23.762   4.706  47.314  1.00 26.10           C
ATOM   1851  C   GLY A 167      24.533   3.795  48.249  1.00 26.97           C
ATOM   1852  O   GLY A 167      23.980   3.316  49.240  1.00 27.80           O
ATOM   1853  N   PRO A 168      25.823   3.550  47.967  1.00 25.75           N
ATOM   1854  CA  PRO A 168      26.681   2.689  48.781  1.00 26.37           C
ATOM   1855  C   PRO A 168      26.779   3.224  50.198  1.00 27.53           C
ATOM   1856  O   PRO A 168      26.852   4.435  50.410  1.00 27.17           O
ATOM   1857  CB  PRO A 168      28.038   2.769  48.079  1.00 27.20           C
ATOM   1858  CG  PRO A 168      27.732   3.314  46.724  1.00 28.94           C
ATOM   1859  CD  PRO A 168      26.619   4.266  46.961  1.00 26.42           C
ATOM   1860  N   ARG A 169      26.794   2.316  51.161  1.00 28.15           N
ATOM   1861  CA  ARG A 169      26.908   2.684  52.559  1.00 29.36           C
ATOM   1862  C   ARG A 169      28.386   2.929  52.814  1.00 28.41           C
ATOM   1863  O   ARG A 169      29.225   2.097  52.484  1.00 30.11           O
ATOM   1864  CB  ARG A 169      26.414   1.536  53.439  1.00 32.42           C
ATOM   1865  CG  ARG A 169      26.382   1.850  54.913  1.00 37.36           C
ATOM   1866  CD  ARG A 169      26.963   0.701  55.717  1.00 42.03           C
ATOM   1867  NE  ARG A 169      26.231   0.475  56.957  1.00 45.52           N
ATOM   1868  CZ  ARG A 169      24.974   0.034  57.007  1.00 50.47           C
ATOM   1869  NH1 ARG A 169      24.374  -0.152  58.178  1.00 52.29           N
ATOM   1870  NH2 ARG A 169      24.315  -0.224  55.883  1.00 51.75           N
ATOM   1871  N   LEU A 170      28.710   4.065  53.403  1.00 26.83           N
ATOM   1872  CA  LEU A 170      30.092   4.381  53.670  1.00 27.78           C
ATOM   1873  C   LEU A 170      30.522   4.101  55.120  1.00 30.41           C
ATOM   1874  O   LEU A 170      31.187   3.102  55.387  1.00 31.91           O
ATOM   1875  CB  LEU A 170      30.345   5.837  53.284  1.00 26.36           C
ATOM   1876  CG  LEU A 170      30.952   6.120  51.903  1.00 25.83           C
ATOM   1877  CD1 LEU A 170      30.436   5.173  50.850  1.00 24.42           C
ATOM   1878  CD2 LEU A 170      30.650   7.567  51.537  1.00 26.40           C
ATOM   1879  N   ILE A 171      30.177   4.983  56.051  1.00 30.81           N
ATOM   1880  CA  ILE A 171      30.538   4.778  57.448  1.00 32.07           C
ATOM   1881  C   ILE A 171      29.451   5.368  58.341  1.00 32.62           C
ATOM   1882  O   ILE A 171      28.544   6.058  57.857  1.00 33.18           O
ATOM   1883  CB  ILE A 171      31.928   5.407  57.799  1.00 33.90           C
ATOM   1884  CG1 ILE A 171      31.947   6.896  57.485  1.00 32.77           C
ATOM   1885  CG2 ILE A 171      33.037   4.703  57.028  1.00 35.27           C
ATOM   1886  CD1 ILE A 171      31.399   7.745  58.598  1.00 35.30           C
ATOM   1887  N   GLN A 172      29.530   5.101  59.639  1.00 29.84           N
ATOM   1888  CA  GLN A 172      28.509   5.602  60.548  1.00 28.36           C
ATOM   1889  C   GLN A 172      29.078   6.404  61.710  1.00 27.83           C
ATOM   1890  O   GLN A 172      29.959   5.944  62.437  1.00 26.55           O
ATOM   1891  CB  GLN A 172      27.688   4.433  61.080  1.00 27.22           C
ATOM   1892  CG  GLN A 172      26.604   4.823  62.060  1.00 30.38           C
ATOM   1893  CD  GLN A 172      25.954   3.609  62.723  1.00 30.59           C
ATOM   1894  OE1 GLN A 172      25.252   3.740  63.723  1.00 34.04           O
ATOM   1895  NE2 GLN A 172      26.185   2.429  62.161  1.00 29.92           N
ATOM   1896  N   LEU A 173      28.568   7.618  61.870  1.00 25.77           N
ATOM   1897  CA  LEU A 173      28.997   8.491  62.949  1.00 26.07           C
ATOM   1898  C   LEU A 173      27.745   8.758  63.764  1.00 25.96           C
ATOM   1899  O   LEU A 173      26.723   9.202  63.222  1.00 24.77           O
ATOM   1900  CB  LEU A 173      29.592   9.789  62.378  1.00 25.57           C
ATOM   1901  CG  LEU A 173      30.841   9.531  61.527  1.00 24.56           C
ATOM   1902  CD1 LEU A 173      31.324  10.824  60.895  1.00 27.05           C
ATOM   1903  CD2 LEU A 173      31.921   8.910  62.401  1.00 23.76           C
ATOM   1904  N   ASP A 174      27.824   8.472  65.063  1.00 26.48           N
ATOM   1905  CA  ASP A 174      26.671   8.629  65.943  1.00 27.08           C
ATOM   1906  C   ASP A 174      25.539   7.808  65.322  1.00 26.33           C
ATOM   1907  O   ASP A 174      25.724   6.621  65.043  1.00 27.83           O
ATOM   1908  CB  ASP A 174      26.292  10.102  66.056  1.00 27.12           C
ATOM   1909  CG  ASP A 174      27.312  10.892  66.852  1.00 31.84           C
ATOM   1910  OD1 ASP A 174      27.528  10.548  68.038  1.00 31.98           O
ATOM   1911  OD2 ASP A 174      27.903  11.845  66.293  1.00 32.95           O
ATOM   1912  N   ASP A 175      24.379   8.418  65.105  1.00 24.79           N
ATOM   1913  CA  ASP A 175      23.271   7.706  64.483  1.00 25.18           C
ATOM   1914  C   ASP A 175      23.092   8.126  63.016  1.00 25.76           C
ATOM   1915  O   ASP A 175      22.011   7.994  62.452  1.00 25.33           O
ATOM   1916  CB  ASP A 175      21.967   7.947  65.251  1.00 25.91           C
ATOM   1917  CG  ASP A 175      21.649   9.418  65.422  1.00 26.33           C
ATOM   1918  OD1 ASP A 175      22.414  10.258  64.899  1.00 27.77           O
ATOM   1919  OD2 ASP A 175      20.635   9.731  66.085  1.00 25.20           O
ATOM   1920  N   VAL A 176      24.158   8.634  62.403  1.00 25.97           N
ATOM   1921  CA  VAL A 176      24.092   9.054  61.010  1.00 26.39           C
ATOM   1922  C   VAL A 176      24.896   8.098  60.150  1.00 26.94           C
ATOM   1923  O   VAL A 176      26.085   7.909  60.374  1.00 27.85           O
ATOM   1924  CB  VAL A 176      24.678  10.462  60.801  1.00 27.43           C
ATOM   1925  CG1 VAL A 176      24.479  10.894  59.361  1.00 25.72           C
ATOM   1926  CG2 VAL A 176      24.025  11.449  61.756  1.00 26.79           C
ATOM   1927  N   THR A 177      24.232   7.474  59.183  1.00 28.12           N
ATOM   1928  CA  THR A 177      24.904   6.564  58.263  1.00 29.10           C
ATOM   1929  C   THR A 177      25.069   7.300  56.938  1.00 29.98           C
ATOM   1930  O   THR A 177      24.079   7.632  56.279  1.00 30.57           O
ATOM   1931  CB  THR A 177      24.078   5.283  58.010  1.00 27.77           C
ATOM   1932  OG1 THR A 177      23.964   4.540  59.231  1.00 32.73           O
ATOM   1933  CG2 THR A 177      24.752   4.414  56.981  1.00 23.16           C
ATOM   1934  N   TYR A 178      26.316   7.560  56.557  1.00 28.64           N
ATOM   1935  CA  TYR A 178      26.589   8.249  55.307  1.00 28.95           C
ATOM   1936  C   TYR A 178      26.560   7.303  54.126  1.00 28.13           C
ATOM   1937  O   TYR A 178      26.985   6.153  54.217  1.00 29.24           O
ATOM   1938  CB  TYR A 178      27.948   8.948  55.360  1.00 28.28           C
ATOM   1939  CG  TYR A 178      27.960  10.084  56.343  1.00 29.01           C
ATOM   1940  CD1 TYR A 178      28.093   9.850  57.716  1.00 29.02           C
ATOM   1941  CD2 TYR A 178      27.756  11.390  55.915  1.00 29.02           C
ATOM   1942  CE1 TYR A 178      28.014  10.895  58.631  1.00 26.68           C
ATOM   1943  CE2 TYR A 178      27.675  12.437  56.821  1.00 27.08           C
ATOM   1944  CZ  TYR A 178      27.801  12.184  58.170  1.00 24.81           C
ATOM   1945  OH  TYR A 178      27.687  13.223  59.049  1.00 25.55           O
ATOM   1946  N   HIS A 179      26.049   7.802  53.016  1.00 25.99           N
ATOM   1947  CA  HIS A 179      25.973   7.011  51.812  1.00 26.36           C
ATOM   1948  C   HIS A 179      26.622   7.759  50.671  1.00 26.77           C
ATOM   1949  O   HIS A 179      26.647   8.990  50.659  1.00 25.62           O
ATOM   1950  CB  HIS A 179      24.513   6.726  51.470  1.00 27.12           C
ATOM   1951  CG  HIS A 179      23.890   5.668  52.323  1.00 28.68           C
ATOM   1952  ND1 HIS A 179      23.941   4.328  52.002  1.00 30.07           N
ATOM   1953  CD2 HIS A 179      23.221   5.749  53.497  1.00 28.74           C
ATOM   1954  CE1 HIS A 179      23.328   3.631  52.941  1.00 31.06           C
ATOM   1955  NE2 HIS A 179      22.883   4.470  53.860  1.00 29.42           N
ATOM   1956  N   GLY A 180      27.174   7.010  49.726  1.00 26.88           N
ATOM   1957  CA  GLY A 180      27.766   7.635  48.566  1.00 23.83           C
ATOM   1958  C   GLY A 180      26.570   7.939  47.686  1.00 25.30           C
ATOM   1959  O   GLY A 180      25.466   7.441  47.950  1.00 23.84           O
ATOM   1960  N   PHE A 181      26.767   8.760  46.656  1.00 25.70           N
ATOM   1961  CA  PHE A 181      25.677   9.106  45.751  1.00 24.38           C
ATOM   1962  C   PHE A 181      25.351   7.918  44.833  1.00 24.48           C
ATOM   1963  O   PHE A 181      26.247   7.226  44.355  1.00 22.52           O
ATOM   1964  CB  PHE A 181      26.045  10.336  44.916  1.00 22.37           C
ATOM   1965  CG  PHE A 181      24.858  11.027  44.335  1.00 26.67           C
ATOM   1966  CD1 PHE A 181      24.204  12.025  45.045  1.00 26.85           C
ATOM   1967  CD2 PHE A 181      24.311  10.600  43.126  1.00 27.93           C
ATOM   1968  CE1 PHE A 181      23.017  12.582  44.568  1.00 27.19           C
ATOM   1969  CE2 PHE A 181      23.126  11.150  42.645  1.00 26.72           C
ATOM   1970  CZ  PHE A 181      22.480  12.143  43.372  1.00 27.33           C
ATOM   1971  N   PRO A 182      24.057   7.673  44.573  1.00 26.38           N
ATOM   1972  CA  PRO A 182      23.648   6.556  43.711  1.00 26.92           C
ATOM   1973  C   PRO A 182      24.332   6.548  42.353  1.00 28.55           C
ATOM   1974  O   PRO A 182      24.691   7.603  41.811  1.00 30.61           O
ATOM   1975  CB  PRO A 182      22.142   6.748  43.586  1.00 26.80           C
ATOM   1976  CG  PRO A 182      21.779   7.398  44.869  1.00 26.41           C
ATOM   1977  CD  PRO A 182      22.877   8.417  45.046  1.00 25.40           C
ATOM   1978  N   SER A 183      24.522   5.357  41.802  1.00 27.90           N
ATOM   1979  CA  SER A 183      25.148   5.251  40.500  1.00 28.75           C
ATOM   1980  C   SER A 183      24.052   5.305  39.437  1.00 27.80           C
ATOM   1981  O   SER A 183      22.862   5.185  39.743  1.00 29.09           O
ATOM   1982  CB  SER A 183      25.929   3.937  40.375  1.00 29.21           C
ATOM   1983  OG  SER A 183      25.053   2.837  40.198  1.00 31.08           O
ATOM   1984  N   LEU A 184      24.462   5.504  38.193  1.00 27.30           N
ATOM   1985  CA  LEU A 184      23.538   5.549  37.063  1.00 28.69           C
ATOM   1986  C   LEU A 184      22.772   4.221  36.982  1.00 28.37           C
ATOM   1987  O   LEU A 184      21.539   4.196  36.881  1.00 26.66           O
ATOM   1988  CB  LEU A 184      24.346   5.773  35.783  1.00 29.43           C
ATOM   1989  CG  LEU A 184      23.979   6.859  34.772  1.00 31.60           C
ATOM   1990  CD1 LEU A 184      23.432   8.108  35.456  1.00 30.80           C
ATOM   1991  CD2 LEU A 184      25.229   7.163  33.949  1.00 28.05           C
ATOM   1992  N   GLN A 185      23.510   3.115  37.044  1.00 29.66           N
ATOM   1993  CA  GLN A 185      22.902   1.790  36.976  1.00 30.69           C
ATOM   1994  C   GLN A 185      21.885   1.580  38.084  1.00 30.33           C
ATOM   1995  O   GLN A 185      20.814   1.032  37.843  1.00 31.71           O
ATOM   1996  CB  GLN A 185      23.974   0.701  37.037  1.00 32.93           C
ATOM   1997  CG  GLN A 185      24.882   0.681  35.811  1.00 36.10           C
ATOM   1998  CD  GLN A 185      25.831   1.875  35.739  1.00 40.27           C
ATOM   1999  OE1 GLN A 185      26.408   2.157  34.684  1.00 42.94           O
ATOM   2000  NE2 GLN A 185      26.014   2.570  36.863  1.00 36.95           N
ATOM   2001  N   ALA A 186      22.202   2.021  39.296  1.00 28.60           N
ATOM   2002  CA  ALA A 186      21.259   1.862  40.405  1.00 28.76           C
ATOM   2003  C   ALA A 186      20.002   2.698  40.150  1.00 28.61           C
ATOM   2004  O   ALA A 186      18.872   2.213  40.263  1.00 29.84           O
ATOM   2005  CB  ALA A 186      21.910   2.287  41.725  1.00 26.65           C
ATOM   2006  N   LEU A 187      20.199   3.961  39.798  1.00 30.11           N
ATOM   2007  CA  LEU A 187      19.072   4.846  39.542  1.00 31.22           C
ATOM   2008  C   LEU A 187      18.225   4.380  38.356  1.00 32.46           C
ATOM   2009  O   LEU A 187      17.042   4.703  38.267  1.00 33.35           O
ATOM   2010  CB  LEU A 187      19.576   6.277  39.327  1.00 30.47           C
ATOM   2011  CG  LEU A 187      20.229   6.900  40.566  1.00 28.89           C
ATOM   2012  CD1 LEU A 187      20.616   8.349  40.290  1.00 29.39           C
ATOM   2013  CD2 LEU A 187      19.240   6.825  41.733  1.00 29.34           C
ATOM   2014  N   ALA A 188      18.819   3.608  37.453  1.00 33.92           N
ATOM   2015  CA  ALA A 188      18.075   3.101  36.301  1.00 35.28           C
ATOM   2016  C   ALA A 188      17.356   1.790  36.647  1.00 36.34           C
ATOM   2017  O   ALA A 188      16.610   1.239  35.835  1.00 37.84           O
ATOM   2018  CB  ALA A 188      19.024   2.883  35.122  1.00 32.61           C
ATOM   2019  N   GLY A 189      17.574   1.300  37.862  1.00 36.68           N
ATOM   2020  CA  GLY A 189      16.965   0.045  38.274  1.00 37.43           C
ATOM   2021  C   GLY A 189      15.457  -0.068  38.152  1.00 37.32           C
ATOM   2022  O   GLY A 189      14.767   0.914  37.884  1.00 39.34           O
ATOM   2023  N   PRO A 190      14.911  -1.277  38.341  1.00 36.60           N
ATOM   2024  CA  PRO A 190      13.467  -1.490  38.249  1.00 36.28           C
ATOM   2025  C   PRO A 190      12.732  -1.032  39.504  1.00 36.74           C
ATOM   2026  O   PRO A 190      13.190  -1.266  40.621  1.00 36.63           O
ATOM   2027  CB  PRO A 190      13.362  -2.994  38.040  1.00 36.03           C
ATOM   2028  CG  PRO A 190      14.518  -3.514  38.811  1.00 34.66           C
ATOM   2029  CD  PRO A 190      15.623  -2.565  38.425  1.00 35.72           C
ATOM   2030  N   GLU A 191      11.589  -0.386  39.310  1.00 36.51           N
ATOM   2031  CA  GLU A 191      10.778   0.107  40.416  1.00 38.08           C
ATOM   2032  C   GLU A 191      11.460   1.211  41.230  1.00 37.27           C
ATOM   2033  O   GLU A 191      11.120   1.436  42.386  1.00 36.61           O
ATOM   2034  CB  GLU A 191      10.382  -1.056  41.341  1.00 40.53           C
ATOM   2035  CG  GLU A 191       9.529  -2.133  40.662  1.00 43.41           C
ATOM   2036  CD  GLU A 191       9.069  -3.231  41.614  1.00 45.10           C
ATOM   2037  OE1 GLU A 191       8.168  -2.975  42.444  1.00 46.13           O
ATOM   2038  OE2 GLU A 191       9.618  -4.352  41.534  1.00 46.67           O
ATOM   2039  N   VAL A 192      12.422   1.902  40.629  1.00 38.52           N
ATOM   2040  CA  VAL A 192      13.111   2.980  41.331  1.00 38.73           C
ATOM   2041  C   VAL A 192      12.157   4.154  41.555  1.00 39.01           C
ATOM   2042  O   VAL A 192      12.146   4.749  42.629  1.00 39.38           O
ATOM   2043  CB  VAL A 192      14.351   3.470  40.546  1.00 39.16           C
ATOM   2044  CG1 VAL A 192      14.884   4.761  41.163  1.00 38.60           C
ATOM   2045  CG2 VAL A 192      15.441   2.395  40.570  1.00 37.72           C
ATOM   2046  N   GLU A 193      11.347   4.469  40.545  1.00 38.58           N
ATOM   2047  CA  GLU A 193      10.394   5.571  40.647  1.00 38.59           C
ATOM   2048  C   GLU A 193       9.401   5.295  41.759  1.00 37.27           C
ATOM   2049  O   GLU A 193       9.112   6.156  42.585  1.00 38.81           O
ATOM   2050  CB  GLU A 193       9.626   5.752  39.338  1.00 39.98           C
ATOM   2051  CG  GLU A 193       8.780   7.013  39.305  1.00 43.19           C
ATOM   2052  CD  GLU A 193       7.621   6.934  38.325  1.00 44.99           C
ATOM   2053  OE1 GLU A 193       7.834   6.532  37.165  1.00 47.53           O
ATOM   2054  OE2 GLU A 193       6.489   7.284  38.715  1.00 46.34           O
ATOM   2055  N   ALA A 194       8.867   4.086  41.768  1.00 35.62           N
ATOM   2056  CA  ALA A 194       7.907   3.701  42.782  1.00 34.07           C
ATOM   2057  C   ALA A 194       8.511   3.918  44.157  1.00 35.70           C
ATOM   2058  O   ALA A 194       7.874   4.495  45.044  1.00 36.73           O
ATOM   2059  CB  ALA A 194       7.532   2.249  42.607  1.00 31.05           C
ATOM   2060  N   HIS A 195       9.748   3.457  44.328  1.00 36.33           N
ATOM   2061  CA  HIS A 195      10.436   3.577  45.603  1.00 36.26           C
ATOM   2062  C   HIS A 195      10.596   5.056  45.964  1.00 36.41           C
ATOM   2063  O   HIS A 195      10.225   5.478  47.056  1.00 34.59           O
ATOM   2064  CB  HIS A 195      11.805   2.898  45.528  1.00 37.30           C
ATOM   2065  CG  HIS A 195      12.387   2.558  46.870  1.00 40.12           C
ATOM   2066  ND1 HIS A 195      12.278   3.390  47.965  1.00 41.23           N
ATOM   2067  CD2 HIS A 195      13.114   1.491  47.281  1.00 39.34           C
ATOM   2068  CE1 HIS A 195      12.912   2.852  48.991  1.00 40.68           C
ATOM   2069  NE2 HIS A 195      13.429   1.699  48.602  1.00 40.24           N
ATOM   2070  N   LEU A 196      11.142   5.833  45.032  1.00 35.51           N
ATOM   2071  CA  LEU A 196      11.347   7.261  45.230  1.00 34.93           C
ATOM   2072  C   LEU A 196      10.065   8.012  45.614  1.00 36.16           C
ATOM   2073  O   LEU A 196      10.119   8.991  46.365  1.00 35.09           O
ATOM   2074  CB  LEU A 196      11.964   7.883  43.972  1.00 33.25           C
ATOM   2075  CG  LEU A 196      13.405   7.457  43.651  1.00 32.06           C
ATOM   2076  CD1 LEU A 196      13.928   8.206  42.420  1.00 29.31           C
ATOM   2077  CD2 LEU A 196      14.284   7.752  44.852  1.00 28.44           C
ATOM   2078  N   ARG A 197       8.917   7.563  45.111  1.00 36.39           N
ATOM   2079  CA  ARG A 197       7.654   8.219  45.449  1.00 36.92           C
ATOM   2080  C   ARG A 197       7.291   7.978  46.914  1.00 36.16           C
ATOM   2081  O   ARG A 197       6.890   8.906  47.622  1.00 35.40           O
ATOM   2082  CB  ARG A 197       6.530   7.749  44.516  1.00 38.22           C
ATOM   2083  CG  ARG A 197       6.581   8.425  43.134  1.00 39.83           C
ATOM   2084  CD  ARG A 197       5.414   8.016  42.233  1.00 41.07           C
ATOM   2085  NE  ARG A 197       5.549   8.535  40.870  1.00 43.29           N
ATOM   2086  CZ  ARG A 197       5.290   9.791  40.504  1.00 45.28           C
ATOM   2087  NH1 ARG A 197       5.451  10.163  39.241  1.00 45.18           N
ATOM   2088  NH2 ARG A 197       4.854  10.675  41.392  1.00 46.64           N
ATOM   2089  N   LYS A 198       7.435   6.740  47.380  1.00 36.15           N
ATOM   2090  CA  LYS A 198       7.153   6.446  48.783  1.00 36.48           C
ATOM   2091  C   LYS A 198       8.165   7.205  49.651  1.00 36.23           C
ATOM   2092  O   LYS A 198       7.981   7.348  50.861  1.00 35.49           O
ATOM   2093  CB  LYS A 198       7.237   4.937  49.066  1.00 38.09           C
ATOM   2094  CG  LYS A 198       6.001   4.147  48.624  1.00 42.06           C
ATOM   2095  CD  LYS A 198       5.803   2.875  49.455  1.00 45.88           C
ATOM   2096  CE  LYS A 198       6.500   1.660  48.855  1.00 48.36           C
ATOM   2097  NZ  LYS A 198       5.758   1.078  47.693  1.00 50.94           N
ATOM   2098  N   LEU A 199       9.232   7.693  49.018  1.00 34.57           N
ATOM   2099  CA  LEU A 199      10.265   8.452  49.716  1.00 32.44           C
ATOM   2100  C   LEU A 199       9.934   9.940  49.638  1.00 32.33           C
ATOM   2101  O   LEU A 199      10.672  10.779  50.152  1.00 32.89           O
ATOM   2102  CB  LEU A 199      11.641   8.190  49.095  1.00 30.28           C
ATOM   2103  CG  LEU A 199      12.296   6.838  49.390  1.00 30.36           C
ATOM   2104  CD1 LEU A 199      13.661   6.763  48.705  1.00 28.10           C
ATOM   2105  CD2 LEU A 199      12.441   6.656  50.902  1.00 29.34           C
ATOM   2106  N   GLY A 200       8.827  10.254  48.969  1.00 31.42           N
ATOM   2107  CA  GLY A 200       8.379  11.629  48.838  1.00 30.75           C
ATOM   2108  C   GLY A 200       9.106  12.562  47.886  1.00 32.02           C
ATOM   2109  O   GLY A 200       9.270  13.737  48.209  1.00 32.45           O
ATOM   2110  N   LEU A 201       9.549  12.073  46.729  1.00 31.64           N
ATOM   2111  CA  LEU A 201      10.233  12.949  45.771  1.00 31.06           C
ATOM   2112  C   LEU A 201       9.189  13.574  44.862  1.00 32.32           C
ATOM   2113  O   LEU A 201       9.508  14.384  43.993  1.00 33.16           O
ATOM   2114  CB  LEU A 201      11.228  12.175  44.908  1.00 27.82           C
ATOM   2115  CG  LEU A 201      12.510  11.545  45.463  1.00 28.02           C
ATOM   2116  CD1 LEU A 201      13.700  12.238  44.837  1.00 27.41           C
ATOM   2117  CD2 LEU A 201      12.564  11.601  46.974  1.00 25.91           C
ATOM   2118  N   GLY A 202       7.933  13.187  45.068  1.00 33.65           N
ATOM   2119  CA  GLY A 202       6.860  13.713  44.255  1.00 32.90           C
ATOM   2120  C   GLY A 202       7.018  13.258  42.823  1.00 35.07           C
ATOM   2121  O   GLY A 202       7.611  12.204  42.560  1.00 35.79           O
ATOM   2122  N   TYR A 203       6.501  14.055  41.895  1.00 34.99           N
ATOM   2123  CA  TYR A 203       6.574  13.722  40.480  1.00 34.64           C
ATOM   2124  C   TYR A 203       8.011  13.619  39.973  1.00 35.24           C
ATOM   2125  O   TYR A 203       8.266  12.992  38.946  1.00 36.90           O
ATOM   2126  CB  TYR A 203       5.786  14.753  39.664  1.00 34.81           C
ATOM   2127  CG  TYR A 203       6.258  16.183  39.826  1.00 36.02           C
ATOM   2128  CD1 TYR A 203       7.369  16.657  39.134  1.00 36.05           C
ATOM   2129  CD2 TYR A 203       5.587  17.065  40.677  1.00 37.46           C
ATOM   2130  CE1 TYR A 203       7.802  17.976  39.279  1.00 37.29           C
ATOM   2131  CE2 TYR A 203       6.012  18.387  40.833  1.00 37.14           C
ATOM   2132  CZ  TYR A 203       7.117  18.837  40.132  1.00 38.31           C
ATOM   2133  OH  TYR A 203       7.532  20.148  40.273  1.00 38.39           O
ATOM   2134  N   ARG A 204       8.958  14.214  40.695  1.00 33.52           N
ATOM   2135  CA  ARG A 204      10.358  14.158  40.276  1.00 33.00           C
ATOM   2136  C   ARG A 204      10.885  12.732  40.302  1.00 32.47           C
ATOM   2137  O   ARG A 204      11.930  12.438  39.717  1.00 33.64           O
ATOM   2138  CB  ARG A 204      11.231  15.042  41.172  1.00 31.67           C
ATOM   2139  CG  ARG A 204      10.931  16.521  41.023  1.00 30.81           C
ATOM   2140  CD  ARG A 204      11.711  17.374  42.008  1.00 32.18           C
ATOM   2141  NE  ARG A 204      10.967  18.597  42.307  1.00 33.33           N
ATOM   2142  CZ  ARG A 204       9.801  18.624  42.949  1.00 33.70           C
ATOM   2143  NH1 ARG A 204       9.240  17.497  43.376  1.00 29.69           N
ATOM   2144  NH2 ARG A 204       9.184  19.781  43.144  1.00 33.36           N
ATOM   2145  N   ALA A 205      10.164  11.856  40.994  1.00 32.00           N
ATOM   2146  CA  ALA A 205      10.555  10.460  41.092  1.00 32.79           C
ATOM   2147  C   ALA A 205      10.717   9.903  39.679  1.00 34.02           C
ATOM   2148  O   ALA A 205      11.669   9.177  39.397  1.00 32.40           O
ATOM   2149  CB  ALA A 205       9.500   9.672  41.858  1.00 31.41           C
ATOM   2150  N   ARG A 206       9.789  10.260  38.793  1.00 35.69           N
ATOM   2151  CA  ARG A 206       9.840   9.797  37.410  1.00 36.27           C
ATOM   2152  C   ARG A 206      11.043  10.381  36.678  1.00 34.46           C
ATOM   2153  O   ARG A 206      11.738   9.665  35.951  1.00 33.88           O
ATOM   2154  CB  ARG A 206       8.549  10.170  36.671  1.00 40.34           C
ATOM   2155  CG  ARG A 206       8.537   9.717  35.208  1.00 45.87           C
ATOM   2156  CD  ARG A 206       7.296  10.173  34.449  1.00 49.15           C
ATOM   2157  NE  ARG A 206       6.075   9.570  34.980  1.00 55.29           N
ATOM   2158  CZ  ARG A 206       5.849   8.259  35.056  1.00 58.34           C
ATOM   2159  NH1 ARG A 206       4.701   7.809  35.557  1.00 59.57           N
ATOM   2160  NH2 ARG A 206       6.768   7.393  34.637  1.00 60.10           N
ATOM   2161  N   TYR A 207      11.292  11.677  36.865  1.00 33.72           N
ATOM   2162  CA  TYR A 207      12.431  12.323  36.214  1.00 33.10           C
ATOM   2163  C   TYR A 207      13.730  11.582  36.531  1.00 31.63           C
ATOM   2164  O   TYR A 207      14.539  11.324  35.641  1.00 31.45           O
ATOM   2165  CB  TYR A 207      12.613  13.774  36.675  1.00 34.45           C
ATOM   2166  CG  TYR A 207      11.484  14.747  36.386  1.00 39.55           C
ATOM   2167  CD1 TYR A 207      10.576  14.534  35.341  1.00 40.38           C
ATOM   2168  CD2 TYR A 207      11.355  15.922  37.137  1.00 38.68           C
ATOM   2169  CE1 TYR A 207       9.570  15.470  35.057  1.00 40.25           C
ATOM   2170  CE2 TYR A 207      10.362  16.857  36.861  1.00 40.64           C
ATOM   2171  CZ  TYR A 207       9.473  16.629  35.824  1.00 42.19           C
ATOM   2172  OH  TYR A 207       8.488  17.563  35.563  1.00 46.43           O
ATOM   2173  N   VAL A 208      13.937  11.266  37.809  1.00 30.01           N
ATOM   2174  CA  VAL A 208      15.152  10.579  38.233  1.00 30.07           C
ATOM   2175  C   VAL A 208      15.339   9.269  37.484  1.00 29.45           C
ATOM   2176  O   VAL A 208      16.398   9.006  36.910  1.00 28.05           O
ATOM   2177  CB  VAL A 208      15.133  10.285  39.750  1.00 30.87           C
ATOM   2178  CG1 VAL A 208      16.393   9.541  40.156  1.00 28.64           C
ATOM   2179  CG2 VAL A 208      15.028  11.592  40.530  1.00 32.29           C
ATOM   2180  N   SER A 209      14.299   8.448  37.497  1.00 30.40           N
ATOM   2181  CA  SER A 209      14.340   7.161  36.823  1.00 32.20           C
ATOM   2182  C   SER A 209      14.552   7.347  35.314  1.00 32.64           C
ATOM   2183  O   SER A 209      15.510   6.819  34.739  1.00 32.28           O
ATOM   2184  CB  SER A 209      13.036   6.411  37.095  1.00 31.24           C
ATOM   2185  OG  SER A 209      13.074   5.117  36.535  1.00 35.33           O
ATOM   2186  N   ALA A 210      13.667   8.125  34.691  1.00 32.84           N
ATOM   2187  CA  ALA A 210      13.726   8.382  33.257  1.00 33.57           C
ATOM   2188  C   ALA A 210      15.058   8.929  32.755  1.00 35.40           C
ATOM   2189  O   ALA A 210      15.542   8.507  31.698  1.00 38.79           O
ATOM   2190  CB  ALA A 210      12.592   9.313  32.855  1.00 33.06           C
ATOM   2191  N   SER A 211      15.660   9.858  33.493  1.00 35.90           N
ATOM   2192  CA  SER A 211      16.943  10.433  33.078  1.00 35.45           C
ATOM   2193  C   SER A 211      18.107   9.476  33.274  1.00 34.85           C
ATOM   2194  O   SER A 211      19.115   9.553  32.556  1.00 34.90           O
ATOM   2195  CB  SER A 211      17.234  11.733  33.833  1.00 37.18           C
ATOM   2196  OG  SER A 211      16.428  12.790  33.350  1.00 39.07           O
ATOM   2197  N   ALA A 212      17.995   8.598  34.265  1.00 33.12           N
ATOM   2198  CA  ALA A 212      19.056   7.626  34.505  1.00 33.17           C
ATOM   2199  C   ALA A 212      18.996   6.634  33.346  1.00 33.00           C
ATOM   2200  O   ALA A 212      20.018   6.265  32.774  1.00 32.20           O
ATOM   2201  CB  ALA A 212      18.836   6.903  35.833  1.00 30.38           C
ATOM   2202  N   ARG A 213      17.777   6.225  33.001  1.00 33.19           N
ATOM   2203  CA  ARG A 213      17.557   5.281  31.913  1.00 34.19           C
ATOM   2204  C   ARG A 213      18.003   5.902  30.580  1.00 35.65           C
ATOM   2205  O   ARG A 213      18.810   5.325  29.845  1.00 35.38           O
ATOM   2206  CB  ARG A 213      16.070   4.888  31.869  1.00 33.33           C
ATOM   2207  CG  ARG A 213      15.821   3.378  32.001  1.00 34.56           C
ATOM   2208  CD  ARG A 213      15.287   2.876  33.367  1.00 31.95           C
ATOM   2209  NE  ARG A 213      13.826   2.763  33.393  1.00 29.05           N
ATOM   2210  CZ  ARG A 213      13.124   1.974  34.209  1.00 29.08           C
ATOM   2211  NH1 ARG A 213      11.798   1.966  34.136  1.00 28.15           N
ATOM   2212  NH2 ARG A 213      13.722   1.181  35.085  1.00 25.59           N
ATOM   2213  N   ALA A 214      17.498   7.099  30.290  1.00 36.46           N
ATOM   2214  CA  ALA A 214      17.831   7.808  29.057  1.00 35.55           C
ATOM   2215  C   ALA A 214      19.332   7.974  28.839  1.00 35.59           C
ATOM   2216  O   ALA A 214      19.826   7.831  27.723  1.00 35.29           O
ATOM   2217  CB  ALA A 214      17.154   9.179  29.052  1.00 35.32           C
ATOM   2218  N   ILE A 215      20.057   8.291  29.905  1.00 35.36           N
ATOM   2219  CA  ILE A 215      21.495   8.484  29.808  1.00 33.61           C
ATOM   2220  C   ILE A 215      22.212   7.186  29.490  1.00 33.99           C
ATOM   2221  O   ILE A 215      23.104   7.128  28.636  1.00 33.23           O
ATOM   2222  CB  ILE A 215      22.062   9.037  31.134  1.00 34.06           C
ATOM   2223  CG1 ILE A 215      21.711  10.520  31.262  1.00 35.13           C
ATOM   2224  CG2 ILE A 215      23.571   8.807  31.210  1.00 30.74           C
ATOM   2225  CD1 ILE A 215      22.208  11.155  32.550  1.00 35.51           C
ATOM   2226  N   LEU A 216      21.820   6.145  30.207  1.00 34.02           N
ATOM   2227  CA  LEU A 216      22.432   4.839  30.069  1.00 34.92           C
ATOM   2228  C   LEU A 216      21.992   4.086  28.807  1.00 36.10           C
ATOM   2229  O   LEU A 216      22.797   3.395  28.183  1.00 35.57           O
ATOM   2230  CB  LEU A 216      22.091   4.032  31.314  1.00 35.56           C
ATOM   2231  CG  LEU A 216      23.146   3.183  32.011  1.00 35.93           C
ATOM   2232  CD1 LEU A 216      24.437   3.952  32.164  1.00 35.21           C
ATOM   2233  CD2 LEU A 216      22.594   2.764  33.377  1.00 34.48           C
ATOM   2234  N   GLU A 217      20.731   4.248  28.418  1.00 36.07           N
ATOM   2235  CA  GLU A 217      20.195   3.541  27.260  1.00 38.17           C
ATOM   2236  C   GLU A 217      20.017   4.309  25.946  1.00 40.73           C
ATOM   2237  O   GLU A 217      19.722   3.704  24.918  1.00 40.95           O
ATOM   2238  CB  GLU A 217      18.872   2.886  27.661  1.00 36.49           C
ATOM   2239  CG  GLU A 217      19.063   1.769  28.677  1.00 37.43           C
ATOM   2240  CD  GLU A 217      17.770   1.303  29.297  1.00 38.80           C
ATOM   2241  OE1 GLU A 217      17.776   0.280  30.022  1.00 39.95           O
ATOM   2242  OE2 GLU A 217      16.745   1.969  29.064  1.00 40.77           O
ATOM   2243  N   GLU A 218      20.205   5.625  25.958  1.00 43.27           N
ATOM   2244  CA  GLU A 218      20.035   6.400  24.732  1.00 42.86           C
ATOM   2245  C   GLU A 218      21.146   7.386  24.402  1.00 43.21           C
ATOM   2246  O   GLU A 218      21.312   7.755  23.242  1.00 44.30           O
ATOM   2247  CB  GLU A 218      18.734   7.187  24.786  1.00 43.01           C
ATOM   2248  CG  GLU A 218      17.499   6.381  25.067  1.00 46.01           C
ATOM   2249  CD  GLU A 218      16.285   7.268  25.246  1.00 49.29           C
ATOM   2250  OE1 GLU A 218      15.183   6.734  25.504  1.00 48.65           O
ATOM   2251  OE2 GLU A 218      16.438   8.509  25.129  1.00 51.02           O
ATOM   2252  N   GLN A 219      21.909   7.819  25.401  1.00 43.28           N
ATOM   2253  CA  GLN A 219      22.953   8.813  25.149  1.00 43.09           C
ATOM   2254  C   GLN A 219      24.394   8.335  25.201  1.00 43.98           C
ATOM   2255  O   GLN A 219      25.309   9.082  24.841  1.00 46.05           O
ATOM   2256  CB  GLN A 219      22.779   9.994  26.106  1.00 41.76           C
ATOM   2257  CG  GLN A 219      21.395  10.623  26.046  1.00 42.99           C
ATOM   2258  CD  GLN A 219      21.088  11.261  24.700  1.00 42.16           C
ATOM   2259  OE1 GLN A 219      19.921  11.490  24.363  1.00 44.33           O
ATOM   2260  NE2 GLN A 219      22.127  11.564  23.933  1.00 39.50           N
ATOM   2261  N   GLY A 220      24.609   7.108  25.651  1.00 43.68           N
ATOM   2262  CA  GLY A 220      25.967   6.605  25.714  1.00 43.07           C
ATOM   2263  C   GLY A 220      26.546   6.553  27.111  1.00 44.11           C
ATOM   2264  O   GLY A 220      27.762   6.517  27.274  1.00 45.16           O
ATOM   2265  N   GLY A 221      25.679   6.562  28.120  1.00 44.45           N
ATOM   2266  CA  GLY A 221      26.136   6.478  29.498  1.00 44.40           C
ATOM   2267  C   GLY A 221      26.995   7.596  30.062  1.00 44.91           C
ATOM   2268  O   GLY A 221      27.119   8.672  29.478  1.00 45.72           O
ATOM   2269  N   LEU A 222      27.588   7.312  31.218  1.00 44.25           N
ATOM   2270  CA  LEU A 222      28.446   8.237  31.950  1.00 44.05           C
ATOM   2271  C   LEU A 222      29.425   9.042  31.087  1.00 44.20           C
ATOM   2272  O   LEU A 222      29.607  10.239  31.298  1.00 43.23           O
ATOM   2273  CB  LEU A 222      29.236   7.462  33.008  1.00 44.42           C
ATOM   2274  CG  LEU A 222      29.384   8.064  34.408  1.00 45.90           C
ATOM   2275  CD1 LEU A 222      30.643   7.494  35.057  1.00 44.42           C
ATOM   2276  CD2 LEU A 222      29.480   9.581  34.328  1.00 45.85           C
ATOM   2277  N   ALA A 223      30.064   8.379  30.128  1.00 44.88           N
ATOM   2278  CA  ALA A 223      31.027   9.037  29.248  1.00 44.25           C
ATOM   2279  C   ALA A 223      30.415  10.244  28.533  1.00 43.45           C
ATOM   2280  O   ALA A 223      31.085  11.259  28.334  1.00 42.50           O
ATOM   2281  CB  ALA A 223      31.563   8.037  28.223  1.00 42.94           C
ATOM   2282  N   TRP A 224      29.151  10.117  28.139  1.00 42.47           N
ATOM   2283  CA  TRP A 224      28.438  11.193  27.453  1.00 43.28           C
ATOM   2284  C   TRP A 224      28.405  12.445  28.331  1.00 43.63           C
ATOM   2285  O   TRP A 224      28.674  13.554  27.872  1.00 44.82           O
ATOM   2286  CB  TRP A 224      27.001  10.753  27.135  1.00 42.16           C
ATOM   2287  CG  TRP A 224      26.131  11.854  26.604  1.00 41.30           C
ATOM   2288  CD1 TRP A 224      26.242  12.470  25.394  1.00 41.13           C
ATOM   2289  CD2 TRP A 224      25.027  12.484  27.275  1.00 41.07           C
ATOM   2290  NE1 TRP A 224      25.276  13.444  25.265  1.00 40.90           N
ATOM   2291  CE2 TRP A 224      24.518  13.472  26.404  1.00 41.43           C
ATOM   2292  CE3 TRP A 224      24.422  12.309  28.525  1.00 40.11           C
ATOM   2293  CZ2 TRP A 224      23.426  14.286  26.746  1.00 41.18           C
ATOM   2294  CZ3 TRP A 224      23.337  13.121  28.865  1.00 41.03           C
ATOM   2295  CH2 TRP A 224      22.853  14.095  27.977  1.00 40.95           C
ATOM   2296  N   LEU A 225      28.084  12.247  29.603  1.00 42.95           N
ATOM   2297  CA  LEU A 225      27.994  13.333  30.569  1.00 43.46           C
ATOM   2298  C   LEU A 225      29.351  13.961  30.866  1.00 43.33           C
ATOM   2299  O   LEU A 225      29.535  15.166  30.739  1.00 42.84           O
ATOM   2300  CB  LEU A 225      27.385  12.798  31.862  1.00 43.16           C
ATOM   2301  CG  LEU A 225      26.906  13.825  32.875  1.00 43.60           C
ATOM   2302  CD1 LEU A 225      25.821  14.674  32.241  1.00 43.99           C
ATOM   2303  CD2 LEU A 225      26.380  13.112  34.111  1.00 43.31           C
ATOM   2304  N   GLN A 226      30.296  13.129  31.273  1.00 45.74           N
ATOM   2305  CA  GLN A 226      31.634  13.592  31.594  1.00 48.31           C
ATOM   2306  C   GLN A 226      32.272  14.321  30.420  1.00 49.84           C
ATOM   2307  O   GLN A 226      33.111  15.204  30.608  1.00 50.75           O
ATOM   2308  CB  GLN A 226      32.505  12.402  32.005  1.00 49.26           C
ATOM   2309  CG  GLN A 226      32.108  11.786  33.340  1.00 51.68           C
ATOM   2310  CD  GLN A 226      32.862  10.503  33.652  1.00 52.76           C
ATOM   2311  OE1 GLN A 226      32.796   9.997  34.770  1.00 54.97           O
ATOM   2312  NE2 GLN A 226      33.570   9.968  32.665  1.00 52.79           N
ATOM   2313  N   GLN A 227      31.862  13.957  29.210  1.00 50.48           N
ATOM   2314  CA  GLN A 227      32.405  14.567  28.002  1.00 52.24           C
ATOM   2315  C   GLN A 227      32.003  16.038  27.885  1.00 51.04           C
ATOM   2316  O   GLN A 227      32.736  16.855  27.330  1.00 50.09           O
ATOM   2317  CB  GLN A 227      31.932  13.775  26.776  1.00 54.65           C
ATOM   2318  CG  GLN A 227      32.541  14.220  25.452  1.00 59.02           C
ATOM   2319  CD  GLN A 227      31.732  15.310  24.767  1.00 61.37           C
ATOM   2320  OE1 GLN A 227      32.185  15.924  23.793  1.00 62.71           O
ATOM   2321  NE2 GLN A 227      30.521  15.545  25.263  1.00 62.02           N
ATOM   2322  N   LEU A 228      30.835  16.372  28.423  1.00 51.23           N
ATOM   2323  CA  LEU A 228      30.329  17.736  28.378  1.00 49.61           C
ATOM   2324  C   LEU A 228      31.247  18.757  29.052  1.00 49.52           C
ATOM   2325  O   LEU A 228      31.152  19.951  28.781  1.00 49.95           O
ATOM   2326  CB  LEU A 228      28.925  17.775  28.984  1.00 48.91           C
ATOM   2327  CG  LEU A 228      27.791  17.622  27.956  1.00 49.55           C
ATOM   2328  CD1 LEU A 228      28.221  16.694  26.844  1.00 48.93           C
ATOM   2329  CD2 LEU A 228      26.520  17.119  28.624  1.00 48.55           C
ATOM   2330  N   ARG A 229      32.146  18.290  29.914  1.00 48.69           N
ATOM   2331  CA  ARG A 229      33.073  19.193  30.584  1.00 49.18           C
ATOM   2332  C   ARG A 229      34.037  19.847  29.605  1.00 49.74           C
ATOM   2333  O   ARG A 229      34.465  20.987  29.816  1.00 49.49           O
ATOM   2334  CB  ARG A 229      33.879  18.462  31.656  1.00 49.79           C
ATOM   2335  CG  ARG A 229      33.148  18.294  32.966  1.00 52.16           C
ATOM   2336  CD  ARG A 229      34.098  17.833  34.053  1.00 52.77           C
ATOM   2337  NE  ARG A 229      33.422  17.714  35.339  1.00 54.25           N
ATOM   2338  CZ  ARG A 229      34.012  17.307  36.456  1.00 55.78           C
ATOM   2339  NH1 ARG A 229      35.300  16.977  36.446  1.00 57.65           N
ATOM   2340  NH2 ARG A 229      33.317  17.222  37.581  1.00 55.35           N
ATOM   2341  N   GLU A 230      34.400  19.118  28.551  1.00 50.04           N
ATOM   2342  CA  GLU A 230      35.307  19.656  27.537  1.00 49.23           C
ATOM   2343  C   GLU A 230      34.523  20.418  26.475  1.00 46.72           C
ATOM   2344  O   GLU A 230      35.095  21.234  25.751  1.00 45.76           O
ATOM   2345  CB  GLU A 230      36.116  18.542  26.856  1.00 52.21           C
ATOM   2346  CG  GLU A 230      37.356  18.060  27.613  1.00 54.16           C
ATOM   2347  CD  GLU A 230      37.013  17.216  28.820  1.00 56.83           C
ATOM   2348  OE1 GLU A 230      36.234  16.249  28.662  1.00 58.91           O
ATOM   2349  OE2 GLU A 230      37.525  17.511  29.922  1.00 57.60           O
ATOM   2350  N   SER A 231      33.220  20.143  26.394  1.00 44.45           N
ATOM   2351  CA  SER A 231      32.329  20.789  25.432  1.00 43.35           C
ATOM   2352  C   SER A 231      32.092  22.250  25.779  1.00 43.32           C
ATOM   2353  O   SER A 231      32.496  22.717  26.842  1.00 44.61           O
ATOM   2354  CB  SER A 231      30.982  20.074  25.381  1.00 42.33           C
ATOM   2355  OG  SER A 231      31.138  18.722  24.994  1.00 47.18           O
ATOM   2356  N   SER A 232      31.425  22.967  24.878  1.00 42.63           N
ATOM   2357  CA  SER A 232      31.129  24.385  25.077  1.00 40.12           C
ATOM   2358  C   SER A 232      29.884  24.525  25.938  1.00 39.76           C
ATOM   2359  O   SER A 232      29.007  23.655  25.930  1.00 37.68           O
ATOM   2360  CB  SER A 232      30.864  25.077  23.737  1.00 38.23           C
ATOM   2361  OG  SER A 232      29.558  24.765  23.267  1.00 36.55           O
ATOM   2362  N   TYR A 233      29.810  25.634  26.667  1.00 38.14           N
ATOM   2363  CA  TYR A 233      28.668  25.902  27.520  1.00 37.66           C
ATOM   2364  C   TYR A 233      27.358  25.765  26.755  1.00 37.59           C
ATOM   2365  O   TYR A 233      26.436  25.087  27.217  1.00 37.45           O
ATOM   2366  CB  TYR A 233      28.796  27.309  28.122  1.00 36.77           C
ATOM   2367  CG  TYR A 233      27.524  27.866  28.738  1.00 36.67           C
ATOM   2368  CD1 TYR A 233      26.672  27.059  29.501  1.00 34.47           C
ATOM   2369  CD2 TYR A 233      27.201  29.214  28.595  1.00 34.17           C
ATOM   2370  CE1 TYR A 233      25.534  27.583  30.106  1.00 34.56           C
ATOM   2371  CE2 TYR A 233      26.075  29.749  29.192  1.00 34.30           C
ATOM   2372  CZ  TYR A 233      25.243  28.935  29.951  1.00 36.03           C
ATOM   2373  OH  TYR A 233      24.148  29.490  30.573  1.00 33.85           O
ATOM   2374  N   GLU A 234      27.284  26.390  25.582  1.00 38.73           N
ATOM   2375  CA  GLU A 234      26.067  26.360  24.777  1.00 40.35           C
ATOM   2376  C   GLU A 234      25.751  24.946  24.327  1.00 41.01           C
ATOM   2377  O   GLU A 234      24.587  24.555  24.229  1.00 40.77           O
ATOM   2378  CB  GLU A 234      26.194  27.287  23.562  1.00 43.02           C
ATOM   2379  CG  GLU A 234      26.494  28.756  23.900  1.00 46.78           C
ATOM   2380  CD  GLU A 234      27.985  29.040  24.126  1.00 49.00           C
ATOM   2381  OE1 GLU A 234      28.321  30.189  24.486  1.00 52.71           O
ATOM   2382  OE2 GLU A 234      28.823  28.128  23.944  1.00 48.26           O
ATOM   2383  N   GLU A 235      26.797  24.178  24.058  1.00 43.21           N
ATOM   2384  CA  GLU A 235      26.635  22.796  23.634  1.00 44.09           C
ATOM   2385  C   GLU A 235      26.110  22.004  24.835  1.00 42.94           C
ATOM   2386  O   GLU A 235      25.052  21.366  24.772  1.00 42.95           O
ATOM   2387  CB  GLU A 235      27.988  22.232  23.194  1.00 47.15           C
ATOM   2388  CG  GLU A 235      27.890  21.123  22.176  1.00 53.64           C
ATOM   2389  CD  GLU A 235      27.374  21.622  20.840  1.00 56.21           C
ATOM   2390  OE1 GLU A 235      28.028  22.519  20.263  1.00 57.82           O
ATOM   2391  OE2 GLU A 235      26.323  21.124  20.371  1.00 57.78           O
ATOM   2392  N   ALA A 236      26.858  22.071  25.935  1.00 41.41           N
ATOM   2393  CA  ALA A 236      26.516  21.374  27.176  1.00 40.07           C
ATOM   2394  C   ALA A 236      25.104  21.662  27.660  1.00 39.49           C
ATOM   2395  O   ALA A 236      24.343  20.741  27.950  1.00 40.15           O
ATOM   2396  CB  ALA A 236      27.518  21.731  28.262  1.00 39.67           C
ATOM   2397  N   HIS A 237      24.745  22.935  27.754  1.00 39.00           N
ATOM   2398  CA  HIS A 237      23.405  23.283  28.210  1.00 39.39           C
ATOM   2399  C   HIS A 237      22.356  22.668  27.280  1.00 39.66           C
ATOM   2400  O   HIS A 237      21.325  22.158  27.728  1.00 39.14           O
ATOM   2401  CB  HIS A 237      23.247  24.805  28.261  1.00 37.71           C
ATOM   2402  CG  HIS A 237      21.986  25.257  28.926  1.00 35.92           C
ATOM   2403  ND1 HIS A 237      20.753  25.183  28.315  1.00 37.65           N
ATOM   2404  CD2 HIS A 237      21.762  25.758  30.165  1.00 35.91           C
ATOM   2405  CE1 HIS A 237      19.823  25.616  29.147  1.00 35.30           C
ATOM   2406  NE2 HIS A 237      20.409  25.971  30.277  1.00 36.29           N
ATOM   2407  N   LYS A 238      22.638  22.713  25.981  1.00 41.02           N
ATOM   2408  CA  LYS A 238      21.744  22.167  24.958  1.00 40.91           C
ATOM   2409  C   LYS A 238      21.545  20.665  25.151  1.00 38.62           C
ATOM   2410  O   LYS A 238      20.419  20.164  25.130  1.00 38.56           O
ATOM   2411  CB  LYS A 238      22.330  22.462  23.570  1.00 43.03           C
ATOM   2412  CG  LYS A 238      21.845  21.566  22.435  1.00 46.25           C
ATOM   2413  CD  LYS A 238      20.359  21.707  22.158  1.00 49.19           C
ATOM   2414  CE  LYS A 238      19.956  20.842  20.959  1.00 51.44           C
ATOM   2415  NZ  LYS A 238      18.509  20.942  20.612  1.00 52.29           N
ATOM   2416  N   ALA A 239      22.651  19.953  25.346  1.00 37.87           N
ATOM   2417  CA  ALA A 239      22.618  18.507  25.544  1.00 36.54           C
ATOM   2418  C   ALA A 239      21.772  18.113  26.763  1.00 37.19           C
ATOM   2419  O   ALA A 239      20.880  17.261  26.669  1.00 37.07           O
ATOM   2420  CB  ALA A 239      24.051  17.977  25.690  1.00 32.97           C
ATOM   2421  N   LEU A 240      22.042  18.751  27.901  1.00 37.05           N
ATOM   2422  CA  LEU A 240      21.324  18.467  29.142  1.00 36.29           C
ATOM   2423  C   LEU A 240      19.815  18.668  29.073  1.00 36.47           C
ATOM   2424  O   LEU A 240      19.067  17.929  29.719  1.00 35.23           O
ATOM   2425  CB  LEU A 240      21.899  19.311  30.280  1.00 36.65           C
ATOM   2426  CG  LEU A 240      23.349  18.983  30.645  1.00 36.79           C
ATOM   2427  CD1 LEU A 240      23.925  20.042  31.566  1.00 34.74           C
ATOM   2428  CD2 LEU A 240      23.389  17.612  31.306  1.00 36.36           C
ATOM   2429  N   CYS A 241      19.364  19.662  28.305  1.00 37.56           N
ATOM   2430  CA  CYS A 241      17.925  19.935  28.172  1.00 39.29           C
ATOM   2431  C   CYS A 241      17.152  18.709  27.667  1.00 40.38           C
ATOM   2432  O   CYS A 241      15.948  18.562  27.907  1.00 39.39           O
ATOM   2433  CB  CYS A 241      17.695  21.133  27.238  1.00 39.96           C
ATOM   2434  SG  CYS A 241      17.217  22.682  28.085  1.00 40.82           S
ATOM   2435  N   ILE A 242      17.875  17.834  26.974  1.00 42.63           N
ATOM   2436  CA  ILE A 242      17.348  16.589  26.416  1.00 43.44           C
ATOM   2437  C   ILE A 242      16.745  15.702  27.506  1.00 43.26           C
ATOM   2438  O   ILE A 242      15.642  15.166  27.351  1.00 42.03           O
ATOM   2439  CB  ILE A 242      18.488  15.808  25.721  1.00 45.61           C
ATOM   2440  CG1 ILE A 242      18.750  16.399  24.333  1.00 46.85           C
ATOM   2441  CG2 ILE A 242      18.168  14.324  25.673  1.00 47.28           C
ATOM   2442  CD1 ILE A 242      20.001  15.837  23.650  1.00 47.90           C
ATOM   2443  N   LEU A 243      17.489  15.562  28.604  1.00 42.01           N
ATOM   2444  CA  LEU A 243      17.089  14.740  29.744  1.00 40.97           C
ATOM   2445  C   LEU A 243      15.807  15.202  30.432  1.00 41.25           C
ATOM   2446  O   LEU A 243      15.560  16.403  30.565  1.00 42.28           O
ATOM   2447  CB  LEU A 243      18.210  14.714  30.781  1.00 39.06           C
ATOM   2448  CG  LEU A 243      19.607  14.310  30.321  1.00 38.92           C
ATOM   2449  CD1 LEU A 243      20.594  14.497  31.469  1.00 37.10           C
ATOM   2450  CD2 LEU A 243      19.596  12.866  29.839  1.00 37.84           C
ATOM   2451  N   PRO A 244      14.981  14.241  30.886  1.00 40.20           N
ATOM   2452  CA  PRO A 244      13.703  14.443  31.583  1.00 39.11           C
ATOM   2453  C   PRO A 244      13.897  15.159  32.919  1.00 39.60           C
ATOM   2454  O   PRO A 244      14.767  14.791  33.704  1.00 38.92           O
ATOM   2455  CB  PRO A 244      13.190  13.021  31.795  1.00 39.31           C
ATOM   2456  CG  PRO A 244      13.799  12.261  30.677  1.00 38.96           C
ATOM   2457  CD  PRO A 244      15.198  12.810  30.608  1.00 39.92           C
ATOM   2458  N   GLY A 245      13.069  16.170  33.177  1.00 40.75           N
ATOM   2459  CA  GLY A 245      13.173  16.925  34.413  1.00 38.02           C
ATOM   2460  C   GLY A 245      14.285  17.956  34.389  1.00 38.08           C
ATOM   2461  O   GLY A 245      14.533  18.622  35.392  1.00 38.95           O
ATOM   2462  N   VAL A 246      14.967  18.089  33.253  1.00 37.46           N
ATOM   2463  CA  VAL A 246      16.047  19.059  33.132  1.00 37.33           C
ATOM   2464  C   VAL A 246      15.699  20.228  32.213  1.00 38.75           C
ATOM   2465  O   VAL A 246      15.898  20.155  31.003  1.00 40.82           O
ATOM   2466  CB  VAL A 246      17.345  18.417  32.600  1.00 37.07           C
ATOM   2467  CG1 VAL A 246      18.417  19.488  32.445  1.00 35.28           C
ATOM   2468  CG2 VAL A 246      17.821  17.325  33.546  1.00 34.31           C
ATOM   2469  N   GLY A 247      15.186  21.309  32.796  1.00 38.43           N
ATOM   2470  CA  GLY A 247      14.845  22.483  32.012  1.00 35.62           C
ATOM   2471  C   GLY A 247      16.020  23.440  31.936  1.00 34.69           C
ATOM   2472  O   GLY A 247      17.155  23.063  32.225  1.00 33.66           O
ATOM   2473  N   THR A 248      15.747  24.688  31.567  1.00 34.87           N
ATOM   2474  CA  THR A 248      16.796  25.703  31.432  1.00 33.31           C
ATOM   2475  C   THR A 248      17.586  25.948  32.714  1.00 30.99           C
ATOM   2476  O   THR A 248      18.813  26.050  32.680  1.00 30.13           O
ATOM   2477  CB  THR A 248      16.209  27.054  30.963  1.00 34.68           C
ATOM   2478  OG1 THR A 248      15.448  26.856  29.767  1.00 38.35           O
ATOM   2479  CG2 THR A 248      17.323  28.049  30.678  1.00 34.71           C
HETATM 2480  N1  LYM A 249      16.896  26.043  33.847  1.00 29.74           N
HETATM 2481  C1  LYM A 249      17.584  26.295  35.110  1.00 29.41           C
HETATM 2482  C3  LYM A 249      18.461  25.123  35.564  1.00 29.99           C
HETATM 2483  O1  LYM A 249      19.655  25.296  35.851  1.00 29.00           O
HETATM 2484  C2  LYM A 249      16.585  26.625  36.218  1.00 31.34           C
HETATM 2485  C4  LYM A 249      17.270  27.097  37.501  1.00 32.59           C
HETATM 2486  C5  LYM A 249      16.626  26.516  38.742  1.00 32.53           C
HETATM 2487  C6  LYM A 249      17.504  26.758  39.955  1.00 36.77           C
HETATM 2488  N2  LYM A 249      17.011  26.076  41.182  1.00 40.81           N
ATOM   2489  N   VAL A 250      17.865  23.934  35.631  1.00 30.39           N
ATOM   2490  CA  VAL A 250      18.592  22.747  36.064  1.00 29.43           C
ATOM   2491  C   VAL A 250      19.835  22.579  35.202  1.00 29.34           C
ATOM   2492  O   VAL A 250      20.928  22.338  35.717  1.00 29.89           O
ATOM   2493  CB  VAL A 250      17.675  21.480  36.004  1.00 30.42           C
ATOM   2494  CG1 VAL A 250      18.481  20.208  36.290  1.00 27.44           C
ATOM   2495  CG2 VAL A 250      16.561  21.616  37.048  1.00 26.95           C
ATOM   2496  N   ALA A 251      19.670  22.749  33.893  1.00 29.47           N
ATOM   2497  CA  ALA A 251      20.784  22.619  32.958  1.00 28.92           C
ATOM   2498  C   ALA A 251      21.886  23.605  33.303  1.00 29.37           C
ATOM   2499  O   ALA A 251      23.063  23.246  33.316  1.00 30.86           O
ATOM   2500  CB  ALA A 251      20.297  22.857  31.530  1.00 29.05           C
ATOM   2501  N   ASP A 252      21.503  24.854  33.575  1.00 30.94           N
ATOM   2502  CA  ASP A 252      22.476  25.881  33.932  1.00 29.70           C
ATOM   2503  C   ASP A 252      23.172  25.540  35.252  1.00 29.60           C
ATOM   2504  O   ASP A 252      24.388  25.719  35.387  1.00 29.19           O
ATOM   2505  CB  ASP A 252      21.799  27.258  34.019  1.00 32.43           C
ATOM   2506  CG  ASP A 252      21.763  27.984  32.668  1.00 33.96           C
ATOM   2507  OD1 ASP A 252      22.784  27.957  31.951  1.00 34.07           O
ATOM   2508  OD2 ASP A 252      20.727  28.590  32.326  1.00 34.55           O
ATOM   2509  N   CYS A 253      22.406  25.055  36.226  1.00 30.45           N
ATOM   2510  CA  CYS A 253      22.979  24.668  37.517  1.00 31.80           C
ATOM   2511  C   CYS A 253      24.076  23.632  37.290  1.00 31.70           C
ATOM   2512  O   CYS A 253      25.177  23.739  37.835  1.00 33.51           O
ATOM   2513  CB  CYS A 253      21.903  24.071  38.437  1.00 31.82           C
ATOM   2514  SG  CYS A 253      20.842  25.275  39.259  1.00 32.23           S
ATOM   2515  N   ILE A 254      23.771  22.632  36.470  1.00 31.50           N
ATOM   2516  CA  ILE A 254      24.735  21.586  36.173  1.00 31.76           C
ATOM   2517  C   ILE A 254      25.972  22.125  35.455  1.00 31.59           C
ATOM   2518  O   ILE A 254      27.093  21.752  35.800  1.00 32.39           O
ATOM   2519  CB  ILE A 254      24.118  20.491  35.291  1.00 31.89           C
ATOM   2520  CG1 ILE A 254      22.871  19.921  35.953  1.00 30.35           C
ATOM   2521  CG2 ILE A 254      25.146  19.401  35.046  1.00 30.56           C
ATOM   2522  CD1 ILE A 254      22.074  19.006  35.050  1.00 28.96           C
ATOM   2523  N   CYS A 255      25.780  22.980  34.449  1.00 29.80           N
ATOM   2524  CA  CYS A 255      26.932  23.526  33.726  1.00 28.70           C
ATOM   2525  C   CYS A 255      27.832  24.319  34.655  1.00 28.40           C
ATOM   2526  O   CYS A 255      29.057  24.189  34.603  1.00 27.36           O
ATOM   2527  CB  CYS A 255      26.495  24.443  32.583  1.00 28.56           C
ATOM   2528  SG  CYS A 255      25.592  23.651  31.230  1.00 32.99           S
ATOM   2529  N   LEU A 256      27.217  25.141  35.507  1.00 27.65           N
ATOM   2530  CA  LEU A 256      27.970  25.985  36.438  1.00 28.24           C
ATOM   2531  C   LEU A 256      28.681  25.219  37.533  1.00 28.30           C
ATOM   2532  O   LEU A 256      29.877  25.403  37.763  1.00 25.75           O
ATOM   2533  CB  LEU A 256      27.046  27.017  37.104  1.00 26.79           C
ATOM   2534  CG  LEU A 256      27.615  27.882  38.239  1.00 26.48           C
ATOM   2535  CD1 LEU A 256      28.797  28.734  37.744  1.00 23.96           C
ATOM   2536  CD2 LEU A 256      26.501  28.792  38.765  1.00 23.38           C
ATOM   2537  N   MET A 257      27.940  24.337  38.192  1.00 28.97           N
ATOM   2538  CA  MET A 257      28.485  23.603  39.313  1.00 30.54           C
ATOM   2539  C   MET A 257      29.149  22.251  39.044  1.00 31.25           C
ATOM   2540  O   MET A 257      29.840  21.731  39.905  1.00 31.62           O
ATOM   2541  CB  MET A 257      27.387  23.498  40.378  1.00 30.36           C
ATOM   2542  CG  MET A 257      26.891  24.883  40.836  1.00 27.34           C
ATOM   2543  SD  MET A 257      25.450  24.854  41.917  1.00 28.93           S
ATOM   2544  CE  MET A 257      24.105  25.107  40.778  1.00 29.36           C
ATOM   2545  N   ALA A 258      28.974  21.691  37.853  1.00 34.00           N
ATOM   2546  CA  ALA A 258      29.601  20.405  37.561  1.00 36.38           C
ATOM   2547  C   ALA A 258      30.358  20.324  36.230  1.00 37.44           C
ATOM   2548  O   ALA A 258      31.206  19.444  36.052  1.00 38.36           O
ATOM   2549  CB  ALA A 258      28.558  19.288  37.627  1.00 34.62           C
ATOM   2550  N   LEU A 259      30.082  21.241  35.310  1.00 37.29           N
ATOM   2551  CA  LEU A 259      30.734  21.183  34.005  1.00 37.47           C
ATOM   2552  C   LEU A 259      31.773  22.265  33.691  1.00 38.35           C
ATOM   2553  O   LEU A 259      32.183  22.435  32.546  1.00 39.21           O
ATOM   2554  CB  LEU A 259      29.641  21.130  32.929  1.00 35.82           C
ATOM   2555  CG  LEU A 259      28.713  19.927  33.193  1.00 35.09           C
ATOM   2556  CD1 LEU A 259      27.490  19.947  32.296  1.00 33.12           C
ATOM   2557  CD2 LEU A 259      29.510  18.636  32.997  1.00 34.47           C
ATOM   2558  N   ASP A 260      32.225  22.975  34.718  1.00 38.27           N
ATOM   2559  CA  ASP A 260      33.216  24.026  34.543  1.00 37.92           C
ATOM   2560  C   ASP A 260      32.784  25.121  33.570  1.00 37.69           C
ATOM   2561  O   ASP A 260      33.611  25.663  32.836  1.00 37.94           O
ATOM   2562  CB  ASP A 260      34.543  23.429  34.084  1.00 40.52           C
ATOM   2563  CG  ASP A 260      35.186  22.561  35.144  1.00 43.78           C
ATOM   2564  OD1 ASP A 260      35.249  23.000  36.309  1.00 43.66           O
ATOM   2565  OD2 ASP A 260      35.643  21.443  34.815  1.00 46.69           O
ATOM   2566  N   LYS A 261      31.491  25.433  33.560  1.00 35.27           N
ATOM   2567  CA  LYS A 261      30.944  26.497  32.715  1.00 34.03           C
ATOM   2568  C   LYS A 261      30.674  27.668  33.677  1.00 33.70           C
ATOM   2569  O   LYS A 261      29.524  27.942  34.036  1.00 33.48           O
ATOM   2570  CB  LYS A 261      29.636  26.033  32.082  1.00 35.30           C
ATOM   2571  CG  LYS A 261      29.741  24.702  31.357  1.00 38.32           C
ATOM   2572  CD  LYS A 261      30.445  24.848  30.021  1.00 39.89           C
ATOM   2573  CE  LYS A 261      30.709  23.499  29.376  1.00 39.39           C
ATOM   2574  NZ  LYS A 261      31.902  22.851  29.986  1.00 41.08           N
ATOM   2575  N   PRO A 262      31.732  28.380  34.098  1.00 32.38           N
ATOM   2576  CA  PRO A 262      31.600  29.508  35.029  1.00 33.14           C
ATOM   2577  C   PRO A 262      30.733  30.701  34.630  1.00 33.45           C
ATOM   2578  O   PRO A 262      30.432  31.545  35.480  1.00 34.73           O
ATOM   2579  CB  PRO A 262      33.047  29.898  35.305  1.00 32.04           C
ATOM   2580  CG  PRO A 262      33.716  29.588  34.025  1.00 33.41           C
ATOM   2581  CD  PRO A 262      33.116  28.267  33.611  1.00 29.50           C
ATOM   2582  N   GLN A 263      30.323  30.779  33.366  1.00 32.61           N
ATOM   2583  CA  GLN A 263      29.481  31.891  32.927  1.00 33.04           C
ATOM   2584  C   GLN A 263      28.016  31.487  32.908  1.00 32.65           C
ATOM   2585  O   GLN A 263      27.147  32.296  32.576  1.00 33.35           O
ATOM   2586  CB  GLN A 263      29.873  32.379  31.523  1.00 34.12           C
ATOM   2587  CG  GLN A 263      29.442  31.461  30.394  1.00 34.41           C
ATOM   2588  CD  GLN A 263      30.470  30.388  30.093  1.00 37.81           C
ATOM   2589  OE1 GLN A 263      31.160  29.892  30.992  1.00 37.44           O
ATOM   2590  NE2 GLN A 263      30.573  30.017  28.823  1.00 37.62           N
ATOM   2591  N   ALA A 264      27.742  30.231  33.243  1.00 32.06           N
ATOM   2592  CA  ALA A 264      26.364  29.750  33.262  1.00 31.45           C
ATOM   2593  C   ALA A 264      25.682  30.407  34.452  1.00 30.07           C
ATOM   2594  O   ALA A 264      26.224  30.390  35.552  1.00 30.92           O
ATOM   2595  CB  ALA A 264      26.340  28.226  33.409  1.00 32.54           C
ATOM   2596  N   VAL A 265      24.504  30.985  34.225  1.00 28.34           N
ATOM   2597  CA  VAL A 265      23.740  31.666  35.275  1.00 27.15           C
ATOM   2598  C   VAL A 265      22.334  31.093  35.426  1.00 26.47           C
ATOM   2599  O   VAL A 265      21.451  31.365  34.615  1.00 25.49           O
ATOM   2600  CB  VAL A 265      23.596  33.180  34.972  1.00 28.15           C
ATOM   2601  CG1 VAL A 265      22.619  33.818  35.959  1.00 26.00           C
ATOM   2602  CG2 VAL A 265      24.968  33.862  35.038  1.00 29.90           C
ATOM   2603  N   PRO A 266      22.102  30.308  36.480  1.00 27.23           N
ATOM   2604  CA  PRO A 266      20.772  29.721  36.686  1.00 29.24           C
ATOM   2605  C   PRO A 266      19.722  30.778  37.043  1.00 30.53           C
ATOM   2606  O   PRO A 266      19.813  31.429  38.078  1.00 32.46           O
ATOM   2607  CB  PRO A 266      21.003  28.719  37.823  1.00 27.44           C
ATOM   2608  CG  PRO A 266      22.492  28.463  37.793  1.00 28.18           C
ATOM   2609  CD  PRO A 266      23.059  29.814  37.482  1.00 26.67           C
ATOM   2610  N   VAL A 267      18.725  30.945  36.186  1.00 33.35           N
ATOM   2611  CA  VAL A 267      17.672  31.924  36.428  1.00 35.89           C
ATOM   2612  C   VAL A 267      16.453  31.312  37.106  1.00 38.46           C
ATOM   2613  O   VAL A 267      15.672  30.590  36.481  1.00 40.53           O
ATOM   2614  CB  VAL A 267      17.227  32.605  35.115  1.00 35.52           C
ATOM   2615  CG1 VAL A 267      15.944  33.397  35.342  1.00 35.06           C
ATOM   2616  CG2 VAL A 267      18.337  33.527  34.611  1.00 32.14           C
ATOM   2617  N   ASP A 268      16.300  31.615  38.392  1.00 38.96           N
ATOM   2618  CA  ASP A 268      15.189  31.115  39.187  1.00 37.99           C
ATOM   2619  C   ASP A 268      14.392  32.290  39.740  1.00 37.59           C
ATOM   2620  O   ASP A 268      14.587  33.434  39.335  1.00 37.47           O
ATOM   2621  CB  ASP A 268      15.720  30.280  40.344  1.00 38.49           C
ATOM   2622  CG  ASP A 268      16.379  31.127  41.410  1.00 39.59           C
ATOM   2623  OD1 ASP A 268      17.106  32.089  41.056  1.00 37.91           O
ATOM   2624  OD2 ASP A 268      16.173  30.822  42.604  1.00 41.01           O
ATOM   2625  N   VAL A 269      13.495  32.001  40.671  1.00 37.72           N
ATOM   2626  CA  VAL A 269      12.679  33.039  41.279  1.00 37.88           C
ATOM   2627  C   VAL A 269      13.580  34.062  41.975  1.00 37.74           C
ATOM   2628  O   VAL A 269      13.330  35.267  41.911  1.00 37.17           O
ATOM   2629  CB  VAL A 269      11.673  32.433  42.304  1.00 38.25           C
ATOM   2630  CG1 VAL A 269      12.422  31.636  43.375  1.00 37.08           C
ATOM   2631  CG2 VAL A 269      10.827  33.534  42.927  1.00 36.85           C
ATOM   2632  N   HIS A 270      14.635  33.574  42.622  1.00 36.70           N
ATOM   2633  CA  HIS A 270      15.568  34.444  43.323  1.00 37.46           C
ATOM   2634  C   HIS A 270      16.219  35.470  42.395  1.00 36.66           C
ATOM   2635  O   HIS A 270      16.165  36.672  42.655  1.00 37.13           O
ATOM   2636  CB  HIS A 270      16.649  33.608  44.022  1.00 38.09           C
ATOM   2637  CG  HIS A 270      16.217  33.026  45.334  1.00 39.52           C
ATOM   2638  ND1 HIS A 270      16.095  33.783  46.480  1.00 39.17           N
ATOM   2639  CD2 HIS A 270      15.859  31.764  45.678  1.00 38.58           C
ATOM   2640  CE1 HIS A 270      15.680  33.015  47.472  1.00 36.69           C
ATOM   2641  NE2 HIS A 270      15.529  31.787  47.012  1.00 37.94           N
ATOM   2642  N   MET A 271      16.829  35.005  41.311  1.00 36.24           N
ATOM   2643  CA  MET A 271      17.485  35.917  40.382  1.00 35.58           C
ATOM   2644  C   MET A 271      16.543  36.925  39.728  1.00 35.01           C
ATOM   2645  O   MET A 271      16.978  38.007  39.337  1.00 34.74           O
ATOM   2646  CB  MET A 271      18.244  35.130  39.313  1.00 37.66           C
ATOM   2647  CG  MET A 271      19.424  34.311  39.862  1.00 39.01           C
ATOM   2648  SD  MET A 271      20.643  35.280  40.818  1.00 40.40           S
ATOM   2649  CE  MET A 271      20.196  34.806  42.451  1.00 42.30           C
ATOM   2650  N   TRP A 272      15.262  36.579  39.608  1.00 33.66           N
ATOM   2651  CA  TRP A 272      14.282  37.493  39.021  1.00 33.40           C
ATOM   2652  C   TRP A 272      14.010  38.623  39.993  1.00 34.45           C
ATOM   2653  O   TRP A 272      13.885  39.790  39.595  1.00 34.63           O
ATOM   2654  CB  TRP A 272      12.957  36.787  38.723  1.00 34.10           C
ATOM   2655  CG  TRP A 272      12.774  36.453  37.280  1.00 35.52           C
ATOM   2656  CD1 TRP A 272      13.217  35.332  36.638  1.00 36.56           C
ATOM   2657  CD2 TRP A 272      12.182  37.282  36.275  1.00 34.84           C
ATOM   2658  NE1 TRP A 272      12.941  35.415  35.294  1.00 36.56           N
ATOM   2659  CE2 TRP A 272      12.307  36.602  35.042  1.00 35.90           C
ATOM   2660  CE3 TRP A 272      11.562  38.537  36.294  1.00 36.61           C
ATOM   2661  CZ2 TRP A 272      11.835  37.134  33.838  1.00 34.98           C
ATOM   2662  CZ3 TRP A 272      11.091  39.067  35.096  1.00 35.84           C
ATOM   2663  CH2 TRP A 272      11.232  38.363  33.884  1.00 35.96           C
ATOM   2664  N   HIS A 273      13.906  38.267  41.271  1.00 33.88           N
ATOM   2665  CA  HIS A 273      13.649  39.243  42.317  1.00 34.47           C
ATOM   2666  C   HIS A 273      14.821  40.219  42.354  1.00 33.02           C
ATOM   2667  O   HIS A 273      14.640  41.435  42.269  1.00 32.20           O
ATOM   2668  CB  HIS A 273      13.512  38.555  43.673  1.00 37.57           C
ATOM   2669  CG  HIS A 273      12.992  39.456  44.747  1.00 41.93           C
ATOM   2670  ND1 HIS A 273      13.350  39.324  46.071  1.00 44.81           N
ATOM   2671  CD2 HIS A 273      12.129  40.499  44.692  1.00 42.53           C
ATOM   2672  CE1 HIS A 273      12.732  40.248  46.787  1.00 45.25           C
ATOM   2673  NE2 HIS A 273      11.984  40.974  45.973  1.00 44.27           N
ATOM   2674  N   ILE A 274      16.021  39.661  42.464  1.00 30.48           N
ATOM   2675  CA  ILE A 274      17.244  40.439  42.501  1.00 29.01           C
ATOM   2676  C   ILE A 274      17.331  41.403  41.317  1.00 30.93           C
ATOM   2677  O   ILE A 274      17.579  42.596  41.496  1.00 30.56           O
ATOM   2678  CB  ILE A 274      18.451  39.501  42.482  1.00 28.85           C
ATOM   2679  CG1 ILE A 274      18.561  38.799  43.842  1.00 28.50           C
ATOM   2680  CG2 ILE A 274      19.703  40.262  42.106  1.00 27.94           C
ATOM   2681  CD1 ILE A 274      19.570  37.691  43.886  1.00 24.76           C
ATOM   2682  N   ALA A 275      17.124  40.875  40.114  1.00 30.96           N
ATOM   2683  CA  ALA A 275      17.168  41.671  38.896  1.00 30.04           C
ATOM   2684  C   ALA A 275      16.194  42.850  38.936  1.00 29.43           C
ATOM   2685  O   ALA A 275      16.552  43.972  38.603  1.00 29.25           O
ATOM   2686  CB  ALA A 275      16.852  40.783  37.682  1.00 29.34           C
ATOM   2687  N   GLN A 276      14.958  42.581  39.329  1.00 29.62           N
ATOM   2688  CA  GLN A 276      13.929  43.612  39.386  1.00 30.15           C
ATOM   2689  C   GLN A 276      14.147  44.644  40.487  1.00 28.59           C
ATOM   2690  O   GLN A 276      14.044  45.841  40.260  1.00 30.64           O
ATOM   2691  CB  GLN A 276      12.555  42.950  39.564  1.00 29.69           C
ATOM   2692  CG  GLN A 276      12.063  42.237  38.313  1.00 31.79           C
ATOM   2693  CD  GLN A 276      10.737  41.518  38.500  1.00 34.32           C
ATOM   2694  OE1 GLN A 276       9.920  41.462  37.579  1.00 33.98           O
ATOM   2695  NE2 GLN A 276      10.522  40.945  39.685  1.00 35.61           N
ATOM   2696  N   ARG A 277      14.472  44.169  41.678  1.00 29.00           N
ATOM   2697  CA  ARG A 277      14.670  45.025  42.836  1.00 28.13           C
ATOM   2698  C   ARG A 277      16.014  45.751  42.875  1.00 28.32           C
ATOM   2699  O   ARG A 277      16.086  46.920  43.257  1.00 28.72           O
ATOM   2700  CB  ARG A 277      14.520  44.173  44.103  1.00 29.80           C
ATOM   2701  CG  ARG A 277      14.447  44.943  45.419  1.00 33.39           C
ATOM   2702  CD  ARG A 277      14.655  43.984  46.591  1.00 35.34           C
ATOM   2703  NE  ARG A 277      16.021  43.465  46.586  1.00 39.11           N
ATOM   2704  CZ  ARG A 277      16.382  42.278  47.061  1.00 39.53           C
ATOM   2705  NH1 ARG A 277      17.654  41.907  47.004  1.00 40.56           N
ATOM   2706  NH2 ARG A 277      15.474  41.460  47.577  1.00 40.29           N
ATOM   2707  N   ASP A 278      17.075  45.065  42.473  1.00 25.72           N
ATOM   2708  CA  ASP A 278      18.403  45.648  42.544  1.00 26.03           C
ATOM   2709  C   ASP A 278      18.978  46.260  41.274  1.00 25.57           C
ATOM   2710  O   ASP A 278      19.980  46.966  41.337  1.00 23.90           O
ATOM   2711  CB  ASP A 278      19.369  44.612  43.122  1.00 26.48           C
ATOM   2712  CG  ASP A 278      18.881  44.051  44.452  1.00 28.96           C
ATOM   2713  OD1 ASP A 278      18.518  44.848  45.336  1.00 30.08           O
ATOM   2714  OD2 ASP A 278      18.852  42.820  44.620  1.00 31.30           O
ATOM   2715  N   TYR A 279      18.361  46.000  40.126  1.00 24.53           N
ATOM   2716  CA  TYR A 279      18.855  46.585  38.889  1.00 25.22           C
ATOM   2717  C   TYR A 279      17.719  47.171  38.063  1.00 26.04           C
ATOM   2718  O   TYR A 279      17.947  47.684  36.972  1.00 28.30           O
ATOM   2719  CB  TYR A 279      19.622  45.559  38.052  1.00 23.92           C
ATOM   2720  CG  TYR A 279      20.807  44.942  38.763  1.00 23.16           C
ATOM   2721  CD1 TYR A 279      20.632  43.884  39.661  1.00 20.68           C
ATOM   2722  CD2 TYR A 279      22.100  45.436  38.566  1.00 21.17           C
ATOM   2723  CE1 TYR A 279      21.709  43.336  40.343  1.00 17.83           C
ATOM   2724  CE2 TYR A 279      23.190  44.892  39.250  1.00 20.82           C
ATOM   2725  CZ  TYR A 279      22.982  43.841  40.135  1.00 19.52           C
ATOM   2726  OH  TYR A 279      24.044  43.285  40.806  1.00 20.56           O
ATOM   2727  N   SER A 280      16.501  47.100  38.585  1.00 24.38           N
ATOM   2728  CA  SER A 280      15.355  47.644  37.869  1.00 26.57           C
ATOM   2729  C   SER A 280      15.266  47.067  36.461  1.00 27.86           C
ATOM   2730  O   SER A 280      14.874  47.768  35.530  1.00 26.17           O
ATOM   2731  CB  SER A 280      15.473  49.169  37.771  1.00 26.30           C
ATOM   2732  OG  SER A 280      15.473  49.766  39.049  1.00 26.29           O
ATOM   2733  N   TRP A 281      15.626  45.793  36.316  1.00 29.25           N
ATOM   2734  CA  TRP A 281      15.606  45.112  35.022  1.00 32.40           C
ATOM   2735  C   TRP A 281      14.222  44.725  34.495  1.00 33.80           C
ATOM   2736  O   TRP A 281      13.315  44.369  35.255  1.00 34.39           O
ATOM   2737  CB  TRP A 281      16.466  43.850  35.095  1.00 32.78           C
ATOM   2738  CG  TRP A 281      16.589  43.105  33.792  1.00 33.17           C
ATOM   2739  CD1 TRP A 281      17.515  43.312  32.819  1.00 33.69           C
ATOM   2740  CD2 TRP A 281      15.778  42.004  33.346  1.00 33.69           C
ATOM   2741  NE1 TRP A 281      17.343  42.410  31.798  1.00 33.98           N
ATOM   2742  CE2 TRP A 281      16.284  41.595  32.095  1.00 32.84           C
ATOM   2743  CE3 TRP A 281      14.673  41.325  33.885  1.00 34.21           C
ATOM   2744  CZ2 TRP A 281      15.725  40.531  31.368  1.00 35.05           C
ATOM   2745  CZ3 TRP A 281      14.113  40.265  33.161  1.00 35.32           C
ATOM   2746  CH2 TRP A 281      14.645  39.880  31.915  1.00 34.23           C
ATOM   2747  N   HIS A 282      14.085  44.793  33.174  1.00 37.32           N
ATOM   2748  CA  HIS A 282      12.855  44.437  32.469  1.00 41.57           C
ATOM   2749  C   HIS A 282      13.260  43.811  31.154  1.00 41.98           C
ATOM   2750  O   HIS A 282      14.214  44.262  30.509  1.00 39.37           O
ATOM   2751  CB  HIS A 282      11.996  45.665  32.137  1.00 47.51           C
ATOM   2752  CG  HIS A 282      11.526  46.422  33.335  1.00 54.68           C
ATOM   2753  ND1 HIS A 282      12.334  47.307  34.018  1.00 56.16           N
ATOM   2754  CD2 HIS A 282      10.343  46.403  33.996  1.00 56.82           C
ATOM   2755  CE1 HIS A 282      11.669  47.798  35.048  1.00 57.77           C
ATOM   2756  NE2 HIS A 282      10.459  47.266  35.058  1.00 58.62           N
ATOM   2757  N   PRO A 283      12.540  42.765  30.729  1.00 42.90           N
ATOM   2758  CA  PRO A 283      12.870  42.116  29.455  1.00 44.05           C
ATOM   2759  C   PRO A 283      12.770  43.167  28.338  1.00 44.65           C
ATOM   2760  O   PRO A 283      11.864  44.001  28.355  1.00 42.40           O
ATOM   2761  CB  PRO A 283      11.787  41.038  29.324  1.00 43.20           C
ATOM   2762  CG  PRO A 283      11.430  40.722  30.746  1.00 42.53           C
ATOM   2763  CD  PRO A 283      11.425  42.082  31.408  1.00 43.68           C
ATOM   2764  N   THR A 284      13.696  43.143  27.383  1.00 46.55           N
ATOM   2765  CA  THR A 284      13.645  44.104  26.283  1.00 50.64           C
ATOM   2766  C   THR A 284      13.373  43.432  24.937  1.00 52.14           C
ATOM   2767  O   THR A 284      12.604  43.946  24.127  1.00 52.11           O
ATOM   2768  CB  THR A 284      14.954  44.933  26.171  1.00 50.94           C
ATOM   2769  OG1 THR A 284      16.064  44.064  25.921  1.00 51.34           O
ATOM   2770  CG2 THR A 284      15.201  45.717  27.455  1.00 51.84           C
ATOM   2771  N   THR A 285      13.993  42.279  24.707  1.00 53.87           N
ATOM   2772  CA  THR A 285      13.809  41.552  23.455  1.00 56.03           C
ATOM   2773  C   THR A 285      12.654  40.568  23.558  1.00 57.17           C
ATOM   2774  O   THR A 285      12.484  39.707  22.696  1.00 57.12           O
ATOM   2775  CB  THR A 285      15.056  40.751  23.086  1.00 56.39           C
ATOM   2776  OG1 THR A 285      15.191  39.644  23.989  1.00 56.68           O
ATOM   2777  CG2 THR A 285      16.292  41.632  23.171  1.00 57.45           C
ATOM   2778  N   SER A 286      11.871  40.691  24.620  1.00 58.32           N
ATOM   2779  CA  SER A 286      10.742  39.803  24.821  1.00 60.06           C
ATOM   2780  C   SER A 286       9.481  40.609  25.115  1.00 60.69           C
ATOM   2781  O   SER A 286       9.546  41.719  25.652  1.00 59.02           O
ATOM   2782  CB  SER A 286      11.041  38.831  25.971  1.00 61.31           C
ATOM   2783  OG  SER A 286      10.033  37.842  26.088  1.00 62.82           O
ATOM   2784  N   GLN A 287       8.339  40.034  24.755  1.00 61.73           N
ATOM   2785  CA  GLN A 287       7.043  40.676  24.947  1.00 63.03           C
ATOM   2786  C   GLN A 287       6.459  40.396  26.333  1.00 63.13           C
ATOM   2787  O   GLN A 287       5.679  41.195  26.861  1.00 62.87           O
ATOM   2788  CB  GLN A 287       6.060  40.202  23.867  1.00 63.74           C
ATOM   2789  CG  GLN A 287       6.681  39.321  22.769  1.00 64.27           C
ATOM   2790  CD  GLN A 287       7.061  37.926  23.260  1.00 63.53           C
ATOM   2791  OE1 GLN A 287       6.210  37.167  23.723  1.00 61.23           O
ATOM   2792  NE2 GLN A 287       8.342  37.586  23.152  1.00 63.82           N
ATOM   2793  N   ALA A 288       6.829  39.255  26.910  1.00 62.91           N
ATOM   2794  CA  ALA A 288       6.357  38.878  28.239  1.00 61.90           C
ATOM   2795  C   ALA A 288       7.116  39.703  29.273  1.00 61.50           C
ATOM   2796  O   ALA A 288       8.281  40.044  29.065  1.00 61.73           O
ATOM   2797  CB  ALA A 288       6.598  37.392  28.477  1.00 61.26           C
ATOM   2798  N   LYS A 289       6.458  40.033  30.379  1.00 61.00           N
ATOM   2799  CA  LYS A 289       7.112  40.809  31.428  1.00 60.86           C
ATOM   2800  C   LYS A 289       7.511  39.933  32.618  1.00 58.92           C
ATOM   2801  O   LYS A 289       8.155  40.403  33.563  1.00 59.24           O
ATOM   2802  CB  LYS A 289       6.210  41.956  31.903  1.00 62.51           C
ATOM   2803  CG  LYS A 289       4.781  41.560  32.231  1.00 66.32           C
ATOM   2804  CD  LYS A 289       3.930  41.415  30.971  1.00 69.40           C
ATOM   2805  CE  LYS A 289       3.711  42.760  30.273  1.00 71.27           C
ATOM   2806  NZ  LYS A 289       4.968  43.380  29.758  1.00 70.85           N
ATOM   2807  N   GLY A 290       7.137  38.658  32.557  1.00 55.31           N
ATOM   2808  CA  GLY A 290       7.461  37.742  33.634  1.00 52.30           C
ATOM   2809  C   GLY A 290       8.314  36.574  33.176  1.00 49.94           C
ATOM   2810  O   GLY A 290       8.706  36.512  32.009  1.00 49.49           O
ATOM   2811  N   PRO A 291       8.620  35.626  34.078  1.00 48.54           N
ATOM   2812  CA  PRO A 291       9.440  34.463  33.721  1.00 47.44           C
ATOM   2813  C   PRO A 291       8.811  33.683  32.569  1.00 46.88           C
ATOM   2814  O   PRO A 291       7.634  33.331  32.613  1.00 46.51           O
ATOM   2815  CB  PRO A 291       9.472  33.648  35.014  1.00 46.98           C
ATOM   2816  CG  PRO A 291       9.274  34.678  36.082  1.00 46.32           C
ATOM   2817  CD  PRO A 291       8.207  35.557  35.490  1.00 47.22           C
ATOM   2818  N   SER A 292       9.603  33.426  31.539  1.00 46.31           N
ATOM   2819  CA  SER A 292       9.153  32.682  30.374  1.00 45.71           C
ATOM   2820  C   SER A 292      10.429  32.136  29.778  1.00 45.62           C
ATOM   2821  O   SER A 292      11.511  32.610  30.104  1.00 45.35           O
ATOM   2822  CB  SER A 292       8.504  33.609  29.359  1.00 46.19           C
ATOM   2823  OG  SER A 292       9.502  34.307  28.628  1.00 44.42           O
ATOM   2824  N   PRO A 293      10.333  31.126  28.908  1.00 46.71           N
ATOM   2825  CA  PRO A 293      11.605  30.644  28.364  1.00 47.23           C
ATOM   2826  C   PRO A 293      12.423  31.749  27.684  1.00 47.69           C
ATOM   2827  O   PRO A 293      13.656  31.752  27.750  1.00 46.93           O
ATOM   2828  CB  PRO A 293      11.183  29.510  27.410  1.00 46.47           C
ATOM   2829  CG  PRO A 293       9.686  29.702  27.212  1.00 45.58           C
ATOM   2830  CD  PRO A 293       9.218  30.237  28.535  1.00 46.27           C
ATOM   2831  N   GLN A 294      11.737  32.701  27.057  1.00 48.29           N
ATOM   2832  CA  GLN A 294      12.430  33.793  26.376  1.00 48.71           C
ATOM   2833  C   GLN A 294      13.092  34.750  27.367  1.00 46.76           C
ATOM   2834  O   GLN A 294      14.307  34.955  27.323  1.00 47.05           O
ATOM   2835  CB  GLN A 294      11.464  34.587  25.488  1.00 52.07           C
ATOM   2836  CG  GLN A 294      10.692  33.770  24.452  1.00 57.63           C
ATOM   2837  CD  GLN A 294       9.630  32.869  25.080  1.00 61.65           C
ATOM   2838  OE1 GLN A 294       8.882  33.295  25.967  1.00 63.85           O
ATOM   2839  NE2 GLN A 294       9.551  31.623  24.610  1.00 63.53           N
ATOM   2840  N   THR A 295      12.292  35.328  28.261  1.00 44.93           N
ATOM   2841  CA  THR A 295      12.805  36.282  29.245  1.00 42.79           C
ATOM   2842  C   THR A 295      13.845  35.696  30.190  1.00 42.15           C
ATOM   2843  O   THR A 295      14.733  36.414  30.655  1.00 42.37           O
ATOM   2844  CB  THR A 295      11.662  36.916  30.083  1.00 40.86           C
ATOM   2845  OG1 THR A 295      11.016  35.907  30.863  1.00 42.02           O
ATOM   2846  CG2 THR A 295      10.643  37.581  29.177  1.00 36.90           C
ATOM   2847  N   ASN A 296      13.749  34.399  30.476  1.00 41.43           N
ATOM   2848  CA  ASN A 296      14.720  33.763  31.365  1.00 39.62           C
ATOM   2849  C   ASN A 296      16.061  33.671  30.660  1.00 39.61           C
ATOM   2850  O   ASN A 296      17.118  33.797  31.280  1.00 40.51           O
ATOM   2851  CB  ASN A 296      14.250  32.373  31.775  1.00 38.55           C
ATOM   2852  CG  ASN A 296      13.089  32.416  32.750  1.00 38.39           C
ATOM   2853  OD1 ASN A 296      12.469  31.395  33.041  1.00 37.60           O
ATOM   2854  ND2 ASN A 296      12.795  33.599  33.263  1.00 39.25           N
ATOM   2855  N   LYS A 297      16.017  33.456  29.354  1.00 39.37           N
ATOM   2856  CA  LYS A 297      17.244  33.365  28.585  1.00 40.05           C
ATOM   2857  C   LYS A 297      17.866  34.761  28.531  1.00 39.15           C
ATOM   2858  O   LYS A 297      19.078  34.923  28.661  1.00 36.41           O
ATOM   2859  CB  LYS A 297      16.938  32.863  27.174  1.00 41.94           C
ATOM   2860  CG  LYS A 297      18.165  32.467  26.369  1.00 44.24           C
ATOM   2861  CD  LYS A 297      17.755  31.526  25.240  1.00 48.29           C
ATOM   2862  CE  LYS A 297      18.960  30.942  24.512  1.00 49.87           C
ATOM   2863  NZ  LYS A 297      19.741  32.008  23.825  1.00 50.32           N
ATOM   2864  N   GLU A 298      17.021  35.769  28.357  1.00 37.77           N
ATOM   2865  CA  GLU A 298      17.498  37.139  28.279  1.00 37.32           C
ATOM   2866  C   GLU A 298      18.134  37.592  29.587  1.00 35.44           C
ATOM   2867  O   GLU A 298      19.211  38.187  29.585  1.00 34.45           O
ATOM   2868  CB  GLU A 298      16.350  38.080  27.913  1.00 38.56           C
ATOM   2869  CG  GLU A 298      16.794  39.519  27.739  1.00 39.87           C
ATOM   2870  CD  GLU A 298      15.686  40.413  27.234  1.00 40.37           C
ATOM   2871  OE1 GLU A 298      15.934  41.631  27.098  1.00 42.87           O
ATOM   2872  OE2 GLU A 298      14.575  39.900  26.973  1.00 37.98           O
ATOM   2873  N   LEU A 299      17.467  37.311  30.702  1.00 33.96           N
ATOM   2874  CA  LEU A 299      17.991  37.699  32.003  1.00 32.33           C
ATOM   2875  C   LEU A 299      19.369  37.081  32.197  1.00 31.96           C
ATOM   2876  O   LEU A 299      20.274  37.718  32.743  1.00 33.00           O
ATOM   2877  CB  LEU A 299      17.064  37.227  33.120  1.00 31.85           C
ATOM   2878  CG  LEU A 299      16.952  38.129  34.356  1.00 32.11           C
ATOM   2879  CD1 LEU A 299      16.759  37.261  35.588  1.00 31.93           C
ATOM   2880  CD2 LEU A 299      18.194  38.990  34.508  1.00 30.98           C
ATOM   2881  N   GLY A 300      19.519  35.834  31.756  1.00 30.97           N
ATOM   2882  CA  GLY A 300      20.789  35.147  31.880  1.00 28.42           C
ATOM   2883  C   GLY A 300      21.864  35.886  31.110  1.00 28.88           C
ATOM   2884  O   GLY A 300      23.008  36.006  31.573  1.00 28.28           O
ATOM   2885  N   ASN A 301      21.506  36.385  29.930  1.00 27.73           N
ATOM   2886  CA  ASN A 301      22.458  37.131  29.113  1.00 29.90           C
ATOM   2887  C   ASN A 301      22.794  38.455  29.800  1.00 28.77           C
ATOM   2888  O   ASN A 301      23.939  38.915  29.784  1.00 28.17           O
ATOM   2889  CB  ASN A 301      21.885  37.389  27.710  1.00 31.72           C
ATOM   2890  CG  ASN A 301      21.762  36.108  26.877  1.00 34.25           C
ATOM   2891  OD1 ASN A 301      22.656  35.261  26.880  1.00 34.10           O
ATOM   2892  ND2 ASN A 301      20.656  35.977  26.149  1.00 35.54           N
ATOM   2893  N   PHE A 302      21.787  39.050  30.426  1.00 28.33           N
ATOM   2894  CA  PHE A 302      21.969  40.312  31.125  1.00 28.85           C
ATOM   2895  C   PHE A 302      23.047  40.203  32.207  1.00 29.39           C
ATOM   2896  O   PHE A 302      23.948  41.054  32.276  1.00 28.81           O
ATOM   2897  CB  PHE A 302      20.642  40.775  31.743  1.00 27.62           C
ATOM   2898  CG  PHE A 302      20.791  41.934  32.688  1.00 28.80           C
ATOM   2899  CD1 PHE A 302      21.122  43.199  32.211  1.00 28.57           C
ATOM   2900  CD2 PHE A 302      20.649  41.746  34.063  1.00 27.65           C
ATOM   2901  CE1 PHE A 302      21.315  44.267  33.091  1.00 30.28           C
ATOM   2902  CE2 PHE A 302      20.839  42.802  34.956  1.00 28.47           C
ATOM   2903  CZ  PHE A 302      21.174  44.068  34.473  1.00 29.53           C
ATOM   2904  N   PHE A 303      22.968  39.167  33.045  1.00 28.08           N
ATOM   2905  CA  PHE A 303      23.963  39.008  34.104  1.00 26.67           C
ATOM   2906  C   PHE A 303      25.342  38.702  33.556  1.00 27.69           C
ATOM   2907  O   PHE A 303      26.344  39.157  34.108  1.00 29.73           O
ATOM   2908  CB  PHE A 303      23.530  37.931  35.103  1.00 27.11           C
ATOM   2909  CG  PHE A 303      22.434  38.385  36.029  1.00 27.68           C
ATOM   2910  CD1 PHE A 303      21.246  37.674  36.129  1.00 25.38           C
ATOM   2911  CD2 PHE A 303      22.576  39.562  36.767  1.00 27.74           C
ATOM   2912  CE1 PHE A 303      20.209  38.128  36.943  1.00 25.96           C
ATOM   2913  CE2 PHE A 303      21.547  40.023  37.581  1.00 27.77           C
ATOM   2914  CZ  PHE A 303      20.358  39.301  37.665  1.00 28.21           C
ATOM   2915  N   ARG A 304      25.411  37.936  32.472  1.00 27.15           N
ATOM   2916  CA  ARG A 304      26.706  37.628  31.883  1.00 28.07           C
ATOM   2917  C   ARG A 304      27.337  38.917  31.374  1.00 27.99           C
ATOM   2918  O   ARG A 304      28.515  39.176  31.595  1.00 28.90           O
ATOM   2919  CB  ARG A 304      26.567  36.622  30.733  1.00 27.62           C
ATOM   2920  CG  ARG A 304      26.956  35.202  31.134  1.00 28.22           C
ATOM   2921  CD  ARG A 304      26.972  34.256  29.946  1.00 28.07           C
ATOM   2922  NE  ARG A 304      25.646  34.101  29.366  1.00 28.64           N
ATOM   2923  CZ  ARG A 304      24.620  33.525  29.981  1.00 27.31           C
ATOM   2924  NH1 ARG A 304      24.770  33.036  31.203  1.00 27.63           N
ATOM   2925  NH2 ARG A 304      23.441  33.460  29.380  1.00 27.71           N
ATOM   2926  N   SER A 305      26.535  39.729  30.703  1.00 28.54           N
ATOM   2927  CA  SER A 305      27.014  40.987  30.175  1.00 29.91           C
ATOM   2928  C   SER A 305      27.433  41.924  31.305  1.00 30.47           C
ATOM   2929  O   SER A 305      28.276  42.798  31.122  1.00 33.90           O
ATOM   2930  CB  SER A 305      25.922  41.644  29.343  1.00 33.09           C
ATOM   2931  OG  SER A 305      26.340  42.938  28.949  1.00 41.36           O
ATOM   2932  N   LEU A 306      26.849  41.731  32.475  1.00 28.65           N
ATOM   2933  CA  LEU A 306      27.152  42.553  33.629  1.00 28.11           C
ATOM   2934  C   LEU A 306      28.427  42.127  34.369  1.00 27.40           C
ATOM   2935  O   LEU A 306      29.310  42.952  34.612  1.00 27.93           O
ATOM   2936  CB  LEU A 306      25.946  42.521  34.578  1.00 31.72           C
ATOM   2937  CG  LEU A 306      25.913  43.262  35.917  1.00 32.78           C
ATOM   2938  CD1 LEU A 306      26.233  44.734  35.725  1.00 34.27           C
ATOM   2939  CD2 LEU A 306      24.522  43.092  36.524  1.00 32.54           C
ATOM   2940  N   TRP A 307      28.541  40.839  34.698  1.00 25.98           N
ATOM   2941  CA  TRP A 307      29.696  40.346  35.447  1.00 25.29           C
ATOM   2942  C   TRP A 307      30.808  39.685  34.645  1.00 26.87           C
ATOM   2943  O   TRP A 307      31.925  39.529  35.146  1.00 27.31           O
ATOM   2944  CB  TRP A 307      29.236  39.389  36.557  1.00 25.70           C
ATOM   2945  CG  TRP A 307      28.273  40.023  37.514  1.00 26.07           C
ATOM   2946  CD1 TRP A 307      28.382  41.256  38.085  1.00 24.62           C
ATOM   2947  CD2 TRP A 307      27.050  39.460  38.006  1.00 26.97           C
ATOM   2948  NE1 TRP A 307      27.304  41.500  38.896  1.00 26.87           N
ATOM   2949  CE2 TRP A 307      26.470  40.415  38.867  1.00 27.76           C
ATOM   2950  CE3 TRP A 307      26.389  38.241  37.804  1.00 27.06           C
ATOM   2951  CZ2 TRP A 307      25.254  40.189  39.527  1.00 27.99           C
ATOM   2952  CZ3 TRP A 307      25.186  38.018  38.462  1.00 28.11           C
ATOM   2953  CH2 TRP A 307      24.631  38.988  39.313  1.00 26.11           C
ATOM   2954  N   GLY A 308      30.516  39.284  33.413  1.00 26.33           N
ATOM   2955  CA  GLY A 308      31.550  38.668  32.607  1.00 29.40           C
ATOM   2956  C   GLY A 308      31.589  37.150  32.534  1.00 30.29           C
ATOM   2957  O   GLY A 308      30.564  36.483  32.698  1.00 29.44           O
ATOM   2958  N   PRO A 309      32.779  36.577  32.281  1.00 31.09           N
ATOM   2959  CA  PRO A 309      33.047  35.137  32.158  1.00 31.91           C
ATOM   2960  C   PRO A 309      32.686  34.298  33.390  1.00 32.27           C
ATOM   2961  O   PRO A 309      32.414  33.106  33.267  1.00 31.60           O
ATOM   2962  CB  PRO A 309      34.551  35.086  31.864  1.00 32.61           C
ATOM   2963  CG  PRO A 309      34.835  36.416  31.225  1.00 31.99           C
ATOM   2964  CD  PRO A 309      34.019  37.347  32.085  1.00 33.20           C
ATOM   2965  N   TYR A 310      32.703  34.919  34.571  1.00 31.55           N
ATOM   2966  CA  TYR A 310      32.378  34.222  35.810  1.00 28.53           C
ATOM   2967  C   TYR A 310      31.051  34.655  36.394  1.00 28.50           C
ATOM   2968  O   TYR A 310      30.854  34.624  37.610  1.00 27.81           O
ATOM   2969  CB  TYR A 310      33.485  34.426  36.840  1.00 26.67           C
ATOM   2970  CG  TYR A 310      34.700  33.579  36.552  1.00 27.88           C
ATOM   2971  CD1 TYR A 310      35.479  33.802  35.416  1.00 29.57           C
ATOM   2972  CD2 TYR A 310      35.036  32.507  37.378  1.00 29.58           C
ATOM   2973  CE1 TYR A 310      36.555  32.973  35.109  1.00 28.17           C
ATOM   2974  CE2 TYR A 310      36.108  31.679  37.079  1.00 29.09           C
ATOM   2975  CZ  TYR A 310      36.855  31.917  35.940  1.00 27.48           C
ATOM   2976  OH  TYR A 310      37.871  31.065  35.617  1.00 30.05           O
ATOM   2977  N   ALA A 311      30.141  35.049  35.510  1.00 27.97           N
ATOM   2978  CA  ALA A 311      28.816  35.496  35.903  1.00 27.07           C
ATOM   2979  C   ALA A 311      28.146  34.501  36.846  1.00 28.30           C
ATOM   2980  O   ALA A 311      27.454  34.902  37.781  1.00 28.50           O
ATOM   2981  CB  ALA A 311      27.954  35.691  34.664  1.00 27.65           C
ATOM   2982  N   GLY A 312      28.345  33.207  36.585  1.00 28.62           N
ATOM   2983  CA  GLY A 312      27.755  32.169  37.412  1.00 27.76           C
ATOM   2984  C   GLY A 312      28.228  32.246  38.853  1.00 28.10           C
ATOM   2985  O   GLY A 312      27.455  32.020  39.787  1.00 29.94           O
ATOM   2986  N   TRP A 313      29.503  32.566  39.035  1.00 25.69           N
ATOM   2987  CA  TRP A 313      30.064  32.692  40.367  1.00 25.88           C
ATOM   2988  C   TRP A 313      29.547  33.942  41.083  1.00 25.95           C
ATOM   2989  O   TRP A 313      29.231  33.885  42.266  1.00 26.57           O
ATOM   2990  CB  TRP A 313      31.582  32.748  40.293  1.00 25.27           C
ATOM   2991  CG  TRP A 313      32.225  31.448  39.954  1.00 25.65           C
ATOM   2992  CD1 TRP A 313      31.961  30.651  38.875  1.00 25.74           C
ATOM   2993  CD2 TRP A 313      33.300  30.825  40.662  1.00 27.13           C
ATOM   2994  NE1 TRP A 313      32.815  29.566  38.864  1.00 24.95           N
ATOM   2995  CE2 TRP A 313      33.648  29.651  39.951  1.00 28.27           C
ATOM   2996  CE3 TRP A 313      34.008  31.144  41.831  1.00 27.13           C
ATOM   2997  CZ2 TRP A 313      34.678  28.800  40.371  1.00 28.41           C
ATOM   2998  CZ3 TRP A 313      35.032  30.297  42.250  1.00 27.59           C
ATOM   2999  CH2 TRP A 313      35.356  29.138  41.519  1.00 28.58           C
ATOM   3000  N   ALA A 314      29.472  35.068  40.377  1.00 26.14           N
ATOM   3001  CA  ALA A 314      28.992  36.306  40.986  1.00 25.23           C
ATOM   3002  C   ALA A 314      27.584  36.065  41.466  1.00 26.38           C
ATOM   3003  O   ALA A 314      27.193  36.496  42.547  1.00 27.25           O
ATOM   3004  CB  ALA A 314      29.001  37.424  39.981  1.00 23.97           C
ATOM   3005  N   GLN A 315      26.824  35.380  40.623  1.00 27.63           N
ATOM   3006  CA  GLN A 315      25.445  35.024  40.899  1.00 28.23           C
ATOM   3007  C   GLN A 315      25.314  34.341  42.265  1.00 28.29           C
ATOM   3008  O   GLN A 315      24.452  34.706  43.077  1.00 28.51           O
ATOM   3009  CB  GLN A 315      24.944  34.096  39.786  1.00 28.13           C
ATOM   3010  CG  GLN A 315      23.653  33.376  40.093  1.00 30.80           C
ATOM   3011  CD  GLN A 315      23.864  32.022  40.772  1.00 32.83           C
ATOM   3012  OE1 GLN A 315      22.936  31.477  41.356  1.00 33.76           O
ATOM   3013  NE2 GLN A 315      25.080  31.473  40.683  1.00 29.36           N
ATOM   3014  N   ALA A 316      26.179  33.357  42.521  1.00 26.44           N
ATOM   3015  CA  ALA A 316      26.149  32.627  43.788  1.00 25.70           C
ATOM   3016  C   ALA A 316      26.306  33.572  44.989  1.00 26.31           C
ATOM   3017  O   ALA A 316      25.779  33.308  46.067  1.00 26.22           O
ATOM   3018  CB  ALA A 316      27.253  31.562  43.802  1.00 24.43           C
ATOM   3019  N   VAL A 317      27.035  34.667  44.800  1.00 25.68           N
ATOM   3020  CA  VAL A 317      27.242  35.628  45.873  1.00 25.30           C
ATOM   3021  C   VAL A 317      25.944  36.338  46.242  1.00 26.43           C
ATOM   3022  O   VAL A 317      25.569  36.385  47.410  1.00 29.05           O
ATOM   3023  CB  VAL A 317      28.319  36.678  45.491  1.00 24.66           C
ATOM   3024  CG1 VAL A 317      28.463  37.714  46.595  1.00 22.83           C
ATOM   3025  CG2 VAL A 317      29.658  35.988  45.277  1.00 22.73           C
ATOM   3026  N   LEU A 318      25.251  36.891  45.258  1.00 25.75           N
ATOM   3027  CA  LEU A 318      24.004  37.579  45.549  1.00 25.39           C
ATOM   3028  C   LEU A 318      22.919  36.581  45.944  1.00 26.98           C
ATOM   3029  O   LEU A 318      22.146  36.845  46.863  1.00 27.39           O
ATOM   3030  CB  LEU A 318      23.533  38.405  44.342  1.00 22.28           C
ATOM   3031  CG  LEU A 318      24.476  39.447  43.714  1.00 22.30           C
ATOM   3032  CD1 LEU A 318      23.669  40.353  42.788  1.00 17.47           C
ATOM   3033  CD2 LEU A 318      25.165  40.277  44.781  1.00 18.70           C
ATOM   3034  N   PHE A 319      22.859  35.444  45.247  1.00 29.15           N
ATOM   3035  CA  PHE A 319      21.867  34.397  45.537  1.00 30.76           C
ATOM   3036  C   PHE A 319      22.017  34.005  47.001  1.00 32.72           C
ATOM   3037  O   PHE A 319      21.049  33.997  47.757  1.00 33.71           O
ATOM   3038  CB  PHE A 319      22.104  33.150  44.658  1.00 29.48           C
ATOM   3039  CG  PHE A 319      21.120  32.023  44.899  1.00 28.06           C
ATOM   3040  CD1 PHE A 319      19.915  31.963  44.202  1.00 26.37           C
ATOM   3041  CD2 PHE A 319      21.390  31.029  45.847  1.00 29.51           C
ATOM   3042  CE1 PHE A 319      18.993  30.929  44.444  1.00 27.52           C
ATOM   3043  CE2 PHE A 319      20.473  29.989  46.098  1.00 27.15           C
ATOM   3044  CZ  PHE A 319      19.275  29.940  45.396  1.00 26.04           C
ATOM   3045  N   SER A 320      23.247  33.687  47.391  1.00 35.24           N
ATOM   3046  CA  SER A 320      23.547  33.286  48.760  1.00 37.59           C
ATOM   3047  C   SER A 320      23.133  34.364  49.759  1.00 37.70           C
ATOM   3048  O   SER A 320      22.495  34.068  50.769  1.00 37.99           O
ATOM   3049  CB  SER A 320      25.036  32.984  48.900  1.00 36.92           C
ATOM   3050  OG  SER A 320      25.337  32.594  50.223  1.00 41.46           O
ATOM   3051  N   ALA A 321      23.485  35.612  49.473  1.00 37.73           N
ATOM   3052  CA  ALA A 321      23.127  36.722  50.350  1.00 38.53           C
ATOM   3053  C   ALA A 321      21.613  36.957  50.370  1.00 40.62           C
ATOM   3054  O   ALA A 321      21.071  37.500  51.336  1.00 39.78           O
ATOM   3055  CB  ALA A 321      23.841  37.984  49.911  1.00 37.09           C
ATOM   3056  N   ASP A 322      20.928  36.554  49.303  1.00 42.30           N
ATOM   3057  CA  ASP A 322      19.485  36.733  49.245  1.00 45.79           C
ATOM   3058  C   ASP A 322      18.794  35.676  50.115  1.00 48.64           C
ATOM   3059  O   ASP A 322      17.675  35.891  50.589  1.00 49.63           O
ATOM   3060  CB  ASP A 322      18.992  36.648  47.797  1.00 45.42           C
ATOM   3061  CG  ASP A 322      17.605  37.255  47.613  1.00 44.36           C
ATOM   3062  OD1 ASP A 322      17.392  38.410  48.049  1.00 42.62           O
ATOM   3063  OD2 ASP A 322      16.734  36.579  47.019  1.00 44.65           O
ATOM   3064  N   LEU A 323      19.461  34.539  50.329  1.00 50.26           N
ATOM   3065  CA  LEU A 323      18.903  33.484  51.176  1.00 52.61           C
ATOM   3066  C   LEU A 323      18.809  34.000  52.607  1.00 54.49           C
ATOM   3067  O   LEU A 323      17.879  33.655  53.338  1.00 53.59           O
ATOM   3068  CB  LEU A 323      19.768  32.223  51.133  1.00 51.97           C
ATOM   3069  CG  LEU A 323      19.710  31.423  49.826  1.00 53.33           C
ATOM   3070  CD1 LEU A 323      20.662  30.240  49.912  1.00 53.52           C
ATOM   3071  CD2 LEU A 323      18.281  30.953  49.562  1.00 51.51           C
ATOM   3072  N   ARG A 324      19.781  34.821  53.001  1.00 57.33           N
ATOM   3073  CA  ARG A 324      19.790  35.428  54.334  1.00 60.99           C
ATOM   3074  C   ARG A 324      18.722  36.511  54.340  1.00 62.28           C
ATOM   3075  O   ARG A 324      19.020  37.708  54.305  1.00 61.83           O
ATOM   3076  CB  ARG A 324      21.156  36.048  54.647  1.00 61.71           C
ATOM   3077  CG  ARG A 324      22.181  35.057  55.161  1.00 62.78           C
ATOM   3078  CD  ARG A 324      22.529  34.019  54.118  1.00 64.41           C
ATOM   3079  NE  ARG A 324      23.207  32.880  54.724  1.00 66.92           N
ATOM   3080  CZ  ARG A 324      23.648  31.822  54.049  1.00 67.93           C
ATOM   3081  NH1 ARG A 324      24.250  30.832  54.696  1.00 68.95           N
ATOM   3082  NH2 ARG A 324      23.500  31.756  52.731  1.00 66.84           N
ATOM   3083  N   GLN A 325      17.472  36.067  54.379  1.00 64.73           N
ATOM   3084  CA  GLN A 325      16.323  36.956  54.360  1.00 67.48           C
ATOM   3085  C   GLN A 325      15.063  36.091  54.409  1.00 67.92           C
ATOM   3086  O   GLN A 325      14.492  35.824  53.330  1.00 67.62           O
ATOM   3087  CB  GLN A 325      16.342  37.793  53.077  1.00 68.90           C
ATOM   3088  CG  GLN A 325      15.254  38.852  52.984  1.00 71.35           C
ATOM   3089  CD  GLN A 325      15.257  39.564  51.639  1.00 72.44           C
ATOM   3090  OE1 GLN A 325      16.276  40.114  51.220  1.00 73.86           O
ATOM   3091  NE2 GLN A 325      14.110  39.559  50.959  1.00 71.82           N
TER    3092      GLN A 325
HETATM 3093 CA   CA  E 100       7.492  29.379  41.679  1.00 63.23          Ca
HETATM 3094  C7  MOL     1      21.440  27.370  42.890 -0.016375.0       38_ C
HETATM 3095  C1  MOL     1      22.735  27.969  43.136 -0.146450.0       38_ C
HETATM 3096  C2  MOL     1      22.946  27.942  44.516  0.309553.0       38_ C
HETATM 3097  C3  MOL     1      24.119  28.428  45.092 -0.46921.00      38_o C
HETATM 3098  C4  MOL     1      25.048  28.937  44.231  0.246151.0       38_ C
HETATM 3099  C5  MOL     1      24.875  28.990  42.843  0.246515.0       38_ C
HETATM 3100  C6  MOL     1      23.715  28.508  42.292 -0.298042.0       38_ C
HETATM 3101  F1  MOL     1      26.204  29.422  44.709 -0.207828.0       38_ F
HETATM 3102  N2  MOL     1      21.834  27.392  45.098 -0.468263.0       38_ N
HETATM 3103  C8  MOL     1      20.950  27.015  44.104 -0.004556.0       38_ C
HETATM 3104  C14 MOL     1      20.768  27.275  41.547 -0.142864.0       38_ C
HETATM 3105  C15 MOL     1      19.768  28.409  41.297  0.455314.0       38_ C
HETATM 3106  N1  MOL     1      20.472  29.677  41.181 -1.089594.0       38_ N
HETATM 3107  C9  MOL     1      19.680  26.359  44.484 -0.146819.0       38_ C
HETATM 3108  C11 MOL     1      18.942  26.820  45.571  0.412726.0       38_ C
HETATM 3109  N3  MOL     1      17.813  26.276  45.981 -0.665430.0       38_ N
HETATM 3110  C13 MOL     1      17.350  25.233  45.314  0.426869.0       38_ C
HETATM 3111  C12 MOL     1      17.994  24.686  44.217 -0.516706.0       38_ C
HETATM 3112  C10 MOL     1      19.182  25.256  43.802  0.155290.0       38_ C
HETATM 3113  O1  MOL     1      25.841  29.511  42.051 -0.621546.0       38_ O
ENDMDL
CONECT  300  296  301  299
CONECT  302  301  304  303
CONECT  299  297  300
CONECT  297  298  295  299
CONECT  305  304  306  307
CONECT  295  296  297  294
CONECT  307  305  308
CONECT  294  295  293
CONECT  308  301  307
CONECT  301  300  308  302
CONECT  304  305  302
CONECT  306  305
CONECT  303  302
CONECT  298  297
CONECT  296  300  295
CONECT  293  294  290
CONECT  291  290
CONECT  292  290
CONECT  290  276  292  293  291
CONECT  436  435  449
CONECT  455  456  457  454
CONECT  457  455  453  459
CONECT  453  458  457
CONECT  458 2488  453
CONECT  454  452  455
CONECT  459  460  457
CONECT  452  454  449
CONECT  456  455
CONECT  451  449
CONECT  450  449
CONECT  449  436  452  450  451
CONECT  460  463  462  459  461
CONECT  591  592  587  590
CONECT  593  592  595  594
CONECT  590  588  591
CONECT  588  586  589  590
CONECT  596  595  597  598
CONECT  586  588  587  585
CONECT  598  599  596
CONECT  585  586  584
CONECT  599  592  598
CONECT  592  593  599  591
CONECT  595  593  596
CONECT  597  596
CONECT  594  593
CONECT  589  588
CONECT  587  586  591
CONECT  584  581  585
CONECT  582  581
CONECT  583  581
CONECT  581  570  582  583  584
CONECT 2475 2480 2474 2476
CONECT 2481 2480 2482 2484
CONECT 2484 2481 2485
CONECT 2482 2481 2489 2483
CONECT 2485 2486 2484
CONECT 2486 2485 2487
CONECT 2487 2488 2486
CONECT 2480 2475 2481
CONECT 2488 2487  458
CONECT 2483 2482
CONECT 2489 2482 2490
CONECT 3095 3100 3096 3094
CONECT 3112 3107 3111
CONECT 3108 3109 3107
CONECT 3111 3110 3112
CONECT 3110 3109 3111
CONECT 3104 3105 3094
CONECT 3105 3106 3104
CONECT 3096 3102 3097 3095
CONECT 3097 3098 3096
CONECT 3098 3099 3101 3097
CONECT 3099 3098 3100 3113
CONECT 3100 3099 3095
CONECT 3094 3103 3104 3095
CONECT 3103 3102 3107 3094
CONECT 3107 3108 3103 3112
CONECT 3101 3098
CONECT 3106 3105
CONECT 3102 3096 3103
CONECT 3109 3110 3108
CONECT 3113 3099
MODEL        2
HETATM    1  O5' DG5     1       5.787  32.635  18.913  1.00  0.00           O
HETATM    2  C5' DG5     1       4.725  33.514  19.152  1.00  0.00           C
HETATM    3  C4' DG5     1       4.114  33.434  20.559  1.00  0.00           C
HETATM    4  O4' DG5     1       3.250  32.343  20.541  1.00  0.00           O
HETATM    5  C1' DG5     1       3.544  31.567  21.664  1.00  0.00           C
HETATM    6  N9  DG5     1       3.062  30.201  21.481  1.00  0.00           N
HETATM    7  C8  DG5     1       3.781  29.125  21.050  1.00  0.00           C
HETATM    8  N7  DG5     1       3.041  28.048  20.991  1.00  0.00           N
HETATM    9  C5  DG5     1       1.765  28.472  21.480  1.00  0.00           C
HETATM   10  C6  DG5     1       0.528  27.759  21.668  1.00  0.00           C
HETATM   11  O6  DG5     1       0.224  26.602  21.374  1.00  0.00           O
HETATM   12  N1  DG5     1      -0.511  28.602  22.116  1.00  0.00           N
HETATM   13  C2  DG5     1      -0.365  29.906  22.446  1.00  0.00           C
HETATM   14  N2  DG5     1      -1.435  30.379  22.940  1.00  0.00           N
HETATM   15  N3  DG5     1       0.730  30.641  22.325  1.00  0.00           N
HETATM   16  C4  DG5     1       1.773  29.835  21.769  1.00  0.00           C
HETATM   17  C3' DG5     1       5.134  33.262  21.717  1.00  0.00           C
HETATM   18  C2' DG5     1       5.052  31.696  21.951  1.00  0.00           C
HETATM   19  O3' DG5     1       4.642  33.872  23.002  1.00  0.00           O
ATOM     20  P   DG      2       5.525  34.411  24.180  1.00  0.00           P
ATOM     21  OP1 DG      2       6.184  35.682  23.833  1.00  0.00           O
ATOM     22  OP2 DG      2       6.330  33.308  24.676  1.00  0.00           O
ATOM     23  O5' DG      2       4.436  34.795  25.225  1.00  0.00           O
ATOM     24  C5' DG      2       3.469  35.769  24.902  1.00  0.00           C
ATOM     25  C4' DG      2       2.147  35.400  25.639  1.00  0.00           C
ATOM     26  O4' DG      2       1.487  34.236  25.210  1.00  0.00           O
ATOM     27  C1' DG      2       1.356  33.342  26.308  1.00  0.00           C
ATOM     28  N9  DG      2       1.758  31.973  25.855  1.00  0.00           N
ATOM     29  C8  DG      2       2.886  31.563  25.203  1.00  0.00           C
ATOM     30  N7  DG      2       2.972  30.334  24.875  1.00  0.00           N
ATOM     31  C5  DG      2       1.686  29.823  25.294  1.00  0.00           C
ATOM     32  C6  DG      2       1.049  28.548  25.204  1.00  0.00           C
ATOM     33  O6  DG      2       1.492  27.459  24.850  1.00  0.00           O
ATOM     34  N1  DG      2      -0.236  28.489  25.695  1.00  0.00           N
ATOM     35  C2  DG      2      -0.880  29.535  26.175  1.00  0.00           C
ATOM     36  N2  DG      2      -2.083  29.339  26.556  1.00  0.00           N
ATOM     37  N3  DG      2      -0.316  30.743  26.291  1.00  0.00           N
ATOM     38  C4  DG      2       0.977  30.854  25.883  1.00  0.00           C
ATOM     39  C3' DG      2       2.324  35.281  27.167  1.00  0.00           C
ATOM     40  C2' DG      2       2.375  33.778  27.334  1.00  0.00           C
ATOM     41  O3' DG      2       1.233  36.069  27.833  1.00  0.00           O
ATOM     42  P   DT      3       0.861  35.766  29.386  1.00  0.00           P
ATOM     43  OP1 DT      3      -0.014  36.891  29.854  1.00  0.00           O
ATOM     44  OP2 DT      3       1.931  35.328  30.268  1.00  0.00           O
ATOM     45  O5' DT      3      -0.094  34.491  29.148  1.00  0.00           O
ATOM     46  C5' DT      3      -1.438  34.551  28.665  1.00  0.00           C
ATOM     47  C4' DT      3      -2.311  33.443  29.338  1.00  0.00           C
ATOM     48  O4' DT      3      -1.834  32.174  28.916  1.00  0.00           O
ATOM     49  C1' DT      3      -1.476  31.401  30.037  1.00  0.00           C
ATOM     50  N1  DT      3      -0.365  30.484  29.713  1.00  0.00           N
ATOM     51  C6  DT      3       0.886  30.971  29.475  1.00  0.00           C
ATOM     52  C5  DT      3       1.827  30.122  28.992  1.00  0.00           C
ATOM     53  C7  DT      3       3.243  30.555  28.569  1.00  0.00           C
ATOM     54  C4  DT      3       1.460  28.767  28.706  1.00  0.00           C
ATOM     55  O4  DT      3       2.241  27.954  28.245  1.00  0.00           O
ATOM     56  N3  DT      3       0.235  28.357  29.122  1.00  0.00           N
ATOM     57  C2  DT      3      -0.776  29.147  29.551  1.00  0.00           C
ATOM     58  O2  DT      3      -1.853  28.634  29.911  1.00  0.00           O
ATOM     59  C3' DT      3      -2.238  33.485  30.876  1.00  0.00           C
ATOM     60  C2' DT      3      -1.346  32.299  31.224  1.00  0.00           C
ATOM     61  O3' DT      3      -3.456  33.338  31.538  1.00  0.00           O
ATOM     62  P   DA      4      -3.656  33.745  33.054  1.00  0.00           P
ATOM     63  OP1 DA      4      -5.104  33.895  33.355  1.00  0.00           O
ATOM     64  OP2 DA      4      -2.683  34.779  33.493  1.00  0.00           O
ATOM     65  O5' DA      4      -3.094  32.523  33.874  1.00  0.00           O
ATOM     66  C5' DA      4      -3.749  31.280  33.937  1.00  0.00           C
ATOM     67  C4' DA      4      -2.899  30.076  34.387  1.00  0.00           C
ATOM     68  O4' DA      4      -1.918  29.596  33.523  1.00  0.00           O
ATOM     69  C1' DA      4      -0.747  29.283  34.233  1.00  0.00           C
ATOM     70  N9  DA      4       0.398  29.302  33.322  1.00  0.00           N
ATOM     71  C8  DA      4       1.294  30.250  32.979  1.00  0.00           C
ATOM     72  N7  DA      4       2.397  29.834  32.414  1.00  0.00           N
ATOM     73  C5  DA      4       2.088  28.508  32.172  1.00  0.00           C
ATOM     74  C6  DA      4       2.774  27.470  31.525  1.00  0.00           C
ATOM     75  N6  DA      4       4.014  27.568  31.238  1.00  0.00           N
ATOM     76  N1  DA      4       2.211  26.309  31.421  1.00  0.00           N
ATOM     77  C2  DA      4       0.954  26.122  31.787  1.00  0.00           C
ATOM     78  N3  DA      4       0.111  27.005  32.389  1.00  0.00           N
ATOM     79  C4  DA      4       0.803  28.208  32.576  1.00  0.00           C
ATOM     80  C3' DA      4      -2.193  30.409  35.769  1.00  0.00           C
ATOM     81  C2' DA      4      -0.681  30.236  35.330  1.00  0.00           C
ATOM     82  O3' DA      4      -2.372  29.487  36.789  1.00  0.00           O
ATOM     83  P   DG      5      -3.706  29.547  37.668  1.00  0.00           P
ATOM     84  OP1 DG      5      -4.838  30.036  36.813  1.00  0.00           O
ATOM     85  OP2 DG      5      -3.404  30.297  38.910  1.00  0.00           O
ATOM     86  O5' DG      5      -4.093  28.151  38.243  1.00  0.00           O
ATOM     87  C5' DG      5      -4.715  27.152  37.503  1.00  0.00           C
ATOM     88  C4' DG      5      -3.888  25.859  37.461  1.00  0.00           C
ATOM     89  O4' DG      5      -2.728  25.957  36.594  1.00  0.00           O
ATOM     90  C1' DG      5      -1.595  25.647  37.381  1.00  0.00           C
ATOM     91  N9  DG      5      -0.386  26.262  36.854  1.00  0.00           N
ATOM     92  C8  DG      5       0.219  27.432  37.153  1.00  0.00           C
ATOM     93  N7  DG      5       1.408  27.565  36.579  1.00  0.00           N
ATOM     94  C5  DG      5       1.616  26.412  35.819  1.00  0.00           C
ATOM     95  C6  DG      5       2.568  25.986  34.824  1.00  0.00           C
ATOM     96  O6  DG      5       3.477  26.594  34.319  1.00  0.00           O
ATOM     97  N1  DG      5       2.363  24.707  34.300  1.00  0.00           N
ATOM     98  C2  DG      5       1.357  23.951  34.700  1.00  0.00           C
ATOM     99  N2  DG      5       1.196  22.750  34.133  1.00  0.00           N
ATOM    100  N3  DG      5       0.383  24.324  35.551  1.00  0.00           N
ATOM    101  C4  DG      5       0.552  25.577  36.031  1.00  0.00           C
ATOM    102  C3' DG      5      -3.372  25.523  38.826  1.00  0.00           C
ATOM    103  C2' DG      5      -1.937  25.966  38.774  1.00  0.00           C
ATOM    104  O3' DG      5      -3.283  24.107  39.031  1.00  0.00           O
ATOM    105  P   DA      6      -4.242  23.359  40.087  1.00  0.00           P
ATOM    106  OP1 DA      6      -5.602  23.423  39.561  1.00  0.00           O
ATOM    107  OP2 DA      6      -4.000  23.807  41.455  1.00  0.00           O
ATOM    108  O5' DA      6      -3.785  21.826  39.907  1.00  0.00           O
ATOM    109  C5' DA      6      -4.193  20.942  38.868  1.00  0.00           C
ATOM    110  C4' DA      6      -3.086  19.820  38.682  1.00  0.00           C
ATOM    111  O4' DA      6      -1.849  20.318  38.172  1.00  0.00           O
ATOM    112  C1' DA      6      -0.808  20.222  39.115  1.00  0.00           C
ATOM    113  N9  DA      6       0.018  21.429  39.034  1.00  0.00           N
ATOM    114  C8  DA      6      -0.237  22.645  39.561  1.00  0.00           C
ATOM    115  N7  DA      6       0.673  23.607  39.202  1.00  0.00           N
ATOM    116  C5  DA      6       1.566  22.891  38.458  1.00  0.00           C
ATOM    117  C6  DA      6       2.748  23.163  37.766  1.00  0.00           C
ATOM    118  N6  DA      6       3.312  24.404  37.736  1.00  0.00           N
ATOM    119  N1  DA      6       3.439  22.193  37.061  1.00  0.00           N
ATOM    120  C2  DA      6       3.007  21.010  37.048  1.00  0.00           C
ATOM    121  N3  DA      6       1.920  20.566  37.715  1.00  0.00           N
ATOM    122  C4  DA      6       1.162  21.571  38.316  1.00  0.00           C
ATOM    123  C3' DA      6      -2.802  19.267  40.080  1.00  0.00           C
ATOM    124  C2' DA      6      -1.444  19.935  40.478  1.00  0.00           C
ATOM    125  O3' DA      6      -2.674  17.912  39.972  1.00  0.00           O
ATOM    126  P   DC      7      -2.834  16.899  41.255  1.00  0.00           P
ATOM    127  OP1 DC      7      -3.476  15.712  40.656  1.00  0.00           O
ATOM    128  OP2 DC      7      -3.491  17.583  42.373  1.00  0.00           O
ATOM    129  O5' DC      7      -1.297  16.546  41.660  1.00  0.00           O
ATOM    130  C5' DC      7      -0.549  15.999  40.630  1.00  0.00           C
ATOM    131  C4' DC      7       1.005  16.150  40.759  1.00  0.00           C
ATOM    132  O4' DC      7       1.296  17.477  40.545  1.00  0.00           O
ATOM    133  C1' DC      7       2.361  17.815  41.406  1.00  0.00           C
ATOM    134  N1  DC      7       2.567  19.268  41.328  1.00  0.00           N
ATOM    135  C6  DC      7       1.800  19.945  42.241  1.00  0.00           C
ATOM    136  C5  DC      7       1.959  21.281  42.382  1.00  0.00           C
ATOM    137  C4  DC      7       2.976  21.916  41.679  1.00  0.00           C
ATOM    138  N4  DC      7       3.198  23.140  41.991  1.00  0.00           N
ATOM    139  N3  DC      7       3.796  21.263  40.923  1.00  0.00           N
ATOM    140  C2  DC      7       3.594  19.938  40.674  1.00  0.00           C
ATOM    141  O2  DC      7       4.296  19.454  39.880  1.00  0.00           O
ATOM    142  C3' DC      7       1.493  15.681  42.145  1.00  0.00           C
ATOM    143  C2' DC      7       1.963  17.053  42.728  1.00  0.00           C
ATOM    144  O3' DC      7       2.706  14.977  41.917  1.00  0.00           O
ATOM    145  P   DC      8       2.764  13.483  42.422  1.00  0.00           P
ATOM    146  OP1 DC      8       3.570  12.786  41.428  1.00  0.00           O
ATOM    147  OP2 DC      8       1.435  12.899  42.529  1.00  0.00           O
ATOM    148  O5' DC      8       3.448  13.382  43.826  1.00  0.00           O
ATOM    149  C5' DC      8       2.666  13.813  44.953  1.00  0.00           C
ATOM    150  C4' DC      8       3.531  14.203  46.169  1.00  0.00           C
ATOM    151  O4' DC      8       4.287  15.330  45.804  1.00  0.00           O
ATOM    152  C1' DC      8       4.158  16.276  46.878  1.00  0.00           C
ATOM    153  N1  DC      8       4.470  17.660  46.382  1.00  0.00           N
ATOM    154  C6  DC      8       3.538  18.533  45.912  1.00  0.00           C
ATOM    155  C5  DC      8       3.848  19.829  45.743  1.00  0.00           C
ATOM    156  C4  DC      8       5.224  20.199  45.925  1.00  0.00           C
ATOM    157  N4  DC      8       5.635  21.421  45.786  1.00  0.00           N
ATOM    158  N3  DC      8       6.165  19.393  46.297  1.00  0.00           N
ATOM    159  C2  DC      8       5.787  18.122  46.574  1.00  0.00           C
ATOM    160  O2  DC      8       6.648  17.406  47.053  1.00  0.00           O
ATOM    161  C3' DC      8       2.691  14.537  47.308  1.00  0.00           C
ATOM    162  C2' DC      8       2.709  16.067  47.315  1.00  0.00           C
ATOM    163  O3' DC      8       3.211  14.160  48.550  1.00  0.00           O
ATOM    164  P   DT      9       3.041  12.661  49.130  1.00  0.00           P
ATOM    165  OP1 DT      9       3.399  11.676  48.118  1.00  0.00           O
ATOM    166  OP2 DT      9       1.752  12.622  49.760  1.00  0.00           O
ATOM    167  O5' DT      9       4.055  12.563  50.382  1.00  0.00           O
ATOM    168  C5' DT      9       5.465  12.548  50.152  1.00  0.00           C
ATOM    169  C4' DT      9       6.308  13.609  50.817  1.00  0.00           C
ATOM    170  O4' DT      9       5.624  14.789  50.423  1.00  0.00           O
ATOM    171  C1' DT      9       5.824  15.806  51.333  1.00  0.00           C
ATOM    172  N1  DT      9       4.798  16.884  51.089  1.00  0.00           N
ATOM    173  C6  DT      9       3.460  16.607  51.197  1.00  0.00           C
ATOM    174  C5  DT      9       2.546  17.553  50.868  1.00  0.00           C
ATOM    175  C7  DT      9       1.087  17.153  50.920  1.00  0.00           C
ATOM    176  C4  DT      9       2.997  18.878  50.439  1.00  0.00           C
ATOM    177  O4  DT      9       2.303  19.691  49.923  1.00  0.00           O
ATOM    178  N3  DT      9       4.342  19.129  50.363  1.00  0.00           N
ATOM    179  C2  DT      9       5.291  18.142  50.676  1.00  0.00           C
ATOM    180  O2  DT      9       6.484  18.434  50.605  1.00  0.00           O
ATOM    181  C3' DT      9       6.184  13.702  52.346  1.00  0.00           C
ATOM    182  C2' DT      9       5.572  15.032  52.670  1.00  0.00           C
ATOM    183  O3' DT      9       7.506  13.522  52.768  1.00  0.00           O
ATOM    184  P   DG     10       7.864  13.473  54.320  1.00  0.00           P
ATOM    185  OP1 DG     10       9.165  12.773  54.457  1.00  0.00           O
ATOM    186  OP2 DG     10       6.771  12.962  55.061  1.00  0.00           O
ATOM    187  O5' DG     10       8.103  14.901  54.820  1.00  0.00           O
ATOM    188  C5' DG     10       9.214  15.661  54.381  1.00  0.00           C
ATOM    189  C4' DG     10       9.215  17.093  54.876  1.00  0.00           C
ATOM    190  O4' DG     10       8.078  17.659  54.260  1.00  0.00           O
ATOM    191  C1' DG     10       7.309  18.329  55.288  1.00  0.00           C
ATOM    192  N9  DG     10       5.852  18.501  54.913  1.00  0.00           N
ATOM    193  C8  DG     10       4.752  17.747  55.221  1.00  0.00           C
ATOM    194  N7  DG     10       3.713  18.212  54.577  1.00  0.00           N
ATOM    195  C5  DG     10       4.070  19.404  54.002  1.00  0.00           C
ATOM    196  C6  DG     10       3.296  20.407  53.405  1.00  0.00           C
ATOM    197  O6  DG     10       2.089  20.421  53.170  1.00  0.00           O
ATOM    198  N1  DG     10       4.103  21.400  52.824  1.00  0.00           N
ATOM    199  C2  DG     10       5.447  21.506  53.029  1.00  0.00           C
ATOM    200  N2  DG     10       6.158  22.497  52.577  1.00  0.00           N
ATOM    201  N3  DG     10       6.104  20.677  53.758  1.00  0.00           N
ATOM    202  C4  DG     10       5.393  19.593  54.198  1.00  0.00           C
ATOM    203  C3' DG     10       9.072  17.283  56.398  1.00  0.00           C
ATOM    204  C2' DG     10       7.578  17.536  56.575  1.00  0.00           C
ATOM    205  O3' DG     10       9.778  18.237  57.068  1.00  0.00           O
ATOM    206  P   DG     11      11.192  17.963  57.696  1.00  0.00           P
ATOM    207  OP1 DG     11      11.954  16.934  56.944  1.00  0.00           O
ATOM    208  OP2 DG     11      11.100  17.686  59.115  1.00  0.00           O
ATOM    209  O5' DG     11      11.905  19.335  57.588  1.00  0.00           O
ATOM    210  C5' DG     11      12.454  19.766  56.255  1.00  0.00           C
ATOM    211  C4' DG     11      12.160  21.330  56.080  1.00  0.00           C
ATOM    212  O4' DG     11      10.859  21.460  55.850  1.00  0.00           O
ATOM    213  C1' DG     11      10.335  22.428  56.739  1.00  0.00           C
ATOM    214  N9  DG     11       8.922  22.083  57.046  1.00  0.00           N
ATOM    215  C8  DG     11       8.432  21.110  57.848  1.00  0.00           C
ATOM    216  N7  DG     11       7.155  20.909  57.841  1.00  0.00           N
ATOM    217  C5  DG     11       6.770  21.891  56.982  1.00  0.00           C
ATOM    218  C6  DG     11       5.438  22.291  56.502  1.00  0.00           C
ATOM    219  O6  DG     11       4.346  21.744  56.778  1.00  0.00           O
ATOM    220  N1  DG     11       5.416  23.336  55.576  1.00  0.00           N
ATOM    221  C2  DG     11       6.501  23.947  55.257  1.00  0.00           C
ATOM    222  N2  DG     11       6.242  24.987  54.567  1.00  0.00           N
ATOM    223  N3  DG     11       7.758  23.581  55.551  1.00  0.00           N
ATOM    224  C4  DG     11       7.840  22.508  56.396  1.00  0.00           C
ATOM    225  C3' DG     11      12.488  22.200  57.372  1.00  0.00           C
ATOM    226  C2' DG     11      11.142  22.274  57.991  1.00  0.00           C
ATOM    227  O3' DG     11      13.169  23.433  57.013  1.00  0.00           O
ATOM    228  P   DA     12      13.048  24.848  57.702  1.00  0.00           P
ATOM    229  OP1 DA     12      14.242  25.630  57.250  1.00  0.00           O
ATOM    230  OP2 DA     12      12.977  24.585  59.191  1.00  0.00           O
ATOM    231  O5' DA     12      11.826  25.691  57.205  1.00  0.00           O
ATOM    232  C5' DA     12      11.658  26.218  55.935  1.00  0.00           C
ATOM    233  C4' DA     12      10.820  27.497  55.927  1.00  0.00           C
ATOM    234  O4' DA     12       9.475  27.230  56.029  1.00  0.00           O
ATOM    235  C1' DA     12       8.924  27.564  57.390  1.00  0.00           C
ATOM    236  N9  DA     12       8.353  26.388  58.072  1.00  0.00           N
ATOM    237  C8  DA     12       9.025  25.315  58.559  1.00  0.00           C
ATOM    238  N7  DA     12       8.257  24.356  59.043  1.00  0.00           N
ATOM    239  C5  DA     12       6.957  24.860  58.911  1.00  0.00           C
ATOM    240  C6  DA     12       5.671  24.444  59.314  1.00  0.00           C
ATOM    241  N6  DA     12       5.377  23.310  59.898  1.00  0.00           N
ATOM    242  N1  DA     12       4.616  25.155  59.020  1.00  0.00           N
ATOM    243  C2  DA     12       4.825  26.364  58.537  1.00  0.00           C
ATOM    244  N3  DA     12       5.931  26.917  58.144  1.00  0.00           N
ATOM    245  C4  DA     12       7.019  26.111  58.344  1.00  0.00           C
ATOM    246  C3' DA     12      11.115  28.491  57.049  1.00  0.00           C
ATOM    247  C2' DA     12      10.113  28.090  58.153  1.00  0.00           C
ATOM    248  O3' DA     12      10.521  29.716  56.600  1.00  0.00           O
ATOM    249  P   DC     13      10.960  31.158  57.126  1.00  0.00           P
ATOM    250  OP1 DC     13      10.502  32.124  56.138  1.00  0.00           O
ATOM    251  OP2 DC     13      12.422  31.054  57.366  1.00  0.00           O
ATOM    252  O5' DC     13      10.016  31.318  58.405  1.00  0.00           O
ATOM    253  C5' DC     13       8.783  32.022  58.304  1.00  0.00           C
ATOM    254  C4' DC     13       7.684  31.666  59.314  1.00  0.00           C
ATOM    255  O4' DC     13       7.328  30.297  59.364  1.00  0.00           O
ATOM    256  C1' DC     13       7.252  29.975  60.709  1.00  0.00           C
ATOM    257  N1  DC     13       7.166  28.527  61.113  1.00  0.00           N
ATOM    258  C6  DC     13       8.326  27.823  61.468  1.00  0.00           C
ATOM    259  C5  DC     13       8.300  26.619  62.138  1.00  0.00           C
ATOM    260  C4  DC     13       6.966  26.029  62.261  1.00  0.00           C
ATOM    261  N4  DC     13       6.903  24.836  62.793  1.00  0.00           N
ATOM    262  N3  DC     13       5.886  26.633  61.780  1.00  0.00           N
ATOM    263  C2  DC     13       5.959  27.837  61.165  1.00  0.00           C
ATOM    264  O2  DC     13       4.898  28.346  60.807  1.00  0.00           O
ATOM    265  C3' DC     13       8.062  32.139  60.777  1.00  0.00           C
ATOM    266  C2' DC     13       8.338  30.821  61.488  1.00  0.00           C
ATOM    267  O3' DC     13       6.957  32.758  61.360  1.00  0.00           O
ATOM    268  P   DG     14       6.744  34.309  61.287  1.00  0.00           P
ATOM    269  OP1 DG     14       6.782  34.830  59.895  1.00  0.00           O
ATOM    270  OP2 DG     14       7.663  34.867  62.253  1.00  0.00           O
ATOM    271  O5' DG     14       5.318  34.500  61.811  1.00  0.00           O
ATOM    272  C5' DG     14       4.217  34.189  60.985  1.00  0.00           C
ATOM    273  C4' DG     14       2.809  33.683  61.594  1.00  0.00           C
ATOM    274  O4' DG     14       2.898  32.338  61.891  1.00  0.00           O
ATOM    275  C1' DG     14       2.853  32.128  63.331  1.00  0.00           C
ATOM    276  N9  DG     14       3.857  31.163  63.805  1.00  0.00           N
ATOM    277  C8  DG     14       5.223  31.401  63.947  1.00  0.00           C
ATOM    278  N7  DG     14       5.865  30.319  64.312  1.00  0.00           N
ATOM    279  C5  DG     14       4.871  29.367  64.581  1.00  0.00           C
ATOM    280  C6  DG     14       4.879  27.981  65.107  1.00  0.00           C
ATOM    281  O6  DG     14       5.810  27.292  65.521  1.00  0.00           O
ATOM    282  N1  DG     14       3.616  27.442  65.195  1.00  0.00           N
ATOM    283  C2  DG     14       2.479  28.107  64.892  1.00  0.00           C
ATOM    284  N2  DG     14       1.408  27.393  64.912  1.00  0.00           N
ATOM    285  N3  DG     14       2.408  29.336  64.458  1.00  0.00           N
ATOM    286  C4  DG     14       3.635  29.896  64.330  1.00  0.00           C
ATOM    287  C3' DG     14       2.346  34.430  62.907  1.00  0.00           C
ATOM    288  C2' DG     14       2.980  33.559  63.970  1.00  0.00           C
ATOM    289  O3' DG     14       0.953  34.552  62.875  1.00  0.00           O
HETATM  290  P   DC3    15       0.118  35.299  64.005  1.00  0.00           P
HETATM  291  OP1 DC3    15      -1.162  35.665  63.428  1.00  0.00           O
HETATM  292  OP2 DC3    15       0.959  36.397  64.502  1.00  0.00           O
HETATM  293  O5' DC3    15      -0.117  34.241  65.148  1.00  0.00           O
HETATM  294  C5' DC3    15      -0.968  33.166  65.050  1.00  0.00           C
HETATM  295  C4' DC3    15      -0.880  32.317  66.391  1.00  0.00           C
HETATM  296  O4' DC3    15       0.376  31.656  66.444  1.00  0.00           O
HETATM  297  C1' DC3    15       0.717  31.484  67.833  1.00  0.00           C
HETATM  298  N1  DC3    15       2.141  31.004  67.966  1.00  0.00           N
HETATM  299  C6  DC3    15       3.234  31.789  67.627  1.00  0.00           C
HETATM  300  C5  DC3    15       4.506  31.335  67.731  1.00  0.00           C
HETATM  301  C4  DC3    15       4.717  30.050  68.232  1.00  0.00           C
HETATM  302  N4  DC3    15       5.899  29.627  68.441  1.00  0.00           N
HETATM  303  N3  DC3    15       3.719  29.280  68.496  1.00  0.00           N
HETATM  304  C2  DC3    15       2.427  29.673  68.395  1.00  0.00           C
HETATM  305  O2  DC3    15       1.481  28.954  68.748  1.00  0.00           O
HETATM  306  C3' DC3    15      -0.959  33.087  67.723  1.00  0.00           C
HETATM  307  C2' DC3    15       0.386  32.908  68.354  1.00  0.00           C
HETATM  308  O3' DC3    15      -2.003  32.424  68.478  1.00  0.00           O
HETATM  309  O5' DG5    16       5.444  20.255  73.777  1.00  0.00           O
HETATM  310  C5' DG5    16       4.150  20.438  74.357  1.00  0.00           C
HETATM  311  C4' DG5    16       3.143  20.437  73.218  1.00  0.00           C
HETATM  312  O4' DG5    16       3.306  21.669  72.621  1.00  0.00           O
HETATM  313  C1' DG5    16       3.435  21.545  71.232  1.00  0.00           C
HETATM  314  N9  DG5    16       4.398  22.550  70.726  1.00  0.00           N
HETATM  315  C8  DG5    16       5.776  22.476  70.554  1.00  0.00           C
HETATM  316  N7  DG5    16       6.284  23.585  70.038  1.00  0.00           N
HETATM  317  C5  DG5    16       5.127  24.410  69.852  1.00  0.00           C
HETATM  318  C6  DG5    16       4.979  25.808  69.400  1.00  0.00           C
HETATM  319  O6  DG5    16       5.910  26.545  69.206  1.00  0.00           O
HETATM  320  N1  DG5    16       3.690  26.292  69.283  1.00  0.00           N
HETATM  321  C2  DG5    16       2.605  25.515  69.642  1.00  0.00           C
HETATM  322  N2  DG5    16       1.442  26.120  69.673  1.00  0.00           N
HETATM  323  N3  DG5    16       2.646  24.266  70.151  1.00  0.00           N
HETATM  324  C4  DG5    16       3.970  23.758  70.163  1.00  0.00           C
HETATM  325  C3' DG5    16       3.149  19.379  72.095  1.00  0.00           C
HETATM  326  C2' DG5    16       3.921  20.175  70.998  1.00  0.00           C
HETATM  327  O3' DG5    16       1.805  18.943  71.898  1.00  0.00           O
ATOM    328  P   DC     17       1.259  18.385  70.462  1.00  0.00           P
ATOM    329  OP1 DC     17      -0.021  17.716  70.751  1.00  0.00           O
ATOM    330  OP2 DC     17       2.374  17.661  69.836  1.00  0.00           O
ATOM    331  O5' DC     17       0.997  19.691  69.656  1.00  0.00           O
ATOM    332  C5' DC     17       0.014  20.655  70.081  1.00  0.00           C
ATOM    333  C4' DC     17      -0.589  21.591  69.055  1.00  0.00           C
ATOM    334  O4' DC     17       0.304  22.589  68.657  1.00  0.00           O
ATOM    335  C1' DC     17       0.752  22.399  67.350  1.00  0.00           C
ATOM    336  N1  DC     17       2.091  22.971  67.119  1.00  0.00           N
ATOM    337  C6  DC     17       3.210  22.287  67.554  1.00  0.00           C
ATOM    338  C5  DC     17       4.367  22.726  67.032  1.00  0.00           C
ATOM    339  C4  DC     17       4.441  23.887  66.343  1.00  0.00           C
ATOM    340  N4  DC     17       5.662  24.305  65.859  1.00  0.00           N
ATOM    341  N3  DC     17       3.387  24.646  66.012  1.00  0.00           N
ATOM    342  C2  DC     17       2.182  24.196  66.346  1.00  0.00           C
ATOM    343  O2  DC     17       1.228  24.832  65.945  1.00  0.00           O
ATOM    344  C3' DC     17      -0.861  20.821  67.748  1.00  0.00           C
ATOM    345  C2' DC     17       0.486  20.895  67.022  1.00  0.00           C
ATOM    346  O3' DC     17      -1.924  21.486  67.005  1.00  0.00           O
ATOM    347  P   DG     18      -2.699  20.722  65.836  1.00  0.00           P
ATOM    348  OP1 DG     18      -4.080  20.488  66.402  1.00  0.00           O
ATOM    349  OP2 DG     18      -1.897  19.630  65.259  1.00  0.00           O
ATOM    350  O5' DG     18      -2.760  21.990  64.821  1.00  0.00           O
ATOM    351  C5' DG     18      -3.679  23.100  65.061  1.00  0.00           C
ATOM    352  C4' DG     18      -3.654  24.194  64.016  1.00  0.00           C
ATOM    353  O4' DG     18      -2.336  24.738  63.836  1.00  0.00           O
ATOM    354  C1' DG     18      -1.730  24.241  62.620  1.00  0.00           C
ATOM    355  N9  DG     18      -0.394  23.722  62.974  1.00  0.00           N
ATOM    356  C8  DG     18       0.023  22.516  63.531  1.00  0.00           C
ATOM    357  N7  DG     18       1.302  22.335  63.554  1.00  0.00           N
ATOM    358  C5  DG     18       1.777  23.545  63.001  1.00  0.00           C
ATOM    359  C6  DG     18       3.119  23.956  62.763  1.00  0.00           C
ATOM    360  O6  DG     18       4.186  23.357  62.982  1.00  0.00           O
ATOM    361  N1  DG     18       3.267  25.173  62.245  1.00  0.00           N
ATOM    362  C2  DG     18       2.153  25.976  62.053  1.00  0.00           C
ATOM    363  N2  DG     18       2.507  27.204  61.568  1.00  0.00           N
ATOM    364  N3  DG     18       0.851  25.636  62.141  1.00  0.00           N
ATOM    365  C4  DG     18       0.726  24.395  62.662  1.00  0.00           C
ATOM    366  C3' DG     18      -4.027  23.721  62.650  1.00  0.00           C
ATOM    367  C2' DG     18      -2.690  23.278  61.982  1.00  0.00           C
ATOM    368  O3' DG     18      -4.681  24.842  61.961  1.00  0.00           O
ATOM    369  P   DT     19      -5.689  24.595  60.826  1.00  0.00           P
ATOM    370  OP1 DT     19      -6.862  25.425  61.139  1.00  0.00           O
ATOM    371  OP2 DT     19      -5.977  23.109  60.652  1.00  0.00           O
ATOM    372  O5' DT     19      -4.920  25.125  59.562  1.00  0.00           O
ATOM    373  C5' DT     19      -4.432  26.423  59.410  1.00  0.00           C
ATOM    374  C4' DT     19      -3.250  26.578  58.481  1.00  0.00           C
ATOM    375  O4' DT     19      -2.053  26.021  59.003  1.00  0.00           O
ATOM    376  C1' DT     19      -1.483  25.303  57.964  1.00  0.00           C
ATOM    377  N1  DT     19      -0.408  24.308  58.332  1.00  0.00           N
ATOM    378  C6  DT     19      -0.612  23.001  58.880  1.00  0.00           C
ATOM    379  C5  DT     19       0.357  22.307  59.541  1.00  0.00           C
ATOM    380  C7  DT     19      -0.018  20.913  60.103  1.00  0.00           C
ATOM    381  C4  DT     19       1.698  22.858  59.563  1.00  0.00           C
ATOM    382  O4  DT     19       2.626  22.330  60.110  1.00  0.00           O
ATOM    383  N3  DT     19       1.869  24.133  59.002  1.00  0.00           N
ATOM    384  C2  DT     19       0.868  24.897  58.375  1.00  0.00           C
ATOM    385  O2  DT     19       1.176  25.961  57.843  1.00  0.00           O
ATOM    386  C3' DT     19      -3.443  25.964  57.095  1.00  0.00           C
ATOM    387  C2' DT     19      -2.635  24.686  57.177  1.00  0.00           C
ATOM    388  O3' DT     19      -3.021  26.893  56.166  1.00  0.00           O
ATOM    389  P   DC     20      -3.356  26.692  54.550  1.00  0.00           P
ATOM    390  OP1 DC     20      -4.505  27.457  54.331  1.00  0.00           O
ATOM    391  OP2 DC     20      -3.379  25.253  54.273  1.00  0.00           O
ATOM    392  O5' DC     20      -2.264  27.436  53.628  1.00  0.00           O
ATOM    393  C5' DC     20      -1.907  28.751  53.914  1.00  0.00           C
ATOM    394  C4' DC     20      -0.447  29.170  53.709  1.00  0.00           C
ATOM    395  O4' DC     20       0.309  28.199  54.470  1.00  0.00           O
ATOM    396  C1' DC     20       1.263  27.569  53.604  1.00  0.00           C
ATOM    397  N1  DC     20       1.346  26.135  54.045  1.00  0.00           N
ATOM    398  C6  DC     20       0.246  25.320  54.050  1.00  0.00           C
ATOM    399  C5  DC     20       0.295  24.038  54.501  1.00  0.00           C
ATOM    400  C4  DC     20       1.557  23.611  54.947  1.00  0.00           C
ATOM    401  N4  DC     20       1.775  22.497  55.500  1.00  0.00           N
ATOM    402  N3  DC     20       2.602  24.356  54.991  1.00  0.00           N
ATOM    403  C2  DC     20       2.583  25.623  54.594  1.00  0.00           C
ATOM    404  O2  DC     20       3.636  26.249  54.594  1.00  0.00           O
ATOM    405  C3' DC     20       0.033  29.070  52.274  1.00  0.00           C
ATOM    406  C2' DC     20       0.673  27.741  52.213  1.00  0.00           C
ATOM    407  O3' DC     20       0.916  30.175  52.076  1.00  0.00           O
ATOM    408  P   DC     21       1.109  30.815  50.592  1.00  0.00           P
ATOM    409  OP1 DC     21       1.674  32.164  50.728  1.00  0.00           O
ATOM    410  OP2 DC     21      -0.214  30.808  49.879  1.00  0.00           O
ATOM    411  O5' DC     21       2.057  29.831  49.831  1.00  0.00           O
ATOM    412  C5' DC     21       3.440  30.025  50.233  1.00  0.00           C
ATOM    413  C4' DC     21       4.351  28.806  49.837  1.00  0.00           C
ATOM    414  O4' DC     21       3.901  27.634  50.521  1.00  0.00           O
ATOM    415  C1' DC     21       3.720  26.530  49.671  1.00  0.00           C
ATOM    416  N1  DC     21       2.739  25.568  50.223  1.00  0.00           N
ATOM    417  C6  DC     21       1.411  25.494  49.849  1.00  0.00           C
ATOM    418  C5  DC     21       0.667  24.415  50.126  1.00  0.00           C
ATOM    419  C4  DC     21       1.232  23.431  50.998  1.00  0.00           C
ATOM    420  N4  DC     21       0.506  22.404  51.324  1.00  0.00           N
ATOM    421  N3  DC     21       2.449  23.510  51.495  1.00  0.00           N
ATOM    422  C2  DC     21       3.271  24.504  51.036  1.00  0.00           C
ATOM    423  O2  DC     21       4.466  24.383  51.231  1.00  0.00           O
ATOM    424  C3' DC     21       4.217  28.539  48.305  1.00  0.00           C
ATOM    425  C2' DC     21       3.392  27.225  48.338  1.00  0.00           C
ATOM    426  O3' DC     21       5.405  28.264  47.464  1.00  0.00           O
ATOM    427  P   DA     22       6.801  28.941  47.761  1.00  0.00           P
ATOM    428  OP1 DA     22       6.638  30.263  48.301  1.00  0.00           O
ATOM    429  OP2 DA     22       7.640  28.749  46.539  1.00  0.00           O
ATOM    430  O5' DA     22       7.427  27.999  48.878  1.00  0.00           O
ATOM    431  C5' DA     22       8.517  28.313  49.729  1.00  0.00           C
ATOM    432  C4' DA     22       9.550  27.188  49.517  1.00  0.00           C
ATOM    433  O4' DA     22       8.989  25.849  49.689  1.00  0.00           O
ATOM    434  C1' DA     22       8.806  25.157  48.424  1.00  0.00           C
ATOM    435  N9  DA     22       7.426  24.633  48.202  1.00  0.00           N
ATOM    436  C8  DA     22       6.426  25.148  47.440  1.00  0.00           C
ATOM    437  N7  DA     22       5.259  24.518  47.489  1.00  0.00           N
ATOM    438  C5  DA     22       5.575  23.461  48.405  1.00  0.00           C
ATOM    439  C6  DA     22       4.783  22.455  48.962  1.00  0.00           C
ATOM    440  N6  DA     22       3.452  22.299  48.704  1.00  0.00           N
ATOM    441  N1  DA     22       5.402  21.543  49.764  1.00  0.00           N
ATOM    442  C2  DA     22       6.748  21.608  49.892  1.00  0.00           C
ATOM    443  N3  DA     22       7.541  22.624  49.524  1.00  0.00           N
ATOM    444  C4  DA     22       6.879  23.506  48.747  1.00  0.00           C
ATOM    445  C3' DA     22      10.214  27.183  48.068  1.00  0.00           C
ATOM    446  C2' DA     22       9.413  26.106  47.399  1.00  0.00           C
ATOM    447  O3' DA     22      11.599  26.872  48.087  1.00  0.00           O
HETATM  448  C1  PED    23      13.081  27.856  45.379  1.00  0.00           C
HETATM  449  O3  PED    23      13.831  28.941  44.989  1.00  0.00           O
HETATM  450  C8  PED    23      13.876  26.913  46.386  1.00  0.00           C
HETATM  451  O2  PED    23      14.010  27.536  47.655  1.00  0.00           O
HETATM  452  P1  PED    23      12.721  27.987  48.420  1.00  0.00           P
HETATM  453  O7  PED    23      12.277  29.349  48.010  1.00  0.00           O
HETATM  454  O8  PED    23      13.019  28.102  49.875  1.00  0.00           O
HETATM  455  C2  PED    23      12.691  26.967  44.120  1.00  0.00           C
HETATM  456  O1  PED    23      12.060  27.821  43.105  1.00  0.00           O
HETATM  457  C3  PED    23      13.840  26.047  43.436  1.00  0.00           C
HETATM  458  C4  PED    23      14.888  26.863  42.664  1.00  0.00           C
ATOM    459  P   DG     24      10.845  27.402  42.191  1.00  0.00           P
ATOM    460  OP1 DG     24      10.748  28.494  41.186  1.00  0.00           O
ATOM    461  OP2 DG     24       9.797  27.245  43.192  1.00  0.00           O
ATOM    462  O5' DG     24      11.402  26.097  41.297  1.00  0.00           O
ATOM    463  C5' DG     24      12.266  26.227  40.220  1.00  0.00           C
ATOM    464  C4' DG     24      12.419  24.928  39.443  1.00  0.00           C
ATOM    465  O4' DG     24      11.152  24.186  39.511  1.00  0.00           O
ATOM    466  C1' DG     24      10.434  24.544  38.255  1.00  0.00           C
ATOM    467  N9  DG     24       9.204  25.061  38.862  1.00  0.00           N
ATOM    468  C8  DG     24       8.871  26.296  39.220  1.00  0.00           C
ATOM    469  N7  DG     24       7.676  26.409  39.706  1.00  0.00           N
ATOM    470  C5  DG     24       7.163  25.171  39.635  1.00  0.00           C
ATOM    471  C6  DG     24       5.894  24.478  39.974  1.00  0.00           C
ATOM    472  O6  DG     24       4.892  24.915  40.592  1.00  0.00           O
ATOM    473  N1  DG     24       5.732  23.148  39.542  1.00  0.00           N
ATOM    474  C2  DG     24       6.836  22.458  39.055  1.00  0.00           C
ATOM    475  N2  DG     24       6.807  21.172  38.889  1.00  0.00           N
ATOM    476  N3  DG     24       8.024  22.986  38.793  1.00  0.00           N
ATOM    477  C4  DG     24       8.102  24.325  39.060  1.00  0.00           C
ATOM    478  C3' DG     24      12.793  25.202  37.928  1.00  0.00           C
ATOM    479  C2' DG     24      11.372  25.442  37.443  1.00  0.00           C
ATOM    480  O3' DG     24      13.561  24.192  37.376  1.00  0.00           O
ATOM    481  P   DT     25      13.983  24.031  35.831  1.00  0.00           P
ATOM    482  OP1 DT     25      15.304  23.431  35.787  1.00  0.00           O
ATOM    483  OP2 DT     25      13.757  25.312  35.129  1.00  0.00           O
ATOM    484  O5' DT     25      12.861  23.062  35.288  1.00  0.00           O
ATOM    485  C5' DT     25      12.965  21.692  35.728  1.00  0.00           C
ATOM    486  C4' DT     25      11.830  20.806  35.129  1.00  0.00           C
ATOM    487  O4' DT     25      10.614  21.421  35.586  1.00  0.00           O
ATOM    488  C1' DT     25       9.623  21.323  34.626  1.00  0.00           C
ATOM    489  N1  DT     25       8.624  22.353  34.987  1.00  0.00           N
ATOM    490  C6  DT     25       8.899  23.732  35.033  1.00  0.00           C
ATOM    491  C5  DT     25       8.025  24.647  35.472  1.00  0.00           C
ATOM    492  C7  DT     25       8.320  26.128  35.462  1.00  0.00           C
ATOM    493  C4  DT     25       6.672  24.222  35.886  1.00  0.00           C
ATOM    494  O4  DT     25       5.747  24.970  36.185  1.00  0.00           O
ATOM    495  N3  DT     25       6.467  22.851  35.802  1.00  0.00           N
ATOM    496  C2  DT     25       7.419  21.896  35.468  1.00  0.00           C
ATOM    497  O2  DT     25       7.127  20.686  35.568  1.00  0.00           O
ATOM    498  C3' DT     25      11.686  20.857  33.519  1.00  0.00           C
ATOM    499  C2' DT     25      10.319  21.549  33.332  1.00  0.00           C
ATOM    500  O3' DT     25      11.744  19.539  33.008  1.00  0.00           O
ATOM    501  P   DC     26      11.375  19.079  31.527  1.00  0.00           P
ATOM    502  OP1 DC     26      11.947  17.762  31.352  1.00  0.00           O
ATOM    503  OP2 DC     26      11.890  20.126  30.619  1.00  0.00           O
ATOM    504  O5' DC     26       9.768  19.012  31.424  1.00  0.00           O
ATOM    505  C5' DC     26       8.984  18.042  32.142  1.00  0.00           C
ATOM    506  C4' DC     26       7.508  18.361  32.316  1.00  0.00           C
ATOM    507  O4' DC     26       7.320  19.724  32.679  1.00  0.00           O
ATOM    508  C1' DC     26       5.945  19.985  32.437  1.00  0.00           C
ATOM    509  N1  DC     26       5.804  21.482  32.460  1.00  0.00           N
ATOM    510  C6  DC     26       6.801  22.261  31.894  1.00  0.00           C
ATOM    511  C5  DC     26       6.758  23.664  32.037  1.00  0.00           C
ATOM    512  C4  DC     26       5.639  24.217  32.751  1.00  0.00           C
ATOM    513  N4  DC     26       5.574  25.489  33.024  1.00  0.00           N
ATOM    514  N3  DC     26       4.641  23.464  33.187  1.00  0.00           N
ATOM    515  C2  DC     26       4.717  22.082  33.018  1.00  0.00           C
ATOM    516  O2  DC     26       3.664  21.514  33.359  1.00  0.00           O
ATOM    517  C3' DC     26       6.776  18.264  30.957  1.00  0.00           C
ATOM    518  C2' DC     26       5.598  19.236  31.140  1.00  0.00           C
ATOM    519  O3' DC     26       6.291  16.963  30.686  1.00  0.00           O
ATOM    520  P   DT     27       5.573  16.494  29.328  1.00  0.00           P
ATOM    521  OP1 DT     27       5.155  15.064  29.346  1.00  0.00           O
ATOM    522  OP2 DT     27       6.584  16.810  28.322  1.00  0.00           O
ATOM    523  O5' DT     27       4.249  17.448  29.058  1.00  0.00           O
ATOM    524  C5' DT     27       3.067  17.019  29.695  1.00  0.00           C
ATOM    525  C4' DT     27       2.083  18.174  29.679  1.00  0.00           C
ATOM    526  O4' DT     27       2.480  19.378  30.280  1.00  0.00           O
ATOM    527  C1' DT     27       2.288  20.358  29.232  1.00  0.00           C
ATOM    528  N1  DT     27       3.087  21.570  29.595  1.00  0.00           N
ATOM    529  C6  DT     27       4.299  21.707  28.883  1.00  0.00           C
ATOM    530  C5  DT     27       4.922  22.946  28.783  1.00  0.00           C
ATOM    531  C7  DT     27       6.234  23.113  28.068  1.00  0.00           C
ATOM    532  C4  DT     27       4.318  24.056  29.462  1.00  0.00           C
ATOM    533  O4  DT     27       4.887  25.131  29.597  1.00  0.00           O
ATOM    534  N3  DT     27       3.104  23.844  30.122  1.00  0.00           N
ATOM    535  C2  DT     27       2.521  22.630  30.297  1.00  0.00           C
ATOM    536  O2  DT     27       1.548  22.557  31.025  1.00  0.00           O
ATOM    537  C3' DT     27       1.733  18.375  28.275  1.00  0.00           C
ATOM    538  C2' DT     27       2.547  19.628  27.928  1.00  0.00           C
ATOM    539  O3' DT     27       0.269  18.652  28.215  1.00  0.00           O
ATOM    540  P   DA     28      -0.778  17.501  27.818  1.00  0.00           P
ATOM    541  OP1 DA     28      -0.686  16.319  28.705  1.00  0.00           O
ATOM    542  OP2 DA     28      -0.667  17.358  26.347  1.00  0.00           O
ATOM    543  O5' DA     28      -2.078  18.350  28.199  1.00  0.00           O
ATOM    544  C5' DA     28      -2.593  18.343  29.494  1.00  0.00           C
ATOM    545  C4' DA     28      -3.662  19.478  29.701  1.00  0.00           C
ATOM    546  O4' DA     28      -3.212  20.856  29.841  1.00  0.00           O
ATOM    547  C1' DA     28      -3.501  21.498  28.659  1.00  0.00           C
ATOM    548  N9  DA     28      -2.209  22.062  28.194  1.00  0.00           N
ATOM    549  C8  DA     28      -1.076  21.548  27.553  1.00  0.00           C
ATOM    550  N7  DA     28       0.015  22.311  27.507  1.00  0.00           N
ATOM    551  C5  DA     28      -0.484  23.483  28.195  1.00  0.00           C
ATOM    552  C6  DA     28       0.048  24.746  28.435  1.00  0.00           C
ATOM    553  N6  DA     28       1.223  25.178  28.026  1.00  0.00           N
ATOM    554  N1  DA     28      -0.721  25.688  29.105  1.00  0.00           N
ATOM    555  C2  DA     28      -1.948  25.310  29.516  1.00  0.00           C
ATOM    556  N3  DA     28      -2.590  24.212  29.283  1.00  0.00           N
ATOM    557  C4  DA     28      -1.803  23.313  28.633  1.00  0.00           C
ATOM    558  C3' DA     28      -4.724  19.455  28.714  1.00  0.00           C
ATOM    559  C2' DA     28      -4.210  20.564  27.738  1.00  0.00           C
ATOM    560  O3' DA     28      -5.885  19.871  29.369  1.00  0.00           O
ATOM    561  P   DC     29      -7.383  20.076  28.633  1.00  0.00           P
ATOM    562  OP1 DC     29      -8.471  20.254  29.576  1.00  0.00           O
ATOM    563  OP2 DC     29      -7.509  19.019  27.569  1.00  0.00           O
ATOM    564  O5' DC     29      -7.217  21.488  27.833  1.00  0.00           O
ATOM    565  C5' DC     29      -7.251  22.743  28.590  1.00  0.00           C
ATOM    566  C4' DC     29      -6.861  23.985  27.786  1.00  0.00           C
ATOM    567  O4' DC     29      -5.459  24.071  27.498  1.00  0.00           O
ATOM    568  C1' DC     29      -5.289  25.083  26.525  1.00  0.00           C
ATOM    569  N1  DC     29      -3.855  24.967  26.061  1.00  0.00           N
ATOM    570  C6  DC     29      -3.438  23.879  25.385  1.00  0.00           C
ATOM    571  C5  DC     29      -2.235  23.854  24.926  1.00  0.00           C
ATOM    572  C4  DC     29      -1.375  24.932  25.296  1.00  0.00           C
ATOM    573  N4  DC     29      -0.171  24.898  24.714  1.00  0.00           N
ATOM    574  N3  DC     29      -1.733  25.978  25.928  1.00  0.00           N
ATOM    575  C2  DC     29      -2.986  25.962  26.394  1.00  0.00           C
ATOM    576  O2  DC     29      -3.383  26.966  27.002  1.00  0.00           O
ATOM    577  C3' DC     29      -7.473  24.049  26.389  1.00  0.00           C
ATOM    578  C2' DC     29      -6.419  24.800  25.528  1.00  0.00           C
ATOM    579  O3' DC     29      -8.675  24.767  26.371  1.00  0.00           O
HETATM  580  P   DC3    30      -9.645  24.652  25.088  1.00  0.00           P
HETATM  581  OP1 DC3    30     -11.046  24.843  25.549  1.00  0.00           O
HETATM  582  OP2 DC3    30      -9.368  23.431  24.243  1.00  0.00           O
HETATM  583  O5' DC3    30      -8.992  25.943  24.317  1.00  0.00           O
HETATM  584  C5' DC3    30      -9.344  27.166  24.840  1.00  0.00           C
HETATM  585  C4' DC3    30      -8.810  28.404  24.062  1.00  0.00           C
HETATM  586  O4' DC3    30      -7.361  28.286  24.068  1.00  0.00           O
HETATM  587  C1' DC3    30      -6.874  28.396  22.700  1.00  0.00           C
HETATM  588  N1  DC3    30      -5.660  27.540  22.611  1.00  0.00           N
HETATM  589  C6  DC3    30      -5.796  26.145  22.417  1.00  0.00           C
HETATM  590  C5  DC3    30      -4.690  25.402  22.204  1.00  0.00           C
HETATM  591  C4  DC3    30      -3.431  26.079  22.382  1.00  0.00           C
HETATM  592  N4  DC3    30      -2.358  25.445  22.069  1.00  0.00           N
HETATM  593  N3  DC3    30      -3.265  27.353  22.601  1.00  0.00           N
HETATM  594  C2  DC3    30      -4.368  28.100  22.642  1.00  0.00           C
HETATM  595  O2  DC3    30      -4.137  29.358  22.671  1.00  0.00           O
HETATM  596  C3' DC3    30      -9.309  28.579  22.563  1.00  0.00           C
HETATM  597  C2' DC3    30      -8.079  28.097  21.837  1.00  0.00           C
HETATM  598  O3' DC3    30      -9.365  29.981  22.255  1.00  0.00           O
TER     599      DC3    30
ATOM    600  N   GLY    31      28.800  -0.118  68.831  1.00  0.00           N
ATOM    601  CA  GLY    31      27.920   1.041  68.387  1.00  0.00           C
ATOM    602  C   GLY    31      28.541   1.997  67.345  1.00  0.00           C
ATOM    603  O   GLY    31      29.302   1.527  66.522  1.00  0.00           O
ATOM    604  N   SER    32      28.111   3.208  67.512  1.00  0.00           N
ATOM    605  CA  SER    32      28.431   4.377  66.686  1.00  0.00           C
ATOM    606  CB  SER    32      27.498   5.545  66.928  1.00  0.00           C
ATOM    607  OG  SER    32      26.232   5.006  66.569  1.00  0.00           O
ATOM    608  C   SER    32      29.934   4.753  66.788  1.00  0.00           C
ATOM    609  O   SER    32      30.394   4.769  67.951  1.00  0.00           O
ATOM    610  N   GLU    33      30.657   5.177  65.721  1.00  0.00           N
ATOM    611  CA  GLU    33      31.733   6.221  65.959  1.00  0.00           C
ATOM    612  CB  GLU    33      32.378   6.404  64.574  1.00  0.00           C
ATOM    613  CG  GLU    33      33.675   7.273  64.465  1.00  0.00           C
ATOM    614  CD  GLU    33      34.756   6.676  65.374  1.00  0.00           C
ATOM    615  OE1 GLU    33      35.752   6.239  64.838  1.00  0.00           O
ATOM    616  OE2 GLU    33      34.480   6.506  66.614  1.00  0.00           O
ATOM    617  C   GLU    33      31.227   7.508  66.600  1.00  0.00           C
ATOM    618  O   GLU    33      30.055   7.763  66.630  1.00  0.00           O
ATOM    619  N   GLY    34      32.245   8.250  67.143  1.00  0.00           N
ATOM    620  CA  GLY    34      31.973   9.586  67.701  1.00  0.00           C
ATOM    621  C   GLY    34      32.691  10.645  66.866  1.00  0.00           C
ATOM    622  O   GLY    34      33.702  10.375  66.173  1.00  0.00           O
ATOM    623  N   HIE    35      32.221  11.825  66.927  1.00  0.00           N
ATOM    624  CA  HIE    35      32.785  12.870  66.061  1.00  0.00           C
ATOM    625  CB  HIE    35      31.793  14.053  66.026  1.00  0.00           C
ATOM    626  CG  HIE    35      30.481  13.598  65.398  1.00  0.00           C
ATOM    627  ND1 HIE    35      30.401  13.202  64.048  1.00  0.00           N
ATOM    628  CE1 HIE    35      29.096  13.047  63.854  1.00  0.00           C
ATOM    629  NE2 HIE    35      28.380  13.245  64.969  1.00  0.00           N
ATOM    630  CD2 HIE    35      29.253  13.642  65.938  1.00  0.00           C
ATOM    631  C   HIE    35      34.122  13.397  66.440  1.00  0.00           C
ATOM    632  O   HIE    35      34.394  13.523  67.641  1.00  0.00           O
ATOM    633  N   ARG    36      34.908  13.780  65.474  1.00  0.00           N
ATOM    634  CA  ARG    36      36.252  14.505  65.583  1.00  0.00           C
ATOM    635  CB  ARG    36      37.062  14.199  64.258  1.00  0.00           C
ATOM    636  CG  ARG    36      37.262  12.686  63.976  1.00  0.00           C
ATOM    637  CD  ARG    36      38.166  12.202  62.810  1.00  0.00           C
ATOM    638  NE  ARG    36      38.214  10.747  62.803  1.00  0.00           N
ATOM    639  CZ  ARG    36      38.787  10.060  61.858  1.00  0.00           C
ATOM    640  NH1 ARG    36      39.634  10.555  60.966  1.00  0.00           N
ATOM    641  NH2 ARG    36      38.583   8.766  61.915  1.00  0.00           N
ATOM    642  C   ARG    36      35.955  16.006  65.813  1.00  0.00           C
ATOM    643  O   ARG    36      35.174  16.626  65.039  1.00  0.00           O
ATOM    644  N   THR    37      36.700  16.534  66.760  1.00  0.00           N
ATOM    645  CA  THR    37      36.813  17.972  66.967  1.00  0.00           C
ATOM    646  CB  THR    37      36.165  18.426  68.258  1.00  0.00           C
ATOM    647  CG2 THR    37      34.667  18.189  68.331  1.00  0.00           C
ATOM    648  OG1 THR    37      36.712  17.780  69.396  1.00  0.00           O
ATOM    649  C   THR    37      38.340  18.286  66.962  1.00  0.00           C
ATOM    650  O   THR    37      39.203  17.476  67.320  1.00  0.00           O
ATOM    651  N   LEU    38      38.716  19.522  66.471  1.00  0.00           N
ATOM    652  CA  LEU    38      40.126  19.822  66.225  1.00  0.00           C
ATOM    653  CB  LEU    38      40.190  21.066  65.283  1.00  0.00           C
ATOM    654  CG  LEU    38      41.475  21.594  64.693  1.00  0.00           C
ATOM    655  CD1 LEU    38      41.995  20.653  63.577  1.00  0.00           C
ATOM    656  CD2 LEU    38      41.348  23.010  64.175  1.00  0.00           C
ATOM    657  C   LEU    38      41.074  19.962  67.469  1.00  0.00           C
ATOM    658  O   LEU    38      42.249  20.082  67.298  1.00  0.00           O
ATOM    659  N   ALA    39      40.516  19.802  68.731  1.00  0.00           N
ATOM    660  CA  ALA    39      41.385  19.477  69.924  1.00  0.00           C
ATOM    661  CB  ALA    39      40.490  19.437  71.197  1.00  0.00           C
ATOM    662  C   ALA    39      42.229  18.152  69.722  1.00  0.00           C
ATOM    663  O   ALA    39      43.299  18.052  70.228  1.00  0.00           O
ATOM    664  N   SER    40      41.620  17.236  68.986  1.00  0.00           N
ATOM    665  CA  SER    40      42.197  15.882  68.640  1.00  0.00           C
ATOM    666  CB  SER    40      41.121  14.893  68.147  1.00  0.00           C
ATOM    667  OG  SER    40      41.473  13.547  67.921  1.00  0.00           O
ATOM    668  C   SER    40      43.376  15.943  67.635  1.00  0.00           C
ATOM    669  O   SER    40      43.466  16.884  66.821  1.00  0.00           O
ATOM    670  N   THR    41      44.379  15.126  67.876  1.00  0.00           N
ATOM    671  CA  THR    41      45.757  15.145  67.364  1.00  0.00           C
ATOM    672  CB  THR    41      46.559  13.884  67.779  1.00  0.00           C
ATOM    673  CG2 THR    41      45.857  12.614  67.560  1.00  0.00           C
ATOM    674  OG1 THR    41      47.774  13.827  67.145  1.00  0.00           O
ATOM    675  C   THR    41      45.824  15.512  65.841  1.00  0.00           C
ATOM    676  O   THR    41      44.926  15.070  65.129  1.00  0.00           O
ATOM    677  N   PRO    42      46.883  16.199  65.309  1.00  0.00           N
ATOM    678  CD  PRO    42      47.878  17.017  66.017  1.00  0.00           C
ATOM    679  CG  PRO    42      48.736  17.746  65.001  1.00  0.00           C
ATOM    680  CB  PRO    42      48.781  16.740  63.833  1.00  0.00           C
ATOM    681  CA  PRO    42      47.373  16.188  63.916  1.00  0.00           C
ATOM    682  C   PRO    42      47.423  14.753  63.296  1.00  0.00           C
ATOM    683  O   PRO    42      47.346  14.589  62.143  1.00  0.00           O
ATOM    684  N   ALA    43      47.514  13.660  64.002  1.00  0.00           N
ATOM    685  CA  ALA    43      47.469  12.271  63.393  1.00  0.00           C
ATOM    686  CB  ALA    43      47.812  11.323  64.530  1.00  0.00           C
ATOM    687  C   ALA    43      46.048  11.979  62.871  1.00  0.00           C
ATOM    688  O   ALA    43      45.874  10.899  62.227  1.00  0.00           O
ATOM    689  N   LEU    44      45.070  12.830  63.103  1.00  0.00           N
ATOM    690  CA  LEU    44      43.650  12.700  62.710  1.00  0.00           C
ATOM    691  CB  LEU    44      42.758  12.473  63.965  1.00  0.00           C
ATOM    692  CG  LEU    44      42.839  10.964  64.351  1.00  0.00           C
ATOM    693  CD1 LEU    44      42.575  10.636  65.817  1.00  0.00           C
ATOM    694  CD2 LEU    44      41.785  10.104  63.635  1.00  0.00           C
ATOM    695  C   LEU    44      43.147  13.894  61.907  1.00  0.00           C
ATOM    696  O   LEU    44      42.514  13.736  60.845  1.00  0.00           O
ATOM    697  N   TRP    45      43.530  15.078  62.263  1.00  0.00           N
ATOM    698  CA  TRP    45      43.148  16.262  61.551  1.00  0.00           C
ATOM    699  CB  TRP    45      42.899  17.277  62.615  1.00  0.00           C
ATOM    700  CG  TRP    45      41.548  17.277  63.206  1.00  0.00           C
ATOM    701  CD1 TRP    45      41.209  16.563  64.315  1.00  0.00           C
ATOM    702  NE1 TRP    45      39.869  16.949  64.581  1.00  0.00           N
ATOM    703  CE2 TRP    45      39.278  17.482  63.494  1.00  0.00           C
ATOM    704  CZ2 TRP    45      37.981  17.870  63.312  1.00  0.00           C
ATOM    705  CH2 TRP    45      37.591  18.726  62.189  1.00  0.00           C
ATOM    706  CZ3 TRP    45      38.572  18.991  61.257  1.00  0.00           C
ATOM    707  CE3 TRP    45      39.917  18.473  61.371  1.00  0.00           C
ATOM    708  CD2 TRP    45      40.283  17.800  62.574  1.00  0.00           C
ATOM    709  C   TRP    45      44.256  16.745  60.529  1.00  0.00           C
ATOM    710  O   TRP    45      45.449  16.545  60.785  1.00  0.00           O
ATOM    711  N   ALA    46      43.956  17.443  59.365  1.00  0.00           N
ATOM    712  CA  ALA    46      44.817  18.101  58.320  1.00  0.00           C
ATOM    713  CB  ALA    46      44.620  17.298  57.079  1.00  0.00           C
ATOM    714  C   ALA    46      44.380  19.575  58.003  1.00  0.00           C
ATOM    715  O   ALA    46      43.197  19.859  57.876  1.00  0.00           O
ATOM    716  N   SER    47      45.329  20.480  57.977  1.00  0.00           N
ATOM    717  CA  SER    47      44.955  21.913  57.662  1.00  0.00           C
ATOM    718  CB  SER    47      45.578  22.773  58.731  1.00  0.00           C
ATOM    719  OG  SER    47      45.168  22.384  60.053  1.00  0.00           O
ATOM    720  C   SER    47      45.344  22.396  56.307  1.00  0.00           C
ATOM    721  O   SER    47      46.302  21.882  55.682  1.00  0.00           O
ATOM    722  N   ILE    48      44.637  23.403  55.818  1.00  0.00           N
ATOM    723  CA  ILE    48      44.660  23.963  54.531  1.00  0.00           C
ATOM    724  CB  ILE    48      43.409  23.484  53.705  1.00  0.00           C
ATOM    725  CG2 ILE    48      43.442  24.278  52.375  1.00  0.00           C
ATOM    726  CG1 ILE    48      43.439  21.910  53.443  1.00  0.00           C
ATOM    727  CD1 ILE    48      42.282  21.476  52.603  1.00  0.00           C
ATOM    728  C   ILE    48      44.798  25.494  54.657  1.00  0.00           C
ATOM    729  O   ILE    48      43.892  26.047  55.237  1.00  0.00           O
ATOM    730  N   PRO    49      45.862  26.110  54.052  1.00  0.00           N
ATOM    731  CD  PRO    49      47.180  25.511  53.708  1.00  0.00           C
ATOM    732  CG  PRO    49      48.281  26.628  53.864  1.00  0.00           C
ATOM    733  CB  PRO    49      47.469  27.828  53.516  1.00  0.00           C
ATOM    734  CA  PRO    49      46.017  27.562  53.997  1.00  0.00           C
ATOM    735  C   PRO    49      44.959  28.145  53.091  1.00  0.00           C
ATOM    736  O   PRO    49      44.940  27.936  51.871  1.00  0.00           O
ATOM    737  N   CYS    50      44.006  28.741  53.825  1.00  0.00           N
ATOM    738  CA  CYS    50      42.714  29.221  53.284  1.00  0.00           C
ATOM    739  CB  CYS    50      41.944  27.977  52.680  1.00  0.00           C
ATOM    740  SG  CYS    50      40.533  28.566  51.811  1.00  0.00           S
ATOM    741  C   CYS    50      42.000  30.051  54.324  1.00  0.00           C
ATOM    742  O   CYS    50      41.183  29.499  55.070  1.00  0.00           O
ATOM    743  N   PRO    51      42.345  31.361  54.331  1.00  0.00           N
ATOM    744  CD  PRO    51      43.463  32.064  53.695  1.00  0.00           C
ATOM    745  CG  PRO    51      43.661  33.260  54.607  1.00  0.00           C
ATOM    746  CB  PRO    51      42.358  33.630  55.298  1.00  0.00           C
ATOM    747  CA  PRO    51      41.681  32.232  55.331  1.00  0.00           C
ATOM    748  C   PRO    51      40.245  32.267  55.186  1.00  0.00           C
ATOM    749  O   PRO    51      39.756  32.192  54.053  1.00  0.00           O
ATOM    750  N   ARG    52      39.485  32.639  56.246  1.00  0.00           N
ATOM    751  CA  ARG    52      38.037  32.870  56.308  1.00  0.00           C
ATOM    752  CB  ARG    52      37.611  32.901  57.770  1.00  0.00           C
ATOM    753  CG  ARG    52      36.104  32.636  58.002  1.00  0.00           C
ATOM    754  CD  ARG    52      35.742  32.796  59.449  1.00  0.00           C
ATOM    755  NE  ARG    52      36.099  34.113  60.002  1.00  0.00           N
ATOM    756  CZ  ARG    52      35.376  35.198  60.362  1.00  0.00           C
ATOM    757  NH1 ARG    52      34.067  35.132  60.144  1.00  0.00           N
ATOM    758  NH2 ARG    52      35.825  36.245  60.922  1.00  0.00           N
ATOM    759  C   ARG    52      37.582  34.068  55.436  1.00  0.00           C
ATOM    760  O   ARG    52      36.391  34.361  55.240  1.00  0.00           O
ATOM    761  N   SER    53      38.487  34.899  54.976  1.00  0.00           N
ATOM    762  CA  SER    53      38.310  35.961  53.990  1.00  0.00           C
ATOM    763  CB  SER    53      39.445  37.020  54.001  1.00  0.00           C
ATOM    764  OG  SER    53      40.638  36.241  53.838  1.00  0.00           O
ATOM    765  C   SER    53      38.091  35.435  52.547  1.00  0.00           C
ATOM    766  O   SER    53      37.468  36.022  51.670  1.00  0.00           O
ATOM    767  N   GLU    54      38.732  34.323  52.283  1.00  0.00           N
ATOM    768  CA  GLU    54      38.903  33.564  50.980  1.00  0.00           C
ATOM    769  CB  GLU    54      40.332  33.193  50.853  1.00  0.00           C
ATOM    770  CG  GLU    54      41.372  34.318  50.662  1.00  0.00           C
ATOM    771  CD  GLU    54      41.357  35.159  49.373  1.00  0.00           C
ATOM    772  OE1 GLU    54      40.484  36.088  49.226  1.00  0.00           O
ATOM    773  OE2 GLU    54      42.292  34.949  48.553  1.00  0.00           O
ATOM    774  C   GLU    54      38.070  32.326  50.900  1.00  0.00           C
ATOM    775  O   GLU    54      37.947  31.680  49.793  1.00  0.00           O
ATOM    776  N   LEU    55      37.314  32.014  51.959  1.00  0.00           N
ATOM    777  CA  LEU    55      36.316  30.978  52.044  1.00  0.00           C
ATOM    778  CB  LEU    55      36.967  29.598  52.100  1.00  0.00           C
ATOM    779  CG  LEU    55      36.132  28.284  52.427  1.00  0.00           C
ATOM    780  CD1 LEU    55      35.264  27.993  51.120  1.00  0.00           C
ATOM    781  CD2 LEU    55      36.989  27.083  52.635  1.00  0.00           C
ATOM    782  C   LEU    55      35.448  31.032  53.297  1.00  0.00           C
ATOM    783  O   LEU    55      35.872  31.375  54.390  1.00  0.00           O
ATOM    784  N   ARG    56      34.206  30.678  53.157  1.00  0.00           N
ATOM    785  CA  ARG    56      33.149  30.752  54.201  1.00  0.00           C
ATOM    786  CB  ARG    56      32.385  32.104  54.261  1.00  0.00           C
ATOM    787  CG  ARG    56      33.275  33.168  54.903  1.00  0.00           C
ATOM    788  CD  ARG    56      32.563  34.532  54.921  1.00  0.00           C
ATOM    789  NE  ARG    56      31.263  34.342  55.789  1.00  0.00           N
ATOM    790  CZ  ARG    56      30.373  35.286  56.093  1.00  0.00           C
ATOM    791  NH1 ARG    56      30.346  36.506  55.554  1.00  0.00           N
ATOM    792  NH2 ARG    56      29.340  35.039  56.836  1.00  0.00           N
ATOM    793  C   ARG    56      32.207  29.561  54.058  1.00  0.00           C
ATOM    794  O   ARG    56      31.383  29.560  53.202  1.00  0.00           O
ATOM    795  N   LEU    57      32.276  28.545  54.940  1.00  0.00           N
ATOM    796  CA  LEU    57      31.394  27.375  54.821  1.00  0.00           C
ATOM    797  CB  LEU    57      31.900  26.241  55.702  1.00  0.00           C
ATOM    798  CG  LEU    57      33.371  25.764  55.368  1.00  0.00           C
ATOM    799  CD1 LEU    57      33.792  24.715  56.440  1.00  0.00           C
ATOM    800  CD2 LEU    57      33.431  25.180  53.949  1.00  0.00           C
ATOM    801  C   LEU    57      29.904  27.748  55.213  1.00  0.00           C
ATOM    802  O   LEU    57      28.999  27.213  54.562  1.00  0.00           O
ATOM    803  N   ASP    58      29.771  28.695  56.090  1.00  0.00           N
ATOM    804  CA  ASP    58      28.521  29.410  56.361  1.00  0.00           C
ATOM    805  CB  ASP    58      28.770  30.234  57.650  1.00  0.00           C
ATOM    806  CG  ASP    58      29.950  31.219  57.400  1.00  0.00           C
ATOM    807  OD1 ASP    58      31.112  30.810  57.548  1.00  0.00           O
ATOM    808  OD2 ASP    58      29.741  32.470  57.216  1.00  0.00           O
ATOM    809  C   ASP    58      27.969  30.276  55.176  1.00  0.00           C
ATOM    810  O   ASP    58      26.891  30.787  55.226  1.00  0.00           O
ATOM    811  N   LEU    59      28.715  30.452  54.031  1.00  0.00           N
ATOM    812  CA  LEU    59      28.199  30.995  52.718  1.00  0.00           C
ATOM    813  CB  LEU    59      29.143  32.086  52.157  1.00  0.00           C
ATOM    814  CG  LEU    59      29.203  33.354  52.996  1.00  0.00           C
ATOM    815  CD1 LEU    59      29.834  34.426  52.188  1.00  0.00           C
ATOM    816  CD2 LEU    59      27.876  33.918  53.573  1.00  0.00           C
ATOM    817  C   LEU    59      28.104  29.871  51.663  1.00  0.00           C
ATOM    818  O   LEU    59      27.153  29.815  50.906  1.00  0.00           O
ATOM    819  N   VAL    60      29.021  28.895  51.567  1.00  0.00           N
ATOM    820  CA  VAL    60      29.080  27.881  50.547  1.00  0.00           C
ATOM    821  CB  VAL    60      30.542  27.395  50.347  1.00  0.00           C
ATOM    822  CG1 VAL    60      30.746  26.413  49.211  1.00  0.00           C
ATOM    823  CG2 VAL    60      31.529  28.536  50.025  1.00  0.00           C
ATOM    824  C   VAL    60      28.127  26.726  50.730  1.00  0.00           C
ATOM    825  O   VAL    60      27.479  26.289  49.782  1.00  0.00           O
ATOM    826  N   LEU    61      28.063  26.180  51.957  1.00  0.00           N
ATOM    827  CA  LEU    61      27.321  24.952  52.276  1.00  0.00           C
ATOM    828  CB  LEU    61      28.044  24.107  53.307  1.00  0.00           C
ATOM    829  CG  LEU    61      29.420  23.639  52.937  1.00  0.00           C
ATOM    830  CD1 LEU    61      30.039  22.763  54.042  1.00  0.00           C
ATOM    831  CD2 LEU    61      29.396  22.854  51.599  1.00  0.00           C
ATOM    832  C   LEU    61      25.797  25.131  52.582  1.00  0.00           C
ATOM    833  O   LEU    61      25.108  24.128  52.410  1.00  0.00           O
ATOM    834  N   PRO    62      25.278  26.265  53.032  1.00  0.00           N
ATOM    835  CD  PRO    62      26.007  27.148  53.806  1.00  0.00           C
ATOM    836  CG  PRO    62      24.914  28.004  54.509  1.00  0.00           C
ATOM    837  CB  PRO    62      23.714  27.103  54.496  1.00  0.00           C
ATOM    838  CA  PRO    62      23.854  26.275  53.228  1.00  0.00           C
ATOM    839  C   PRO    62      23.124  26.986  52.018  1.00  0.00           C
ATOM    840  O   PRO    62      21.983  27.519  52.029  1.00  0.00           O
ATOM    841  N   SER    63      23.748  26.823  50.830  1.00  0.00           N
ATOM    842  CA  SER    63      23.499  27.616  49.620  1.00  0.00           C
ATOM    843  CB  SER    63      24.810  27.764  48.878  1.00  0.00           C
ATOM    844  OG  SER    63      25.341  26.540  48.409  1.00  0.00           O
ATOM    845  C   SER    63      22.450  26.999  48.745  1.00  0.00           C
ATOM    846  O   SER    63      21.786  27.705  47.982  1.00  0.00           O
ATOM    847  N   GLY    64      22.247  25.721  48.828  1.00  0.00           N
ATOM    848  CA  GLY    64      21.617  24.892  47.754  1.00  0.00           C
ATOM    849  C   GLY    64      22.547  24.459  46.633  1.00  0.00           C
ATOM    850  O   GLY    64      22.068  23.795  45.747  1.00  0.00           O
ATOM    851  N   GLN    65      23.888  24.690  46.645  1.00  0.00           N
ATOM    852  CA  GLN    65      24.764  24.142  45.681  1.00  0.00           C
ATOM    853  CB  GLN    65      26.109  24.805  45.829  1.00  0.00           C
ATOM    854  CG  GLN    65      26.383  26.284  45.423  1.00  0.00           C
ATOM    855  CD  GLN    65      27.789  26.703  45.875  1.00  0.00           C
ATOM    856  OE1 GLN    65      28.660  25.865  45.911  1.00  0.00           O
ATOM    857  NE2 GLN    65      27.928  27.925  46.199  1.00  0.00           N
ATOM    858  C   GLN    65      24.934  22.589  45.756  1.00  0.00           C
ATOM    859  O   GLN    65      25.112  21.855  44.836  1.00  0.00           O
ATOM    860  N   SER    66      24.933  22.092  46.999  1.00  0.00           N
ATOM    861  CA  SER    66      25.011  20.716  47.442  1.00  0.00           C
ATOM    862  CB  SER    66      26.446  20.431  47.932  1.00  0.00           C
ATOM    863  OG  SER    66      26.483  19.203  48.542  1.00  0.00           O
ATOM    864  C   SER    66      23.968  20.443  48.522  1.00  0.00           C
ATOM    865  O   SER    66      23.700  21.243  49.373  1.00  0.00           O
ATOM    866  N   PHE    67      23.492  19.188  48.520  1.00  0.00           N
ATOM    867  CA  PHE    67      22.556  18.717  49.569  1.00  0.00           C
ATOM    868  CB  PHE    67      21.156  18.474  48.925  1.00  0.00           C
ATOM    869  CG  PHE    67      20.628  19.646  48.131  1.00  0.00           C
ATOM    870  CD1 PHE    67      20.656  19.570  46.719  1.00  0.00           C
ATOM    871  CE1 PHE    67      20.281  20.662  45.928  1.00  0.00           C
ATOM    872  CZ  PHE    67      19.491  21.685  46.492  1.00  0.00           C
ATOM    873  CE2 PHE    67      19.266  21.735  47.898  1.00  0.00           C
ATOM    874  CD2 PHE    67      19.908  20.741  48.696  1.00  0.00           C
ATOM    875  C   PHE    67      23.126  17.461  50.288  1.00  0.00           C
ATOM    876  O   PHE    67      22.455  16.384  50.535  1.00  0.00           O
ATOM    877  N   ARG    68      24.443  17.494  50.516  1.00  0.00           N
ATOM    878  CA  ARG    68      25.309  16.428  51.121  1.00  0.00           C
ATOM    879  CB  ARG    68      26.324  15.906  50.093  1.00  0.00           C
ATOM    880  CG  ARG    68      25.723  15.394  48.815  1.00  0.00           C
ATOM    881  CD  ARG    68      24.883  14.127  48.986  1.00  0.00           C
ATOM    882  NE  ARG    68      25.848  12.993  48.834  1.00  0.00           N
ATOM    883  CZ  ARG    68      25.861  11.821  49.462  1.00  0.00           C
ATOM    884  NH1 ARG    68      25.186  11.439  50.497  1.00  0.00           N
ATOM    885  NH2 ARG    68      26.692  10.932  49.066  1.00  0.00           N
ATOM    886  C   ARG    68      26.042  16.850  52.423  1.00  0.00           C
ATOM    887  O   ARG    68      26.876  16.103  52.922  1.00  0.00           O
ATOM    888  N   TRP    69      25.718  18.023  52.948  1.00  0.00           N
ATOM    889  CA  TRP    69      26.372  18.476  54.231  1.00  0.00           C
ATOM    890  CB  TRP    69      27.338  19.611  53.924  1.00  0.00           C
ATOM    891  CG  TRP    69      28.566  19.167  53.218  1.00  0.00           C
ATOM    892  CD1 TRP    69      28.652  19.038  51.899  1.00  0.00           C
ATOM    893  NE1 TRP    69      29.902  18.584  51.510  1.00  0.00           N
ATOM    894  CE2 TRP    69      30.712  18.491  52.603  1.00  0.00           C
ATOM    895  CZ2 TRP    69      32.055  18.025  52.746  1.00  0.00           C
ATOM    896  CH2 TRP    69      32.663  18.031  53.993  1.00  0.00           C
ATOM    897  CZ3 TRP    69      31.858  18.346  55.121  1.00  0.00           C
ATOM    898  CE3 TRP    69      30.493  18.731  54.958  1.00  0.00           C
ATOM    899  CD2 TRP    69      29.900  18.871  53.680  1.00  0.00           C
ATOM    900  C   TRP    69      25.435  18.993  55.356  1.00  0.00           C
ATOM    901  O   TRP    69      24.328  19.497  55.062  1.00  0.00           O
ATOM    902  N   ARG    70      25.786  18.813  56.608  1.00  0.00           N
ATOM    903  CA  ARG    70      24.995  19.402  57.758  1.00  0.00           C
ATOM    904  CB  ARG    70      24.170  18.342  58.494  1.00  0.00           C
ATOM    905  CG  ARG    70      23.070  17.570  57.649  1.00  0.00           C
ATOM    906  CD  ARG    70      21.971  16.973  58.529  1.00  0.00           C
ATOM    907  NE  ARG    70      20.853  16.568  57.718  1.00  0.00           N
ATOM    908  CZ  ARG    70      20.732  15.381  57.162  1.00  0.00           C
ATOM    909  NH1 ARG    70      21.557  14.380  57.319  1.00  0.00           N
ATOM    910  NH2 ARG    70      19.701  15.086  56.371  1.00  0.00           N
ATOM    911  C   ARG    70      25.938  20.150  58.786  1.00  0.00           C
ATOM    912  O   ARG    70      27.103  19.807  58.974  1.00  0.00           O
ATOM    913  N   GLU    71      25.408  21.164  59.462  1.00  0.00           N
ATOM    914  CA  GLU    71      26.145  21.953  60.391  1.00  0.00           C
ATOM    915  CB  GLU    71      25.664  23.440  60.459  1.00  0.00           C
ATOM    916  CG  GLU    71      26.606  24.374  61.144  1.00  0.00           C
ATOM    917  CD  GLU    71      26.059  25.753  61.263  1.00  0.00           C
ATOM    918  OE1 GLU    71      26.336  26.471  62.283  1.00  0.00           O
ATOM    919  OE2 GLU    71      25.244  26.243  60.491  1.00  0.00           O
ATOM    920  C   GLU    71      26.212  21.340  61.810  1.00  0.00           C
ATOM    921  O   GLU    71      25.257  21.397  62.554  1.00  0.00           O
ATOM    922  N   GLN    72      27.357  20.748  62.183  1.00  0.00           N
ATOM    923  CA  GLN    72      27.335  19.948  63.427  1.00  0.00           C
ATOM    924  CB  GLN    72      28.559  19.045  63.359  1.00  0.00           C
ATOM    925  CG  GLN    72      28.847  18.105  64.591  1.00  0.00           C
ATOM    926  CD  GLN    72      27.925  16.941  64.762  1.00  0.00           C
ATOM    927  OE1 GLN    72      27.197  16.540  63.909  1.00  0.00           O
ATOM    928  NE2 GLN    72      27.839  16.438  65.944  1.00  0.00           N
ATOM    929  C   GLN    72      27.372  20.882  64.676  1.00  0.00           C
ATOM    930  O   GLN    72      26.642  20.646  65.635  1.00  0.00           O
ATOM    931  N   SER    73      28.001  22.053  64.632  1.00  0.00           N
ATOM    932  CA  SER    73      28.144  23.107  65.692  1.00  0.00           C
ATOM    933  CB  SER    73      28.985  22.604  66.866  1.00  0.00           C
ATOM    934  OG  SER    73      30.207  21.932  66.565  1.00  0.00           O
ATOM    935  C   SER    73      28.797  24.330  65.062  1.00  0.00           C
ATOM    936  O   SER    73      29.111  24.335  63.854  1.00  0.00           O
ATOM    937  N   PRO    74      28.937  25.460  65.802  1.00  0.00           N
ATOM    938  CD  PRO    74      28.510  25.739  67.160  1.00  0.00           C
ATOM    939  CG  PRO    74      28.345  27.308  67.232  1.00  0.00           C
ATOM    940  CB  PRO    74      29.556  27.664  66.434  1.00  0.00           C
ATOM    941  CA  PRO    74      29.495  26.682  65.270  1.00  0.00           C
ATOM    942  C   PRO    74      30.845  26.509  64.559  1.00  0.00           C
ATOM    943  O   PRO    74      31.774  25.916  65.172  1.00  0.00           O
ATOM    944  N   ALA    75      30.925  26.997  63.340  1.00  0.00           N
ATOM    945  CA  ALA    75      32.010  26.769  62.356  1.00  0.00           C
ATOM    946  CB  ALA    75      32.959  27.946  62.578  1.00  0.00           C
ATOM    947  C   ALA    75      32.592  25.356  62.327  1.00  0.00           C
ATOM    948  O   ALA    75      33.820  25.289  62.377  1.00  0.00           O
ATOM    949  N   HIE    76      31.818  24.297  62.249  1.00  0.00           N
ATOM    950  CA  HIE    76      32.207  22.959  61.998  1.00  0.00           C
ATOM    951  CB  HIE    76      32.483  22.306  63.370  1.00  0.00           C
ATOM    952  CG  HIE    76      32.800  20.838  63.184  1.00  0.00           C
ATOM    953  ND1 HIE    76      31.854  19.837  62.964  1.00  0.00           N
ATOM    954  CE1 HIE    76      32.416  18.648  63.202  1.00  0.00           C
ATOM    955  NE2 HIE    76      33.699  18.893  63.556  1.00  0.00           N
ATOM    956  CD2 HIE    76      33.937  20.237  63.487  1.00  0.00           C
ATOM    957  C   HIE    76      31.106  22.188  61.217  1.00  0.00           C
ATOM    958  O   HIE    76      29.934  22.209  61.554  1.00  0.00           O
ATOM    959  N   TRP    77      31.437  21.526  60.089  1.00  0.00           N
ATOM    960  CA  TRP    77      30.515  20.922  59.147  1.00  0.00           C
ATOM    961  CB  TRP    77      30.644  21.654  57.881  1.00  0.00           C
ATOM    962  CG  TRP    77      30.079  22.988  57.982  1.00  0.00           C
ATOM    963  CD1 TRP    77      30.630  24.148  58.333  1.00  0.00           C
ATOM    964  NE1 TRP    77      29.699  25.130  58.365  1.00  0.00           N
ATOM    965  CE2 TRP    77      28.509  24.723  57.762  1.00  0.00           C
ATOM    966  CZ2 TRP    77      27.356  25.344  57.375  1.00  0.00           C
ATOM    967  CH2 TRP    77      26.394  24.564  56.709  1.00  0.00           C
ATOM    968  CZ3 TRP    77      26.632  23.208  56.460  1.00  0.00           C
ATOM    969  CE3 TRP    77      27.766  22.571  56.950  1.00  0.00           C
ATOM    970  CD2 TRP    77      28.770  23.301  57.570  1.00  0.00           C
ATOM    971  C   TRP    77      30.739  19.424  58.957  1.00  0.00           C
ATOM    972  O   TRP    77      31.876  19.013  58.900  1.00  0.00           O
ATOM    973  N   SER    78      29.688  18.625  58.863  1.00  0.00           N
ATOM    974  CA  SER    78      29.692  17.122  58.749  1.00  0.00           C
ATOM    975  CB  SER    78      29.061  16.402  60.000  1.00  0.00           C
ATOM    976  OG  SER    78      29.363  15.052  60.090  1.00  0.00           O
ATOM    977  C   SER    78      29.040  16.683  57.499  1.00  0.00           C
ATOM    978  O   SER    78      27.956  17.147  57.261  1.00  0.00           O
ATOM    979  N   GLY    79      29.636  15.750  56.706  1.00  0.00           N
ATOM    980  CA  GLY    79      29.119  15.515  55.347  1.00  0.00           C
ATOM    981  C   GLY    79      29.730  14.348  54.614  1.00  0.00           C
ATOM    982  O   GLY    79      30.448  13.524  55.233  1.00  0.00           O
ATOM    983  N   VAL    80      29.535  14.239  53.298  1.00  0.00           N
ATOM    984  CA  VAL    80      30.248  13.211  52.427  1.00  0.00           C
ATOM    985  CB  VAL    80      29.416  11.969  52.026  1.00  0.00           C
ATOM    986  CG1 VAL    80      30.048  11.001  51.029  1.00  0.00           C
ATOM    987  CG2 VAL    80      29.082  11.044  53.250  1.00  0.00           C
ATOM    988  C   VAL    80      30.849  13.866  51.242  1.00  0.00           C
ATOM    989  O   VAL    80      30.126  14.577  50.539  1.00  0.00           O
ATOM    990  N   LEU    81      32.101  13.554  50.923  1.00  0.00           N
ATOM    991  CA  LEU    81      32.917  13.925  49.717  1.00  0.00           C
ATOM    992  CB  LEU    81      34.022  14.943  50.096  1.00  0.00           C
ATOM    993  CG  LEU    81      34.690  15.854  48.982  1.00  0.00           C
ATOM    994  CD1 LEU    81      35.605  16.774  49.685  1.00  0.00           C
ATOM    995  CD2 LEU    81      35.497  15.128  47.907  1.00  0.00           C
ATOM    996  C   LEU    81      33.499  12.652  48.998  1.00  0.00           C
ATOM    997  O   LEU    81      34.430  12.101  49.571  1.00  0.00           O
ATOM    998  N   ALA    82      33.039  12.413  47.784  1.00  0.00           N
ATOM    999  CA  ALA    82      33.568  11.362  46.939  1.00  0.00           C
ATOM   1000  CB  ALA    82      34.945  11.733  46.350  1.00  0.00           C
ATOM   1001  C   ALA    82      33.614  10.050  47.715  1.00  0.00           C
ATOM   1002  O   ALA    82      34.652   9.495  48.073  1.00  0.00           O
ATOM   1003  N   ASP    83      32.419   9.552  48.123  1.00  0.00           N
ATOM   1004  CA  ASP    83      32.071   8.239  48.730  1.00  0.00           C
ATOM   1005  CB  ASP    83      32.323   7.040  47.782  1.00  0.00           C
ATOM   1006  CG  ASP    83      31.710   7.196  46.381  1.00  0.00           C
ATOM   1007  OD1 ASP    83      30.687   7.837  46.083  1.00  0.00           O
ATOM   1008  OD2 ASP    83      32.236   6.495  45.491  1.00  0.00           O
ATOM   1009  C   ASP    83      32.626   8.020  50.103  1.00  0.00           C
ATOM   1010  O   ASP    83      32.517   6.884  50.575  1.00  0.00           O
ATOM   1011  N   GLN    84      33.183   9.020  50.766  1.00  0.00           N
ATOM   1012  CA  GLN    84      33.544   8.835  52.227  1.00  0.00           C
ATOM   1013  CB  GLN    84      35.094   8.847  52.335  1.00  0.00           C
ATOM   1014  CG  GLN    84      35.750   7.876  51.369  1.00  0.00           C
ATOM   1015  CD  GLN    84      35.916   6.418  51.803  1.00  0.00           C
ATOM   1016  OE1 GLN    84      35.393   5.957  52.792  1.00  0.00           O
ATOM   1017  NE2 GLN    84      36.690   5.660  51.080  1.00  0.00           N
ATOM   1018  C   GLN    84      32.965  10.037  53.035  1.00  0.00           C
ATOM   1019  O   GLN    84      32.845  11.139  52.454  1.00  0.00           O
ATOM   1020  N   VAL    85      32.735   9.823  54.357  1.00  0.00           N
ATOM   1021  CA  VAL    85      32.417  10.850  55.359  1.00  0.00           C
ATOM   1022  CB  VAL    85      31.686  10.301  56.565  1.00  0.00           C
ATOM   1023  CG1 VAL    85      31.348  11.352  57.674  1.00  0.00           C
ATOM   1024  CG2 VAL    85      30.416   9.519  56.294  1.00  0.00           C
ATOM   1025  C   VAL    85      33.623  11.732  55.696  1.00  0.00           C
ATOM   1026  O   VAL    85      34.735  11.333  55.935  1.00  0.00           O
ATOM   1027  N   TRP    86      33.349  13.100  55.703  1.00  0.00           N
ATOM   1028  CA  TRP    86      34.291  14.148  56.059  1.00  0.00           C
ATOM   1029  CB  TRP    86      34.618  14.981  54.880  1.00  0.00           C
ATOM   1030  CG  TRP    86      35.677  14.302  53.981  1.00  0.00           C
ATOM   1031  CD1 TRP    86      35.437  13.266  53.129  1.00  0.00           C
ATOM   1032  NE1 TRP    86      36.567  13.032  52.316  1.00  0.00           N
ATOM   1033  CE2 TRP    86      37.590  13.814  52.685  1.00  0.00           C
ATOM   1034  CZ2 TRP    86      38.906  13.910  52.301  1.00  0.00           C
ATOM   1035  CH2 TRP    86      39.815  14.749  52.960  1.00  0.00           C
ATOM   1036  CZ3 TRP    86      39.309  15.768  53.789  1.00  0.00           C
ATOM   1037  CE3 TRP    86      37.967  15.669  54.236  1.00  0.00           C
ATOM   1038  CD2 TRP    86      37.043  14.682  53.704  1.00  0.00           C
ATOM   1039  C   TRP    86      33.820  15.006  57.277  1.00  0.00           C
ATOM   1040  O   TRP    86      32.666  14.991  57.647  1.00  0.00           O
ATOM   1041  N   THR    87      34.733  15.672  57.926  1.00  0.00           N
ATOM   1042  CA  THR    87      34.331  16.842  58.716  1.00  0.00           C
ATOM   1043  CB  THR    87      33.998  16.597  60.182  1.00  0.00           C
ATOM   1044  CG2 THR    87      35.095  15.988  61.084  1.00  0.00           C
ATOM   1045  OG1 THR    87      33.702  17.797  60.650  1.00  0.00           O
ATOM   1046  C   THR    87      35.284  18.001  58.382  1.00  0.00           C
ATOM   1047  O   THR    87      36.416  17.750  57.949  1.00  0.00           O
ATOM   1048  N   LEU    88      34.784  19.230  58.406  1.00  0.00           N
ATOM   1049  CA  LEU    88      35.532  20.478  58.180  1.00  0.00           C
ATOM   1050  CB  LEU    88      34.934  21.094  56.868  1.00  0.00           C
ATOM   1051  CG  LEU    88      34.756  20.220  55.627  1.00  0.00           C
ATOM   1052  CD1 LEU    88      33.877  20.972  54.645  1.00  0.00           C
ATOM   1053  CD2 LEU    88      36.199  19.895  55.196  1.00  0.00           C
ATOM   1054  C   LEU    88      35.293  21.400  59.359  1.00  0.00           C
ATOM   1055  O   LEU    88      34.176  21.536  59.848  1.00  0.00           O
ATOM   1056  N   THR    89      36.324  22.081  59.788  1.00  0.00           N
ATOM   1057  CA  THR    89      36.116  23.282  60.553  1.00  0.00           C
ATOM   1058  CB  THR    89      36.348  23.095  62.137  1.00  0.00           C
ATOM   1059  CG2 THR    89      37.802  22.648  62.398  1.00  0.00           C
ATOM   1060  OG1 THR    89      36.288  24.386  62.738  1.00  0.00           O
ATOM   1061  C   THR    89      36.896  24.439  59.946  1.00  0.00           C
ATOM   1062  O   THR    89      37.825  24.225  59.182  1.00  0.00           O
ATOM   1063  N   GLN    90      36.639  25.717  60.359  1.00  0.00           N
ATOM   1064  CA  GLN    90      37.329  26.911  59.906  1.00  0.00           C
ATOM   1065  CB  GLN    90      36.461  27.856  59.084  1.00  0.00           C
ATOM   1066  CG  GLN    90      36.313  27.321  57.653  1.00  0.00           C
ATOM   1067  CD  GLN    90      35.838  28.388  56.688  1.00  0.00           C
ATOM   1068  OE1 GLN    90      34.695  28.703  56.656  1.00  0.00           O
ATOM   1069  NE2 GLN    90      36.608  28.968  55.814  1.00  0.00           N
ATOM   1070  C   GLN    90      37.852  27.720  61.121  1.00  0.00           C
ATOM   1071  O   GLN    90      37.155  27.877  62.157  1.00  0.00           O
ATOM   1072  N   THR    91      38.959  28.413  60.875  1.00  0.00           N
ATOM   1073  CA  THR    91      39.456  29.458  61.762  1.00  0.00           C
ATOM   1074  CB  THR    91      40.585  29.042  62.641  1.00  0.00           C
ATOM   1075  CG2 THR    91      40.151  27.970  63.599  1.00  0.00           C
ATOM   1076  OG1 THR    91      41.742  28.475  61.964  1.00  0.00           O
ATOM   1077  C   THR    91      39.733  30.684  60.898  1.00  0.00           C
ATOM   1078  O   THR    91      39.723  30.701  59.664  1.00  0.00           O
ATOM   1079  N   GLU    92      40.305  31.789  61.463  1.00  0.00           N
ATOM   1080  CA  GLU    92      40.716  32.965  60.761  1.00  0.00           C
ATOM   1081  CB  GLU    92      41.162  34.089  61.730  1.00  0.00           C
ATOM   1082  CG  GLU    92      40.169  34.465  62.841  1.00  0.00           C
ATOM   1083  CD  GLU    92      38.794  34.799  62.269  1.00  0.00           C
ATOM   1084  OE1 GLU    92      38.649  35.338  61.186  1.00  0.00           O
ATOM   1085  OE2 GLU    92      37.950  34.531  63.136  1.00  0.00           O
ATOM   1086  C   GLU    92      41.699  32.804  59.640  1.00  0.00           C
ATOM   1087  O   GLU    92      41.466  33.166  58.459  1.00  0.00           O
ATOM   1088  N   GLU    93      42.841  32.171  59.980  1.00  0.00           N
ATOM   1089  CA  GLU    93      43.964  31.867  58.998  1.00  0.00           C
ATOM   1090  CB  GLU    93      45.270  31.710  59.644  1.00  0.00           C
ATOM   1091  CG  GLU    93      45.760  33.039  60.246  1.00  0.00           C
ATOM   1092  CD  GLU    93      45.134  33.385  61.497  1.00  0.00           C
ATOM   1093  OE1 GLU    93      44.649  32.496  62.305  1.00  0.00           O
ATOM   1094  OE2 GLU    93      45.192  34.623  61.761  1.00  0.00           O
ATOM   1095  C   GLU    93      43.855  30.520  58.151  1.00  0.00           C
ATOM   1096  O   GLU    93      44.609  30.374  57.234  1.00  0.00           O
ATOM   1097  N   GLN    94      42.963  29.562  58.468  1.00  0.00           N
ATOM   1098  CA  GLN    94      42.908  28.271  57.817  1.00  0.00           C
ATOM   1099  CB  GLN    94      43.934  27.309  58.451  1.00  0.00           C
ATOM   1100  CG  GLN    94      45.401  27.680  58.219  1.00  0.00           C
ATOM   1101  CD  GLN    94      46.259  26.481  58.573  1.00  0.00           C
ATOM   1102  OE1 GLN    94      46.664  25.751  57.705  1.00  0.00           O
ATOM   1103  NE2 GLN    94      46.622  26.256  59.809  1.00  0.00           N
ATOM   1104  C   GLN    94      41.530  27.486  57.843  1.00  0.00           C
ATOM   1105  O   GLN    94      40.736  27.530  58.787  1.00  0.00           O
ATOM   1106  N   LEU    95      41.308  26.603  56.835  1.00  0.00           N
ATOM   1107  CA  LEU    95      40.325  25.502  56.712  1.00  0.00           C
ATOM   1108  CB  LEU    95      39.891  25.275  55.252  1.00  0.00           C
ATOM   1109  CG  LEU    95      39.090  24.057  54.836  1.00  0.00           C
ATOM   1110  CD1 LEU    95      37.709  24.307  55.490  1.00  0.00           C
ATOM   1111  CD2 LEU    95      38.889  23.853  53.368  1.00  0.00           C
ATOM   1112  C   LEU    95      40.973  24.260  57.263  1.00  0.00           C
ATOM   1113  O   LEU    95      42.050  23.968  56.853  1.00  0.00           O
ATOM   1114  N   HIE    96      40.332  23.509  58.110  1.00  0.00           N
ATOM   1115  CA  HIE    96      40.815  22.214  58.649  1.00  0.00           C
ATOM   1116  CB  HIE    96      40.874  22.323  60.178  1.00  0.00           C
ATOM   1117  CG  HIE    96      41.498  23.552  60.834  1.00  0.00           C
ATOM   1118  ND1 HIE    96      42.884  23.764  61.119  1.00  0.00           N
ATOM   1119  CE1 HIE    96      42.992  25.057  61.492  1.00  0.00           C
ATOM   1120  NE2 HIE    96      41.793  25.622  61.507  1.00  0.00           N
ATOM   1121  CD2 HIE    96      40.786  24.720  61.143  1.00  0.00           C
ATOM   1122  C   HIE    96      39.815  21.126  58.146  1.00  0.00           C
ATOM   1123  O   HIE    96      38.657  21.408  57.884  1.00  0.00           O
ATOM   1124  N   CYS    97      40.292  19.904  58.031  1.00  0.00           N
ATOM   1125  CA  CYS    97      39.511  18.805  57.530  1.00  0.00           C
ATOM   1126  CB  CYS    97      39.571  18.807  55.961  1.00  0.00           C
ATOM   1127  SG  CYS    97      41.286  18.890  55.338  1.00  0.00           S
ATOM   1128  C   CYS    97      39.998  17.451  57.927  1.00  0.00           C
ATOM   1129  O   CYS    97      41.167  17.230  58.255  1.00  0.00           O
ATOM   1130  N   THR    98      39.075  16.544  57.885  1.00  0.00           N
ATOM   1131  CA  THR    98      39.317  15.082  58.257  1.00  0.00           C
ATOM   1132  CB  THR    98      39.492  15.059  59.774  1.00  0.00           C
ATOM   1133  CG2 THR    98      38.233  15.247  60.521  1.00  0.00           C
ATOM   1134  OG1 THR    98      39.880  13.832  60.234  1.00  0.00           O
ATOM   1135  C   THR    98      38.325  14.019  57.728  1.00  0.00           C
ATOM   1136  O   THR    98      37.154  14.393  57.450  1.00  0.00           O
ATOM   1137  N   VAL    99      38.795  12.805  57.580  1.00  0.00           N
ATOM   1138  CA  VAL    99      38.144  11.676  56.795  1.00  0.00           C
ATOM   1139  CB  VAL    99      38.813  11.598  55.394  1.00  0.00           C
ATOM   1140  CG1 VAL    99      40.211  11.054  55.457  1.00  0.00           C
ATOM   1141  CG2 VAL    99      38.089  10.659  54.426  1.00  0.00           C
ATOM   1142  C   VAL    99      38.090  10.335  57.506  1.00  0.00           C
ATOM   1143  O   VAL    99      39.020   9.608  57.782  1.00  0.00           O
ATOM   1144  N   TYR   100      36.878   9.862  57.701  1.00  0.00           N
ATOM   1145  CA  TYR   100      36.469   8.577  58.392  1.00  0.00           C
ATOM   1146  CB  TYR   100      35.090   8.635  58.974  1.00  0.00           C
ATOM   1147  CG  TYR   100      34.909   9.767  59.971  1.00  0.00           C
ATOM   1148  CD1 TYR   100      34.509  11.054  59.503  1.00  0.00           C
ATOM   1149  CE1 TYR   100      34.251  12.055  60.440  1.00  0.00           C
ATOM   1150  CZ  TYR   100      34.386  11.897  61.824  1.00  0.00           C
ATOM   1151  OH  TYR   100      34.027  12.911  62.646  1.00  0.00           O
ATOM   1152  CE2 TYR   100      34.703  10.585  62.324  1.00  0.00           C
ATOM   1153  CD2 TYR   100      35.061   9.558  61.408  1.00  0.00           C
ATOM   1154  C   TYR   100      36.742   7.252  57.673  1.00  0.00           C
ATOM   1155  O   TYR   100      36.226   6.271  58.164  1.00  0.00           O
ATOM   1156  N   ARG   101      37.453   7.237  56.551  1.00  0.00           N
ATOM   1157  CA  ARG   101      37.826   5.893  55.907  1.00  0.00           C
ATOM   1158  CB  ARG   101      38.164   6.232  54.434  1.00  0.00           C
ATOM   1159  CG  ARG   101      39.257   7.239  54.175  1.00  0.00           C
ATOM   1160  CD  ARG   101      40.636   6.718  54.325  1.00  0.00           C
ATOM   1161  NE  ARG   101      41.612   7.831  54.177  1.00  0.00           N
ATOM   1162  CZ  ARG   101      42.623   8.221  54.942  1.00  0.00           C
ATOM   1163  NH1 ARG   101      43.296   9.256  54.636  1.00  0.00           N
ATOM   1164  NH2 ARG   101      42.842   7.612  56.079  1.00  0.00           N
ATOM   1165  C   ARG   101      38.928   5.117  56.621  1.00  0.00           C
ATOM   1166  O   ARG   101      39.688   5.675  57.405  1.00  0.00           O
ATOM   1167  N   SER   102      39.040   3.840  56.329  1.00  0.00           N
ATOM   1168  CA  SER   102      39.976   2.941  56.933  1.00  0.00           C
ATOM   1169  CB  SER   102      39.853   1.504  56.411  1.00  0.00           C
ATOM   1170  OG  SER   102      40.776   0.577  57.015  1.00  0.00           O
ATOM   1171  C   SER   102      39.948   2.961  58.501  1.00  0.00           C
ATOM   1172  O   SER   102      38.917   3.190  59.134  1.00  0.00           O
ATOM   1173  N   GLN   103      41.106   2.773  59.164  1.00  0.00           N
ATOM   1174  CA  GLN   103      41.325   2.999  60.594  1.00  0.00           C
ATOM   1175  CB  GLN   103      42.530   2.206  61.161  1.00  0.00           C
ATOM   1176  CG  GLN   103      43.923   2.832  61.070  1.00  0.00           C
ATOM   1177  CD  GLN   103      44.377   3.052  59.623  1.00  0.00           C
ATOM   1178  OE1 GLN   103      43.750   3.008  58.605  1.00  0.00           O
ATOM   1179  NE2 GLN   103      45.630   3.266  59.559  1.00  0.00           N
ATOM   1180  C   GLN   103      41.328   4.503  60.962  1.00  0.00           C
ATOM   1181  O   GLN   103      41.489   5.308  60.011  1.00  0.00           O
ATOM   1182  N   ALA   104      41.149   4.802  62.256  1.00  0.00           N
ATOM   1183  CA  ALA   104      41.250   6.217  62.748  1.00  0.00           C
ATOM   1184  CB  ALA   104      41.027   6.044  64.209  1.00  0.00           C
ATOM   1185  C   ALA   104      42.524   7.009  62.389  1.00  0.00           C
ATOM   1186  O   ALA   104      43.524   6.935  63.153  1.00  0.00           O
ATOM   1187  N   SER   105      42.478   7.868  61.312  1.00  0.00           N
ATOM   1188  CA  SER   105      43.663   8.645  60.778  1.00  0.00           C
ATOM   1189  CB  SER   105      44.486   7.640  59.831  1.00  0.00           C
ATOM   1190  OG  SER   105      45.681   8.190  59.192  1.00  0.00           O
ATOM   1191  C   SER   105      43.267   9.843  59.948  1.00  0.00           C
ATOM   1192  O   SER   105      42.098  10.206  59.803  1.00  0.00           O
ATOM   1193  N   ARG   106      44.233  10.597  59.409  1.00  0.00           N
ATOM   1194  CA  ARG   106      44.093  11.900  58.759  1.00  0.00           C
ATOM   1195  CB  ARG   106      45.190  12.863  59.296  1.00  0.00           C
ATOM   1196  CG  ARG   106      46.648  12.490  59.185  1.00  0.00           C
ATOM   1197  CD  ARG   106      47.527  13.522  58.482  1.00  0.00           C
ATOM   1198  NE  ARG   106      47.653  14.745  59.328  1.00  0.00           N
ATOM   1199  CZ  ARG   106      48.486  15.788  59.156  1.00  0.00           C
ATOM   1200  NH1 ARG   106      48.261  16.794  59.915  1.00  0.00           N
ATOM   1201  NH2 ARG   106      49.451  15.846  58.324  1.00  0.00           N
ATOM   1202  C   ARG   106      44.263  11.779  57.217  1.00  0.00           C
ATOM   1203  O   ARG   106      45.001  10.898  56.769  1.00  0.00           O
ATOM   1204  N   PRO   107      43.643  12.674  56.398  1.00  0.00           N
ATOM   1205  CD  PRO   107      42.892  13.800  56.806  1.00  0.00           C
ATOM   1206  CG  PRO   107      42.306  14.449  55.533  1.00  0.00           C
ATOM   1207  CB  PRO   107      43.209  14.028  54.442  1.00  0.00           C
ATOM   1208  CA  PRO   107      43.877  12.721  54.961  1.00  0.00           C
ATOM   1209  C   PRO   107      45.335  12.885  54.494  1.00  0.00           C
ATOM   1210  O   PRO   107      46.071  13.795  54.983  1.00  0.00           O
ATOM   1211  N   THR   108      45.698  12.177  53.449  1.00  0.00           N
ATOM   1212  CA  THR   108      46.973  12.318  52.693  1.00  0.00           C
ATOM   1213  CB  THR   108      47.157  11.055  51.793  1.00  0.00           C
ATOM   1214  CG2 THR   108      47.225   9.832  52.620  1.00  0.00           C
ATOM   1215  OG1 THR   108      46.180  10.910  50.739  1.00  0.00           O
ATOM   1216  C   THR   108      47.081  13.576  51.822  1.00  0.00           C
ATOM   1217  O   THR   108      46.047  14.288  51.665  1.00  0.00           O
ATOM   1218  N   PRO   109      48.245  13.983  51.290  1.00  0.00           N
ATOM   1219  CD  PRO   109      49.606  13.447  51.478  1.00  0.00           C
ATOM   1220  CG  PRO   109      50.650  14.585  51.287  1.00  0.00           C
ATOM   1221  CB  PRO   109      49.865  15.545  50.378  1.00  0.00           C
ATOM   1222  CA  PRO   109      48.350  15.244  50.569  1.00  0.00           C
ATOM   1223  C   PRO   109      47.540  15.392  49.305  1.00  0.00           C
ATOM   1224  O   PRO   109      47.063  16.530  48.986  1.00  0.00           O
ATOM   1225  N   ASP   110      47.263  14.313  48.489  1.00  0.00           N
ATOM   1226  CA  ASP   110      46.256  14.371  47.388  1.00  0.00           C
ATOM   1227  CB  ASP   110      46.466  13.269  46.389  1.00  0.00           C
ATOM   1228  CG  ASP   110      47.829  13.378  45.729  1.00  0.00           C
ATOM   1229  OD1 ASP   110      48.756  12.574  45.956  1.00  0.00           O
ATOM   1230  OD2 ASP   110      48.053  14.412  44.985  1.00  0.00           O
ATOM   1231  C   ASP   110      44.860  14.377  47.912  1.00  0.00           C
ATOM   1232  O   ASP   110      44.026  15.027  47.252  1.00  0.00           O
ATOM   1233  N   GLU   111      44.458  13.734  49.028  1.00  0.00           N
ATOM   1234  CA  GLU   111      43.135  13.886  49.592  1.00  0.00           C
ATOM   1235  CB  GLU   111      42.759  12.955  50.753  1.00  0.00           C
ATOM   1236  CG  GLU   111      42.384  11.503  50.423  1.00  0.00           C
ATOM   1237  CD  GLU   111      42.498  10.506  51.571  1.00  0.00           C
ATOM   1238  OE1 GLU   111      41.674   9.583  51.816  1.00  0.00           O
ATOM   1239  OE2 GLU   111      43.466  10.589  52.405  1.00  0.00           O
ATOM   1240  C   GLU   111      42.851  15.342  50.027  1.00  0.00           C
ATOM   1241  O   GLU   111      41.781  15.821  49.830  1.00  0.00           O
ATOM   1242  N   LEU   112      43.911  15.969  50.606  1.00  0.00           N
ATOM   1243  CA  LEU   112      43.770  17.357  50.986  1.00  0.00           C
ATOM   1244  CB  LEU   112      44.981  17.610  51.903  1.00  0.00           C
ATOM   1245  CG  LEU   112      45.227  19.144  52.083  1.00  0.00           C
ATOM   1246  CD1 LEU   112      45.881  19.389  53.402  1.00  0.00           C
ATOM   1247  CD2 LEU   112      46.251  19.584  51.112  1.00  0.00           C
ATOM   1248  C   LEU   112      43.677  18.246  49.674  1.00  0.00           C
ATOM   1249  O   LEU   112      42.865  19.148  49.566  1.00  0.00           O
ATOM   1250  N   GLU   113      44.453  18.036  48.618  1.00  0.00           N
ATOM   1251  CA  GLU   113      44.249  18.705  47.320  1.00  0.00           C
ATOM   1252  CB  GLU   113      45.441  18.232  46.402  1.00  0.00           C
ATOM   1253  CG  GLU   113      45.332  18.699  44.921  1.00  0.00           C
ATOM   1254  CD  GLU   113      45.042  20.215  44.632  1.00  0.00           C
ATOM   1255  OE1 GLU   113      45.453  21.173  45.342  1.00  0.00           O
ATOM   1256  OE2 GLU   113      44.525  20.398  43.487  1.00  0.00           O
ATOM   1257  C   GLU   113      42.842  18.376  46.781  1.00  0.00           C
ATOM   1258  O   GLU   113      42.233  19.313  46.274  1.00  0.00           O
ATOM   1259  N   ALA   114      42.227  17.165  46.884  1.00  0.00           N
ATOM   1260  CA  ALA   114      40.868  16.871  46.355  1.00  0.00           C
ATOM   1261  CB  ALA   114      40.530  15.376  46.292  1.00  0.00           C
ATOM   1262  C   ALA   114      39.796  17.673  47.204  1.00  0.00           C
ATOM   1263  O   ALA   114      38.686  17.974  46.655  1.00  0.00           O
ATOM   1264  N   VAL   115      40.200  18.051  48.449  1.00  0.00           N
ATOM   1265  CA  VAL   115      39.484  19.112  49.256  1.00  0.00           C
ATOM   1266  CB  VAL   115      39.860  19.148  50.786  1.00  0.00           C
ATOM   1267  CG1 VAL   115      38.965  20.148  51.510  1.00  0.00           C
ATOM   1268  CG2 VAL   115      39.488  17.779  51.371  1.00  0.00           C
ATOM   1269  C   VAL   115      39.597  20.537  48.561  1.00  0.00           C
ATOM   1270  O   VAL   115      38.599  21.184  48.380  1.00  0.00           O
ATOM   1271  N   ARG   116      40.817  20.983  48.124  1.00  0.00           N
ATOM   1272  CA  ARG   116      40.987  22.228  47.300  1.00  0.00           C
ATOM   1273  CB  ARG   116      42.495  22.487  47.048  1.00  0.00           C
ATOM   1274  CG  ARG   116      43.374  22.438  48.327  1.00  0.00           C
ATOM   1275  CD  ARG   116      44.844  22.802  48.191  1.00  0.00           C
ATOM   1276  NE  ARG   116      45.124  24.190  47.852  1.00  0.00           N
ATOM   1277  CZ  ARG   116      45.327  24.698  46.659  1.00  0.00           C
ATOM   1278  NH1 ARG   116      45.267  24.064  45.528  1.00  0.00           N
ATOM   1279  NH2 ARG   116      45.548  25.912  46.520  1.00  0.00           N
ATOM   1280  C   ARG   116      40.295  22.233  45.923  1.00  0.00           C
ATOM   1281  O   ARG   116      39.923  23.352  45.587  1.00  0.00           O
ATOM   1282  N   LYS   117      40.235  21.134  45.228  1.00  0.00           N
ATOM   1283  CA  LYS   117      39.493  21.077  43.956  1.00  0.00           C
ATOM   1284  CB  LYS   117      39.849  19.685  43.230  1.00  0.00           C
ATOM   1285  CG  LYS   117      41.288  19.343  42.809  1.00  0.00           C
ATOM   1286  CD  LYS   117      41.442  18.044  42.077  1.00  0.00           C
ATOM   1287  CE  LYS   117      42.887  17.577  41.967  1.00  0.00           C
ATOM   1288  NZ  LYS   117      43.801  18.557  41.327  1.00  0.00           N
ATOM   1289  C   LYS   117      37.966  21.131  44.190  1.00  0.00           C
ATOM   1290  O   LYS   117      37.221  21.812  43.436  1.00  0.00           O
ATOM   1291  N   TYR   118      37.522  20.437  45.261  1.00  0.00           N
ATOM   1292  CA  TYR   118      36.130  20.400  45.666  1.00  0.00           C
ATOM   1293  CB  TYR   118      35.952  19.451  46.938  1.00  0.00           C
ATOM   1294  CG  TYR   118      34.485  19.342  47.392  1.00  0.00           C
ATOM   1295  CD1 TYR   118      33.495  18.812  46.529  1.00  0.00           C
ATOM   1296  CE1 TYR   118      32.163  18.674  46.957  1.00  0.00           C
ATOM   1297  CZ  TYR   118      31.852  18.990  48.293  1.00  0.00           C
ATOM   1298  OH  TYR   118      30.574  18.725  48.761  1.00  0.00           O
ATOM   1299  CE2 TYR   118      32.831  19.591  49.128  1.00  0.00           C
ATOM   1300  CD2 TYR   118      34.107  19.675  48.686  1.00  0.00           C
ATOM   1301  C   TYR   118      35.689  21.836  46.108  1.00  0.00           C
ATOM   1302  O   TYR   118      34.727  22.318  45.522  1.00  0.00           O
ATOM   1303  N   PHE   119      36.420  22.481  46.978  1.00  0.00           N
ATOM   1304  CA  PHE   119      36.145  23.868  47.307  1.00  0.00           C
ATOM   1305  CB  PHE   119      36.403  24.174  48.828  1.00  0.00           C
ATOM   1306  CG  PHE   119      35.339  23.589  49.760  1.00  0.00           C
ATOM   1307  CD1 PHE   119      34.099  24.278  50.014  1.00  0.00           C
ATOM   1308  CE1 PHE   119      33.193  23.693  50.867  1.00  0.00           C
ATOM   1309  CZ  PHE   119      33.567  22.514  51.626  1.00  0.00           C
ATOM   1310  CE2 PHE   119      34.788  21.812  51.401  1.00  0.00           C
ATOM   1311  CD2 PHE   119      35.652  22.389  50.437  1.00  0.00           C
ATOM   1312  C   PHE   119      36.461  24.987  46.326  1.00  0.00           C
ATOM   1313  O   PHE   119      36.243  26.118  46.672  1.00  0.00           O
ATOM   1314  N   GLN   120      36.955  24.666  45.129  1.00  0.00           N
ATOM   1315  CA  GLN   120      37.460  25.632  44.072  1.00  0.00           C
ATOM   1316  CB  GLN   120      36.265  26.088  43.199  1.00  0.00           C
ATOM   1317  CG  GLN   120      35.514  24.922  42.543  1.00  0.00           C
ATOM   1318  CD  GLN   120      35.010  25.307  41.118  1.00  0.00           C
ATOM   1319  OE1 GLN   120      35.746  25.187  40.159  1.00  0.00           O
ATOM   1320  NE2 GLN   120      33.775  25.754  40.919  1.00  0.00           N
ATOM   1321  C   GLN   120      38.293  26.788  44.648  1.00  0.00           C
ATOM   1322  O   GLN   120      38.046  28.008  44.384  1.00  0.00           O
ATOM   1323  N   LEU   121      39.268  26.492  45.454  1.00  0.00           N
ATOM   1324  CA  LEU   121      40.061  27.480  46.245  1.00  0.00           C
ATOM   1325  CB  LEU   121      40.751  26.903  47.459  1.00  0.00           C
ATOM   1326  CG  LEU   121      39.878  26.027  48.345  1.00  0.00           C
ATOM   1327  CD1 LEU   121      40.584  25.322  49.456  1.00  0.00           C
ATOM   1328  CD2 LEU   121      38.795  26.888  48.977  1.00  0.00           C
ATOM   1329  C   LEU   121      41.069  28.363  45.461  1.00  0.00           C
ATOM   1330  O   LEU   121      41.382  29.466  45.859  1.00  0.00           O
ATOM   1331  N   ASP   122      41.598  27.808  44.386  1.00  0.00           N
ATOM   1332  CA  ASP   122      42.646  28.386  43.436  1.00  0.00           C
ATOM   1333  CB  ASP   122      43.323  27.337  42.505  1.00  0.00           C
ATOM   1334  CG  ASP   122      44.240  26.350  43.248  1.00  0.00           C
ATOM   1335  OD1 ASP   122      43.906  25.112  43.352  1.00  0.00           O
ATOM   1336  OD2 ASP   122      45.333  26.820  43.665  1.00  0.00           O
ATOM   1337  C   ASP   122      42.049  29.460  42.537  1.00  0.00           C
ATOM   1338  O   ASP   122      42.814  30.292  42.016  1.00  0.00           O
ATOM   1339  N   VAL   123      40.736  29.603  42.430  1.00  0.00           N
ATOM   1340  CA  VAL   123      40.110  30.709  41.704  1.00  0.00           C
ATOM   1341  CB  VAL   123      38.564  30.509  41.530  1.00  0.00           C
ATOM   1342  CG1 VAL   123      37.956  31.519  40.543  1.00  0.00           C
ATOM   1343  CG2 VAL   123      38.279  29.099  41.009  1.00  0.00           C
ATOM   1344  C   VAL   123      40.289  32.048  42.554  1.00  0.00           C
ATOM   1345  O   VAL   123      39.676  32.164  43.670  1.00  0.00           O
ATOM   1346  N   THR   124      41.181  32.983  42.149  1.00  0.00           N
ATOM   1347  CA  THR   124      41.621  34.178  42.974  1.00  0.00           C
ATOM   1348  CB  THR   124      42.788  34.834  42.227  1.00  0.00           C
ATOM   1349  CG2 THR   124      43.388  36.059  43.045  1.00  0.00           C
ATOM   1350  OG1 THR   124      43.949  34.049  42.044  1.00  0.00           O
ATOM   1351  C   THR   124      40.525  35.215  43.051  1.00  0.00           C
ATOM   1352  O   THR   124      40.291  36.062  42.138  1.00  0.00           O
ATOM   1353  N   LEU   125      39.883  35.168  44.211  1.00  0.00           N
ATOM   1354  CA  LEU   125      38.711  35.951  44.516  1.00  0.00           C
ATOM   1355  CB  LEU   125      38.175  35.560  45.868  1.00  0.00           C
ATOM   1356  CG  LEU   125      37.329  34.245  45.923  1.00  0.00           C
ATOM   1357  CD1 LEU   125      36.815  34.008  47.376  1.00  0.00           C
ATOM   1358  CD2 LEU   125      36.150  34.194  44.906  1.00  0.00           C
ATOM   1359  C   LEU   125      38.956  37.466  44.350  1.00  0.00           C
ATOM   1360  O   LEU   125      38.088  38.060  43.642  1.00  0.00           O
ATOM   1361  N   ALA   126      39.961  38.142  44.901  1.00  0.00           N
ATOM   1362  CA  ALA   126      39.924  39.633  44.821  1.00  0.00           C
ATOM   1363  CB  ALA   126      41.128  40.080  45.703  1.00  0.00           C
ATOM   1364  C   ALA   126      40.091  40.280  43.411  1.00  0.00           C
ATOM   1365  O   ALA   126      39.591  41.375  43.208  1.00  0.00           O
ATOM   1366  N   GLN   127      40.656  39.456  42.457  1.00  0.00           N
ATOM   1367  CA  GLN   127      40.838  39.846  41.104  1.00  0.00           C
ATOM   1368  CB  GLN   127      42.071  39.228  40.506  1.00  0.00           C
ATOM   1369  CG  GLN   127      43.401  39.445  41.436  1.00  0.00           C
ATOM   1370  CD  GLN   127      43.647  40.806  42.076  1.00  0.00           C
ATOM   1371  OE1 GLN   127      43.902  40.908  43.257  1.00  0.00           O
ATOM   1372  NE2 GLN   127      43.348  41.928  41.476  1.00  0.00           N
ATOM   1373  C   GLN   127      39.532  39.782  40.357  1.00  0.00           C
ATOM   1374  O   GLN   127      39.443  40.460  39.344  1.00  0.00           O
ATOM   1375  N   LEU   128      38.504  38.969  40.818  1.00  0.00           N
ATOM   1376  CA  LEU   128      37.147  38.944  40.202  1.00  0.00           C
ATOM   1377  CB  LEU   128      36.292  37.743  40.633  1.00  0.00           C
ATOM   1378  CG  LEU   128      36.891  36.404  40.126  1.00  0.00           C
ATOM   1379  CD1 LEU   128      36.146  35.198  40.670  1.00  0.00           C
ATOM   1380  CD2 LEU   128      36.803  36.369  38.542  1.00  0.00           C
ATOM   1381  C   LEU   128      36.430  40.199  40.753  1.00  0.00           C
ATOM   1382  O   LEU   128      35.787  40.816  39.960  1.00  0.00           O
ATOM   1383  N   TYR   129      36.461  40.483  42.024  1.00  0.00           N
ATOM   1384  CA  TYR   129      35.817  41.660  42.615  1.00  0.00           C
ATOM   1385  CB  TYR   129      36.037  41.749  44.137  1.00  0.00           C
ATOM   1386  CG  TYR   129      35.936  40.425  44.976  1.00  0.00           C
ATOM   1387  CD1 TYR   129      36.672  40.410  46.263  1.00  0.00           C
ATOM   1388  CE1 TYR   129      36.574  39.332  47.127  1.00  0.00           C
ATOM   1389  CZ  TYR   129      35.640  38.256  46.819  1.00  0.00           C
ATOM   1390  OH  TYR   129      35.599  37.285  47.702  1.00  0.00           O
ATOM   1391  CE2 TYR   129      34.845  38.280  45.691  1.00  0.00           C
ATOM   1392  CD2 TYR   129      35.055  39.320  44.649  1.00  0.00           C
ATOM   1393  C   TYR   129      36.448  42.892  41.886  1.00  0.00           C
ATOM   1394  O   TYR   129      35.713  43.791  41.542  1.00  0.00           O
ATOM   1395  N   HIE   130      37.725  43.048  41.717  1.00  0.00           N
ATOM   1396  CA  HIE   130      38.417  44.000  40.934  1.00  0.00           C
ATOM   1397  CB  HIE   130      39.892  43.700  41.107  1.00  0.00           C
ATOM   1398  CG  HIE   130      40.886  44.514  40.311  1.00  0.00           C
ATOM   1399  ND1 HIE   130      42.011  43.981  39.598  1.00  0.00           N
ATOM   1400  CE1 HIE   130      42.792  44.994  39.433  1.00  0.00           C
ATOM   1401  NE2 HIE   130      42.248  46.150  39.872  1.00  0.00           N
ATOM   1402  CD2 HIE   130      40.993  45.864  40.354  1.00  0.00           C
ATOM   1403  C   HIE   130      37.946  44.137  39.485  1.00  0.00           C
ATOM   1404  O   HIE   130      37.952  45.231  38.916  1.00  0.00           O
ATOM   1405  N   HIE   131      37.483  43.031  38.831  1.00  0.00           N
ATOM   1406  CA  HIE   131      36.857  42.866  37.480  1.00  0.00           C
ATOM   1407  CB  HIE   131      37.114  41.418  36.960  1.00  0.00           C
ATOM   1408  CG  HIE   131      36.553  41.289  35.599  1.00  0.00           C
ATOM   1409  ND1 HIE   131      35.175  41.283  35.227  1.00  0.00           N
ATOM   1410  CE1 HIE   131      35.178  41.293  33.891  1.00  0.00           C
ATOM   1411  NE2 HIE   131      36.442  41.440  33.387  1.00  0.00           N
ATOM   1412  CD2 HIE   131      37.303  41.381  34.478  1.00  0.00           C
ATOM   1413  C   HIE   131      35.342  43.401  37.538  1.00  0.00           C
ATOM   1414  O   HIE   131      34.965  44.362  36.782  1.00  0.00           O
ATOM   1415  N   TRP   132      34.520  42.802  38.408  1.00  0.00           N
ATOM   1416  CA  TRP   132      33.165  43.258  38.629  1.00  0.00           C
ATOM   1417  CB  TRP   132      32.614  42.297  39.720  1.00  0.00           C
ATOM   1418  CG  TRP   132      32.639  40.808  39.396  1.00  0.00           C
ATOM   1419  CD1 TRP   132      32.692  40.147  38.218  1.00  0.00           C
ATOM   1420  NE1 TRP   132      32.655  38.810  38.444  1.00  0.00           N
ATOM   1421  CE2 TRP   132      32.475  38.497  39.772  1.00  0.00           C
ATOM   1422  CZ2 TRP   132      32.227  37.319  40.486  1.00  0.00           C
ATOM   1423  CH2 TRP   132      31.869  37.428  41.845  1.00  0.00           C
ATOM   1424  CZ3 TRP   132      32.105  38.578  42.549  1.00  0.00           C
ATOM   1425  CE3 TRP   132      32.298  39.744  41.794  1.00  0.00           C
ATOM   1426  CD2 TRP   132      32.495  39.763  40.412  1.00  0.00           C
ATOM   1427  C   TRP   132      32.979  44.662  39.133  1.00  0.00           C
ATOM   1428  O   TRP   132      31.933  45.281  38.802  1.00  0.00           O
ATOM   1429  N   GLY   133      34.034  45.270  39.717  1.00  0.00           N
ATOM   1430  CA  GLY   133      34.205  46.656  39.967  1.00  0.00           C
ATOM   1431  C   GLY   133      33.846  47.505  38.801  1.00  0.00           C
ATOM   1432  O   GLY   133      33.231  48.536  38.991  1.00  0.00           O
ATOM   1433  N   SER   134      34.187  47.097  37.555  1.00  0.00           N
ATOM   1434  CA  SER   134      33.904  47.871  36.438  1.00  0.00           C
ATOM   1435  CB  SER   134      34.547  47.285  35.130  1.00  0.00           C
ATOM   1436  OG  SER   134      33.969  46.066  34.834  1.00  0.00           O
ATOM   1437  C   SER   134      32.408  48.110  36.194  1.00  0.00           C
ATOM   1438  O   SER   134      32.062  49.162  35.630  1.00  0.00           O
ATOM   1439  N   VAL   135      31.539  47.138  36.602  1.00  0.00           N
ATOM   1440  CA  VAL   135      30.121  47.266  36.667  1.00  0.00           C
ATOM   1441  CB  VAL   135      29.450  45.944  37.065  1.00  0.00           C
ATOM   1442  CG1 VAL   135      27.911  46.026  37.021  1.00  0.00           C
ATOM   1443  CG2 VAL   135      29.740  44.765  36.200  1.00  0.00           C
ATOM   1444  C   VAL   135      29.806  48.479  37.586  1.00  0.00           C
ATOM   1445  O   VAL   135      29.201  49.388  37.126  1.00  0.00           O
ATOM   1446  N   ASP   136      30.141  48.398  38.901  1.00  0.00           N
ATOM   1447  CA  ASP   136      29.800  49.360  39.888  1.00  0.00           C
ATOM   1448  CB  ASP   136      28.244  49.151  40.135  1.00  0.00           C
ATOM   1449  CG  ASP   136      27.722  50.386  40.980  1.00  0.00           C
ATOM   1450  OD1 ASP   136      26.492  50.604  41.132  1.00  0.00           O
ATOM   1451  OD2 ASP   136      28.561  51.131  41.589  1.00  0.00           O
ATOM   1452  C   ASP   136      30.504  49.161  41.223  1.00  0.00           C
ATOM   1453  O   ASP   136      30.446  48.099  41.818  1.00  0.00           O
ATOM   1454  N   SER   137      31.085  50.229  41.779  1.00  0.00           N
ATOM   1455  CA  SER   137      31.787  50.380  43.058  1.00  0.00           C
ATOM   1456  CB  SER   137      32.370  51.742  43.323  1.00  0.00           C
ATOM   1457  OG  SER   137      31.411  52.791  43.324  1.00  0.00           O
ATOM   1458  C   SER   137      30.895  49.996  44.242  1.00  0.00           C
[truncated: 133,568 more chars]
